# Supplementary material for: A high throughput imaging database of toxicological effects of nanomaterials tested on HepaRG cells
Source: Sci Data. 2019 May 2;6:46. doi: 10.1038/s41597-019-0053-2 (PMC6497662; doi:10.1038/s41597-019-0053-2)
Supplement: Supplementary file 1 — Download metadata file [file 41597_2019_53_MOESM1_ESM.zip]

Archive with 3 entries (3 files):
- a_Joossens_assay.txt
- s_Joossens_study.txt
- i_Investigation.txt
