# Supplementary material for: A high throughput imaging database of toxicological effects of nanomaterials tested on HepaRG cells
Source: Sci Data. 2019 May 2;6:46. doi: 10.1038/s41597-019-0053-2 (PMC6497662; doi:10.1038/s41597-019-0053-2)
Supplement: Supplementary file 1 — Download metadata file [file 41597_2019_53_MOESM1_ESM.zip › a_Joossens_assay.txt]

Sample Name	Protocol REF	Parameter Value[instrument]	Parameter Value[manufacturer]	Protocol REF	Parameter Value[instrument]	Parameter Value[manufacturer]	Assay Name	Raw Data File	Comment[Data Repository]	Comment[Data Record Accession]	Comment[Data Record URI]	Protocol REF	Comment[derived data output name]	Derived Data File	Comment[Data Repository]	Comment[Data Record Accession]	Comment[Data Record URI]
AGDISP-1-A8	Cell treatment and staining	Hamilton Star and Starlet platforms	Hamilton Italia Srl	Automated cell image acquisition and data production	Array Scan VTI	Cellomics	exp1-A8	Experiment1-Batch1-Steatosis.xlsx	European Commission, Joint Research Centre (JRC)	doi:10.2905/jrc-10088-10009	https://doi.org/10.2905/jrc-10088-10009	Normalization of the data	exp1-AGDISP	\TransformedData\experiment1-Batch1-Steatosis.xlsx	European Commission, Joint Research Centre (JRC)	doi:10.2905/jrc-10088-10009	https://doi.org/10.2905/jrc-10088-10009
AGDISP-1-F2	Cell treatment and staining	Hamilton Star and Starlet platforms	Hamilton Italia Srl	Automated cell image acquisition and data production	Array Scan VTI	Cellomics	exp1-F2	Experiment1-Batch1-Steatosis.xlsx	European Commission, Joint Research Centre (JRC)	doi:10.2905/jrc-10088-10009	https://doi.org/10.2905/jrc-10088-10009	Normalization of the data	exp1-AGDISP	\TransformedData\experiment1-Batch1-Steatosis.xlsx	European Commission, Joint Research Centre (JRC)	doi:10.2905/jrc-10088-10009	https://doi.org/10.2905/jrc-10088-10009
NP00214-1-H1	Cell treatment and staining	Hamilton Star and Starlet platforms	Hamilton Italia Srl	Automated cell image acquisition and data production	Array Scan VTI	Cellomics	exp1-H1	Experiment1-Batch1-Steatosis.xlsx	European Commission, Joint Research Centre (JRC)	doi:10.2905/jrc-10088-10009	https://doi.org/10.2905/jrc-10088-10009	Normalization of the data	exp1-NP00214	\TransformedData\experiment1-Batch1-Steatosis.xlsx	European Commission, Joint Research Centre (JRC)	doi:10.2905/jrc-10088-10009	https://doi.org/10.2905/jrc-10088-10009
NP00214-1-H7	Cell treatment and staining	Hamilton Star and Starlet platforms	Hamilton Italia Srl	Automated cell image acquisition and data production	Array Scan VTI	Cellomics	exp1-H7	Experiment1-Batch1-Steatosis.xlsx	European Commission, Joint Research Centre (JRC)	doi:10.2905/jrc-10088-10009	https://doi.org/10.2905/jrc-10088-10009	Normalization of the data	exp1-NP00214	\TransformedData\experiment1-Batch1-Steatosis.xlsx	European Commission, Joint Research Centre (JRC)	doi:10.2905/jrc-10088-10009	https://doi.org/10.2905/jrc-10088-10009
NP00192-1-F1	Cell treatment and staining	Hamilton Star and Starlet platforms	Hamilton Italia Srl	Automated cell image acquisition and data production	Array Scan VTI	Cellomics	exp1-F1	Experiment1-Batch1-Steatosis.xlsx	European Commission, Joint Research Centre (JRC)	doi:10.2905/jrc-10088-10009	https://doi.org/10.2905/jrc-10088-10009	Normalization of the data	exp1-NP00192	\TransformedData\experiment1-Batch1-Steatosis.xlsx	European Commission, Joint Research Centre (JRC)	doi:10.2905/jrc-10088-10009	https://doi.org/10.2905/jrc-10088-10009
NP00192-1-F7	Cell treatment and staining	Hamilton Star and Starlet platforms	Hamilton Italia Srl	Automated cell image acquisition and data production	Array Scan VTI	Cellomics	exp1-F7	Experiment1-Batch1-Steatosis.xlsx	European Commission, Joint Research Centre (JRC)	doi:10.2905/jrc-10088-10009	https://doi.org/10.2905/jrc-10088-10009	Normalization of the data	exp1-NP00192	\TransformedData\experiment1-Batch1-Steatosis.xlsx	European Commission, Joint Research Centre (JRC)	doi:10.2905/jrc-10088-10009	https://doi.org/10.2905/jrc-10088-10009
NP00434-1-G1	Cell treatment and staining	Hamilton Star and Starlet platforms	Hamilton Italia Srl	Automated cell image acquisition and data production	Array Scan VTI	Cellomics	exp1-G1	Experiment1-Batch1-Steatosis.xlsx	European Commission, Joint Research Centre (JRC)	doi:10.2905/jrc-10088-10009	https://doi.org/10.2905/jrc-10088-10009	Normalization of the data	exp1-NP00434	\TransformedData\experiment1-Batch1-Steatosis.xlsx	European Commission, Joint Research Centre (JRC)	doi:10.2905/jrc-10088-10009	https://doi.org/10.2905/jrc-10088-10009
NP00434-1-G7	Cell treatment and staining	Hamilton Star and Starlet platforms	Hamilton Italia Srl	Automated cell image acquisition and data production	Array Scan VTI	Cellomics	exp1-G7	Experiment1-Batch1-Steatosis.xlsx	European Commission, Joint Research Centre (JRC)	doi:10.2905/jrc-10088-10009	https://doi.org/10.2905/jrc-10088-10009	Normalization of the data	exp1-NP00434	\TransformedData\experiment1-Batch1-Steatosis.xlsx	European Commission, Joint Research Centre (JRC)	doi:10.2905/jrc-10088-10009	https://doi.org/10.2905/jrc-10088-10009
CyclosporineA-1-A2	Cell treatment and staining	Hamilton Star and Starlet platforms	Hamilton Italia Srl	Automated cell image acquisition and data production	Array Scan VTI	Cellomics	exp1-A2	Experiment1-Batch1-Steatosis.xlsx	European Commission, Joint Research Centre (JRC)	doi:10.2905/jrc-10088-10009	https://doi.org/10.2905/jrc-10088-10009	Normalization of the data	exp1-CyclosporineA	\TransformedData\experiment1-Batch1-Steatosis.xlsx	European Commission, Joint Research Centre (JRC)	doi:10.2905/jrc-10088-10009	https://doi.org/10.2905/jrc-10088-10009
CyclosporineA-1-B2	Cell treatment and staining	Hamilton Star and Starlet platforms	Hamilton Italia Srl	Automated cell image acquisition and data production	Array Scan VTI	Cellomics	exp1-B2	Experiment1-Batch1-Steatosis.xlsx	European Commission, Joint Research Centre (JRC)	doi:10.2905/jrc-10088-10009	https://doi.org/10.2905/jrc-10088-10009	Normalization of the data	exp1-CyclosporineA	\TransformedData\experiment1-Batch1-Steatosis.xlsx	European Commission, Joint Research Centre (JRC)	doi:10.2905/jrc-10088-10009	https://doi.org/10.2905/jrc-10088-10009
CyclosporineA-1-C1	Cell treatment and staining	Hamilton Star and Starlet platforms	Hamilton Italia Srl	Automated cell image acquisition and data production	Array Scan VTI	Cellomics	exp1-C1	Experiment1-Batch1-Steatosis.xlsx	European Commission, Joint Research Centre (JRC)	doi:10.2905/jrc-10088-10009	https://doi.org/10.2905/jrc-10088-10009	Normalization of the data	exp1-CyclosporineA	\TransformedData\experiment1-Batch1-Steatosis.xlsx	European Commission, Joint Research Centre (JRC)	doi:10.2905/jrc-10088-10009	https://doi.org/10.2905/jrc-10088-10009
CyclosporineA-1-D1	Cell treatment and staining	Hamilton Star and Starlet platforms	Hamilton Italia Srl	Automated cell image acquisition and data production	Array Scan VTI	Cellomics	exp1-D1	Experiment1-Batch1-Steatosis.xlsx	European Commission, Joint Research Centre (JRC)	doi:10.2905/jrc-10088-10009	https://doi.org/10.2905/jrc-10088-10009	Normalization of the data	exp1-CyclosporineA	\TransformedData\experiment1-Batch1-Steatosis.xlsx	European Commission, Joint Research Centre (JRC)	doi:10.2905/jrc-10088-10009	https://doi.org/10.2905/jrc-10088-10009
NC-1-D7	Cell treatment and staining	Hamilton Star and Starlet platforms	Hamilton Italia Srl	Automated cell image acquisition and data production	Array Scan VTI	Cellomics	exp1-D7	Experiment1-Batch1-Steatosis.xlsx	European Commission, Joint Research Centre (JRC)	doi:10.2905/jrc-10088-10009	https://doi.org/10.2905/jrc-10088-10009	Normalization of the data	exp1-NC	\TransformedData\experiment1-Batch1-Steatosis.xlsx	European Commission, Joint Research Centre (JRC)	doi:10.2905/jrc-10088-10009	https://doi.org/10.2905/jrc-10088-10009
NC-1-E7	Cell treatment and staining	Hamilton Star and Starlet platforms	Hamilton Italia Srl	Automated cell image acquisition and data production	Array Scan VTI	Cellomics	exp1-E7	Experiment1-Batch1-Steatosis.xlsx	European Commission, Joint Research Centre (JRC)	doi:10.2905/jrc-10088-10009	https://doi.org/10.2905/jrc-10088-10009	Normalization of the data	exp1-NC	\TransformedData\experiment1-Batch1-Steatosis.xlsx	European Commission, Joint Research Centre (JRC)	doi:10.2905/jrc-10088-10009	https://doi.org/10.2905/jrc-10088-10009
NC-1-G12	Cell treatment and staining	Hamilton Star and Starlet platforms	Hamilton Italia Srl	Automated cell image acquisition and data production	Array Scan VTI	Cellomics	exp1-G12	Experiment1-Batch1-Steatosis.xlsx	European Commission, Joint Research Centre (JRC)	doi:10.2905/jrc-10088-10009	https://doi.org/10.2905/jrc-10088-10009	Normalization of the data	exp1-NC	\TransformedData\experiment1-Batch1-Steatosis.xlsx	European Commission, Joint Research Centre (JRC)	doi:10.2905/jrc-10088-10009	https://doi.org/10.2905/jrc-10088-10009
NC-1-H12	Cell treatment and staining	Hamilton Star and Starlet platforms	Hamilton Italia Srl	Automated cell image acquisition and data production	Array Scan VTI	Cellomics	exp1-H12	Experiment1-Batch1-Steatosis.xlsx	European Commission, Joint Research Centre (JRC)	doi:10.2905/jrc-10088-10009	https://doi.org/10.2905/jrc-10088-10009	Normalization of the data	exp1-NC	\TransformedData\experiment1-Batch1-Steatosis.xlsx	European Commission, Joint Research Centre (JRC)	doi:10.2905/jrc-10088-10009	https://doi.org/10.2905/jrc-10088-10009
NP00269-1-C10	Cell treatment and staining	Hamilton Star and Starlet platforms	Hamilton Italia Srl	Automated cell image acquisition and data production	Array Scan VTI	Cellomics	exp1-C10	Experiment1-Batch1-Steatosis.xlsx	European Commission, Joint Research Centre (JRC)	doi:10.2905/jrc-10088-10009	https://doi.org/10.2905/jrc-10088-10009	Normalization of the data	exp1-NP00269	\TransformedData\experiment1-Batch1-Steatosis.xlsx	European Commission, Joint Research Centre (JRC)	doi:10.2905/jrc-10088-10009	https://doi.org/10.2905/jrc-10088-10009
NP00269-1-H4	Cell treatment and staining	Hamilton Star and Starlet platforms	Hamilton Italia Srl	Automated cell image acquisition and data production	Array Scan VTI	Cellomics	exp1-H4	Experiment1-Batch1-Steatosis.xlsx	European Commission, Joint Research Centre (JRC)	doi:10.2905/jrc-10088-10009	https://doi.org/10.2905/jrc-10088-10009	Normalization of the data	exp1-NP00269	\TransformedData\experiment1-Batch1-Steatosis.xlsx	European Commission, Joint Research Centre (JRC)	doi:10.2905/jrc-10088-10009	https://doi.org/10.2905/jrc-10088-10009
NP00806-1-C5	Cell treatment and staining	Hamilton Star and Starlet platforms	Hamilton Italia Srl	Automated cell image acquisition and data production	Array Scan VTI	Cellomics	exp1-C5	Experiment1-Batch1-Steatosis.xlsx	European Commission, Joint Research Centre (JRC)	doi:10.2905/jrc-10088-10009	https://doi.org/10.2905/jrc-10088-10009	Normalization of the data	exp1-NP00806	\TransformedData\experiment1-Batch1-Steatosis.xlsx	European Commission, Joint Research Centre (JRC)	doi:10.2905/jrc-10088-10009	https://doi.org/10.2905/jrc-10088-10009
NP00806-1-F10	Cell treatment and staining	Hamilton Star and Starlet platforms	Hamilton Italia Srl	Automated cell image acquisition and data production	Array Scan VTI	Cellomics	exp1-F10	Experiment1-Batch1-Steatosis.xlsx	European Commission, Joint Research Centre (JRC)	doi:10.2905/jrc-10088-10009	https://doi.org/10.2905/jrc-10088-10009	Normalization of the data	exp1-NP00806	\TransformedData\experiment1-Batch1-Steatosis.xlsx	European Commission, Joint Research Centre (JRC)	doi:10.2905/jrc-10088-10009	https://doi.org/10.2905/jrc-10088-10009
NP00270-1-A5	Cell treatment and staining	Hamilton Star and Starlet platforms	Hamilton Italia Srl	Automated cell image acquisition and data production	Array Scan VTI	Cellomics	exp1-A5	Experiment1-Batch1-Steatosis.xlsx	European Commission, Joint Research Centre (JRC)	doi:10.2905/jrc-10088-10009	https://doi.org/10.2905/jrc-10088-10009	Normalization of the data	exp1-NP00270	\TransformedData\experiment1-Batch1-Steatosis.xlsx	European Commission, Joint Research Centre (JRC)	doi:10.2905/jrc-10088-10009	https://doi.org/10.2905/jrc-10088-10009
NP00270-1-D10	Cell treatment and staining	Hamilton Star and Starlet platforms	Hamilton Italia Srl	Automated cell image acquisition and data production	Array Scan VTI	Cellomics	exp1-D10	Experiment1-Batch1-Steatosis.xlsx	European Commission, Joint Research Centre (JRC)	doi:10.2905/jrc-10088-10009	https://doi.org/10.2905/jrc-10088-10009	Normalization of the data	exp1-NP00270	\TransformedData\experiment1-Batch1-Steatosis.xlsx	European Commission, Joint Research Centre (JRC)	doi:10.2905/jrc-10088-10009	https://doi.org/10.2905/jrc-10088-10009
NP00271-1-B5	Cell treatment and staining	Hamilton Star and Starlet platforms	Hamilton Italia Srl	Automated cell image acquisition and data production	Array Scan VTI	Cellomics	exp1-B5	Experiment1-Batch1-Steatosis.xlsx	European Commission, Joint Research Centre (JRC)	doi:10.2905/jrc-10088-10009	https://doi.org/10.2905/jrc-10088-10009	Normalization of the data	exp1-NP00271	\TransformedData\experiment1-Batch1-Steatosis.xlsx	European Commission, Joint Research Centre (JRC)	doi:10.2905/jrc-10088-10009	https://doi.org/10.2905/jrc-10088-10009
NP00271-1-E10	Cell treatment and staining	Hamilton Star and Starlet platforms	Hamilton Italia Srl	Automated cell image acquisition and data production	Array Scan VTI	Cellomics	exp1-E10	Experiment1-Batch1-Steatosis.xlsx	European Commission, Joint Research Centre (JRC)	doi:10.2905/jrc-10088-10009	https://doi.org/10.2905/jrc-10088-10009	Normalization of the data	exp1-NP00271	\TransformedData\experiment1-Batch1-Steatosis.xlsx	European Commission, Joint Research Centre (JRC)	doi:10.2905/jrc-10088-10009	https://doi.org/10.2905/jrc-10088-10009
NP00266-1-D4	Cell treatment and staining	Hamilton Star and Starlet platforms	Hamilton Italia Srl	Automated cell image acquisition and data production	Array Scan VTI	Cellomics	exp1-D4	Experiment1-Batch1-Steatosis.xlsx	European Commission, Joint Research Centre (JRC)	doi:10.2905/jrc-10088-10009	https://doi.org/10.2905/jrc-10088-10009	Normalization of the data	exp1-NP00266	\TransformedData\experiment1-Batch1-Steatosis.xlsx	European Commission, Joint Research Centre (JRC)	doi:10.2905/jrc-10088-10009	https://doi.org/10.2905/jrc-10088-10009
NP00266-1-G9	Cell treatment and staining	Hamilton Star and Starlet platforms	Hamilton Italia Srl	Automated cell image acquisition and data production	Array Scan VTI	Cellomics	exp1-G9	Experiment1-Batch1-Steatosis.xlsx	European Commission, Joint Research Centre (JRC)	doi:10.2905/jrc-10088-10009	https://doi.org/10.2905/jrc-10088-10009	Normalization of the data	exp1-NP00266	\TransformedData\experiment1-Batch1-Steatosis.xlsx	European Commission, Joint Research Centre (JRC)	doi:10.2905/jrc-10088-10009	https://doi.org/10.2905/jrc-10088-10009
NP00805-1-B10	Cell treatment and staining	Hamilton Star and Starlet platforms	Hamilton Italia Srl	Automated cell image acquisition and data production	Array Scan VTI	Cellomics	exp1-B10	Experiment1-Batch1-Steatosis.xlsx	European Commission, Joint Research Centre (JRC)	doi:10.2905/jrc-10088-10009	https://doi.org/10.2905/jrc-10088-10009	Normalization of the data	exp1-NP00805	\TransformedData\experiment1-Batch1-Steatosis.xlsx	European Commission, Joint Research Centre (JRC)	doi:10.2905/jrc-10088-10009	https://doi.org/10.2905/jrc-10088-10009
NP00805-1-G4	Cell treatment and staining	Hamilton Star and Starlet platforms	Hamilton Italia Srl	Automated cell image acquisition and data production	Array Scan VTI	Cellomics	exp1-G4	Experiment1-Batch1-Steatosis.xlsx	European Commission, Joint Research Centre (JRC)	doi:10.2905/jrc-10088-10009	https://doi.org/10.2905/jrc-10088-10009	Normalization of the data	exp1-NP00805	\TransformedData\experiment1-Batch1-Steatosis.xlsx	European Commission, Joint Research Centre (JRC)	doi:10.2905/jrc-10088-10009	https://doi.org/10.2905/jrc-10088-10009
NP00267-1-E4	Cell treatment and staining	Hamilton Star and Starlet platforms	Hamilton Italia Srl	Automated cell image acquisition and data production	Array Scan VTI	Cellomics	exp1-E4	Experiment1-Batch1-Steatosis.xlsx	European Commission, Joint Research Centre (JRC)	doi:10.2905/jrc-10088-10009	https://doi.org/10.2905/jrc-10088-10009	Normalization of the data	exp1-NP00267	\TransformedData\experiment1-Batch1-Steatosis.xlsx	European Commission, Joint Research Centre (JRC)	doi:10.2905/jrc-10088-10009	https://doi.org/10.2905/jrc-10088-10009
NP00267-1-H9	Cell treatment and staining	Hamilton Star and Starlet platforms	Hamilton Italia Srl	Automated cell image acquisition and data production	Array Scan VTI	Cellomics	exp1-H9	Experiment1-Batch1-Steatosis.xlsx	European Commission, Joint Research Centre (JRC)	doi:10.2905/jrc-10088-10009	https://doi.org/10.2905/jrc-10088-10009	Normalization of the data	exp1-NP00267	\TransformedData\experiment1-Batch1-Steatosis.xlsx	European Commission, Joint Research Centre (JRC)	doi:10.2905/jrc-10088-10009	https://doi.org/10.2905/jrc-10088-10009
NP00268-1-A10	Cell treatment and staining	Hamilton Star and Starlet platforms	Hamilton Italia Srl	Automated cell image acquisition and data production	Array Scan VTI	Cellomics	exp1-A10	Experiment1-Batch1-Steatosis.xlsx	European Commission, Joint Research Centre (JRC)	doi:10.2905/jrc-10088-10009	https://doi.org/10.2905/jrc-10088-10009	Normalization of the data	exp1-NP00268	\TransformedData\experiment1-Batch1-Steatosis.xlsx	European Commission, Joint Research Centre (JRC)	doi:10.2905/jrc-10088-10009	https://doi.org/10.2905/jrc-10088-10009
NP00268-1-F4	Cell treatment and staining	Hamilton Star and Starlet platforms	Hamilton Italia Srl	Automated cell image acquisition and data production	Array Scan VTI	Cellomics	exp1-F4	Experiment1-Batch1-Steatosis.xlsx	European Commission, Joint Research Centre (JRC)	doi:10.2905/jrc-10088-10009	https://doi.org/10.2905/jrc-10088-10009	Normalization of the data	exp1-NP00268	\TransformedData\experiment1-Batch1-Steatosis.xlsx	European Commission, Joint Research Centre (JRC)	doi:10.2905/jrc-10088-10009	https://doi.org/10.2905/jrc-10088-10009
NP00262-1-C9	Cell treatment and staining	Hamilton Star and Starlet platforms	Hamilton Italia Srl	Automated cell image acquisition and data production	Array Scan VTI	Cellomics	exp1-C9	Experiment1-Batch1-Steatosis.xlsx	European Commission, Joint Research Centre (JRC)	doi:10.2905/jrc-10088-10009	https://doi.org/10.2905/jrc-10088-10009	Normalization of the data	exp1-NP00262	\TransformedData\experiment1-Batch1-Steatosis.xlsx	European Commission, Joint Research Centre (JRC)	doi:10.2905/jrc-10088-10009	https://doi.org/10.2905/jrc-10088-10009
NP00262-1-H3	Cell treatment and staining	Hamilton Star and Starlet platforms	Hamilton Italia Srl	Automated cell image acquisition and data production	Array Scan VTI	Cellomics	exp1-H3	Experiment1-Batch1-Steatosis.xlsx	European Commission, Joint Research Centre (JRC)	doi:10.2905/jrc-10088-10009	https://doi.org/10.2905/jrc-10088-10009	Normalization of the data	exp1-NP00262	\TransformedData\experiment1-Batch1-Steatosis.xlsx	European Commission, Joint Research Centre (JRC)	doi:10.2905/jrc-10088-10009	https://doi.org/10.2905/jrc-10088-10009
NP00804-1-C4	Cell treatment and staining	Hamilton Star and Starlet platforms	Hamilton Italia Srl	Automated cell image acquisition and data production	Array Scan VTI	Cellomics	exp1-C4	Experiment1-Batch1-Steatosis.xlsx	European Commission, Joint Research Centre (JRC)	doi:10.2905/jrc-10088-10009	https://doi.org/10.2905/jrc-10088-10009	Normalization of the data	exp1-NP00804	\TransformedData\experiment1-Batch1-Steatosis.xlsx	European Commission, Joint Research Centre (JRC)	doi:10.2905/jrc-10088-10009	https://doi.org/10.2905/jrc-10088-10009
NP00804-1-F9	Cell treatment and staining	Hamilton Star and Starlet platforms	Hamilton Italia Srl	Automated cell image acquisition and data production	Array Scan VTI	Cellomics	exp1-F9	Experiment1-Batch1-Steatosis.xlsx	European Commission, Joint Research Centre (JRC)	doi:10.2905/jrc-10088-10009	https://doi.org/10.2905/jrc-10088-10009	Normalization of the data	exp1-NP00804	\TransformedData\experiment1-Batch1-Steatosis.xlsx	European Commission, Joint Research Centre (JRC)	doi:10.2905/jrc-10088-10009	https://doi.org/10.2905/jrc-10088-10009
NP00263-1-A4	Cell treatment and staining	Hamilton Star and Starlet platforms	Hamilton Italia Srl	Automated cell image acquisition and data production	Array Scan VTI	Cellomics	exp1-A4	Experiment1-Batch1-Steatosis.xlsx	European Commission, Joint Research Centre (JRC)	doi:10.2905/jrc-10088-10009	https://doi.org/10.2905/jrc-10088-10009	Normalization of the data	exp1-NP00263	\TransformedData\experiment1-Batch1-Steatosis.xlsx	European Commission, Joint Research Centre (JRC)	doi:10.2905/jrc-10088-10009	https://doi.org/10.2905/jrc-10088-10009
NP00263-1-D9	Cell treatment and staining	Hamilton Star and Starlet platforms	Hamilton Italia Srl	Automated cell image acquisition and data production	Array Scan VTI	Cellomics	exp1-D9	Experiment1-Batch1-Steatosis.xlsx	European Commission, Joint Research Centre (JRC)	doi:10.2905/jrc-10088-10009	https://doi.org/10.2905/jrc-10088-10009	Normalization of the data	exp1-NP00263	\TransformedData\experiment1-Batch1-Steatosis.xlsx	European Commission, Joint Research Centre (JRC)	doi:10.2905/jrc-10088-10009	https://doi.org/10.2905/jrc-10088-10009
NP00264-1-B4	Cell treatment and staining	Hamilton Star and Starlet platforms	Hamilton Italia Srl	Automated cell image acquisition and data production	Array Scan VTI	Cellomics	exp1-B4	Experiment1-Batch1-Steatosis.xlsx	European Commission, Joint Research Centre (JRC)	doi:10.2905/jrc-10088-10009	https://doi.org/10.2905/jrc-10088-10009	Normalization of the data	exp1-NP00264	\TransformedData\experiment1-Batch1-Steatosis.xlsx	European Commission, Joint Research Centre (JRC)	doi:10.2905/jrc-10088-10009	https://doi.org/10.2905/jrc-10088-10009
NP00264-1-E9	Cell treatment and staining	Hamilton Star and Starlet platforms	Hamilton Italia Srl	Automated cell image acquisition and data production	Array Scan VTI	Cellomics	exp1-E9	Experiment1-Batch1-Steatosis.xlsx	European Commission, Joint Research Centre (JRC)	doi:10.2905/jrc-10088-10009	https://doi.org/10.2905/jrc-10088-10009	Normalization of the data	exp1-NP00264	\TransformedData\experiment1-Batch1-Steatosis.xlsx	European Commission, Joint Research Centre (JRC)	doi:10.2905/jrc-10088-10009	https://doi.org/10.2905/jrc-10088-10009
NP00259-1-C3	Cell treatment and staining	Hamilton Star and Starlet platforms	Hamilton Italia Srl	Automated cell image acquisition and data production	Array Scan VTI	Cellomics	exp1-C3	Experiment1-Batch1-Steatosis.xlsx	European Commission, Joint Research Centre (JRC)	doi:10.2905/jrc-10088-10009	https://doi.org/10.2905/jrc-10088-10009	Normalization of the data	exp1-NP00259	\TransformedData\experiment1-Batch1-Steatosis.xlsx	European Commission, Joint Research Centre (JRC)	doi:10.2905/jrc-10088-10009	https://doi.org/10.2905/jrc-10088-10009
NP00259-1-F8	Cell treatment and staining	Hamilton Star and Starlet platforms	Hamilton Italia Srl	Automated cell image acquisition and data production	Array Scan VTI	Cellomics	exp1-F8	Experiment1-Batch1-Steatosis.xlsx	European Commission, Joint Research Centre (JRC)	doi:10.2905/jrc-10088-10009	https://doi.org/10.2905/jrc-10088-10009	Normalization of the data	exp1-NP00259	\TransformedData\experiment1-Batch1-Steatosis.xlsx	European Commission, Joint Research Centre (JRC)	doi:10.2905/jrc-10088-10009	https://doi.org/10.2905/jrc-10088-10009
NP00260-1-D3	Cell treatment and staining	Hamilton Star and Starlet platforms	Hamilton Italia Srl	Automated cell image acquisition and data production	Array Scan VTI	Cellomics	exp1-D3	Experiment1-Batch1-Steatosis.xlsx	European Commission, Joint Research Centre (JRC)	doi:10.2905/jrc-10088-10009	https://doi.org/10.2905/jrc-10088-10009	Normalization of the data	exp1-NP00260	\TransformedData\experiment1-Batch1-Steatosis.xlsx	European Commission, Joint Research Centre (JRC)	doi:10.2905/jrc-10088-10009	https://doi.org/10.2905/jrc-10088-10009
NP00260-1-G8	Cell treatment and staining	Hamilton Star and Starlet platforms	Hamilton Italia Srl	Automated cell image acquisition and data production	Array Scan VTI	Cellomics	exp1-G8	Experiment1-Batch1-Steatosis.xlsx	European Commission, Joint Research Centre (JRC)	doi:10.2905/jrc-10088-10009	https://doi.org/10.2905/jrc-10088-10009	Normalization of the data	exp1-NP00260	\TransformedData\experiment1-Batch1-Steatosis.xlsx	European Commission, Joint Research Centre (JRC)	doi:10.2905/jrc-10088-10009	https://doi.org/10.2905/jrc-10088-10009
NP00258-1-B3	Cell treatment and staining	Hamilton Star and Starlet platforms	Hamilton Italia Srl	Automated cell image acquisition and data production	Array Scan VTI	Cellomics	exp1-B3	Experiment1-Batch1-Steatosis.xlsx	European Commission, Joint Research Centre (JRC)	doi:10.2905/jrc-10088-10009	https://doi.org/10.2905/jrc-10088-10009	Normalization of the data	exp1-NP00258	\TransformedData\experiment1-Batch1-Steatosis.xlsx	European Commission, Joint Research Centre (JRC)	doi:10.2905/jrc-10088-10009	https://doi.org/10.2905/jrc-10088-10009
NP00258-1-E8	Cell treatment and staining	Hamilton Star and Starlet platforms	Hamilton Italia Srl	Automated cell image acquisition and data production	Array Scan VTI	Cellomics	exp1-E8	Experiment1-Batch1-Steatosis.xlsx	European Commission, Joint Research Centre (JRC)	doi:10.2905/jrc-10088-10009	https://doi.org/10.2905/jrc-10088-10009	Normalization of the data	exp1-NP00258	\TransformedData\experiment1-Batch1-Steatosis.xlsx	European Commission, Joint Research Centre (JRC)	doi:10.2905/jrc-10088-10009	https://doi.org/10.2905/jrc-10088-10009
NP00255-1-B8	Cell treatment and staining	Hamilton Star and Starlet platforms	Hamilton Italia Srl	Automated cell image acquisition and data production	Array Scan VTI	Cellomics	exp1-B8	Experiment1-Batch1-Steatosis.xlsx	European Commission, Joint Research Centre (JRC)	doi:10.2905/jrc-10088-10009	https://doi.org/10.2905/jrc-10088-10009	Normalization of the data	exp1-NP00255	\TransformedData\experiment1-Batch1-Steatosis.xlsx	European Commission, Joint Research Centre (JRC)	doi:10.2905/jrc-10088-10009	https://doi.org/10.2905/jrc-10088-10009
NP00255-1-G2	Cell treatment and staining	Hamilton Star and Starlet platforms	Hamilton Italia Srl	Automated cell image acquisition and data production	Array Scan VTI	Cellomics	exp1-G2	Experiment1-Batch1-Steatosis.xlsx	European Commission, Joint Research Centre (JRC)	doi:10.2905/jrc-10088-10009	https://doi.org/10.2905/jrc-10088-10009	Normalization of the data	exp1-NP00255	\TransformedData\experiment1-Batch1-Steatosis.xlsx	European Commission, Joint Research Centre (JRC)	doi:10.2905/jrc-10088-10009	https://doi.org/10.2905/jrc-10088-10009
NP00257-1-A3	Cell treatment and staining	Hamilton Star and Starlet platforms	Hamilton Italia Srl	Automated cell image acquisition and data production	Array Scan VTI	Cellomics	exp1-A3	Experiment1-Batch1-Steatosis.xlsx	European Commission, Joint Research Centre (JRC)	doi:10.2905/jrc-10088-10009	https://doi.org/10.2905/jrc-10088-10009	Normalization of the data	exp1-NP00257	\TransformedData\experiment1-Batch1-Steatosis.xlsx	European Commission, Joint Research Centre (JRC)	doi:10.2905/jrc-10088-10009	https://doi.org/10.2905/jrc-10088-10009
NP00257-1-D8	Cell treatment and staining	Hamilton Star and Starlet platforms	Hamilton Italia Srl	Automated cell image acquisition and data production	Array Scan VTI	Cellomics	exp1-D8	Experiment1-Batch1-Steatosis.xlsx	European Commission, Joint Research Centre (JRC)	doi:10.2905/jrc-10088-10009	https://doi.org/10.2905/jrc-10088-10009	Normalization of the data	exp1-NP00257	\TransformedData\experiment1-Batch1-Steatosis.xlsx	European Commission, Joint Research Centre (JRC)	doi:10.2905/jrc-10088-10009	https://doi.org/10.2905/jrc-10088-10009
NP00256-1-C8	Cell treatment and staining	Hamilton Star and Starlet platforms	Hamilton Italia Srl	Automated cell image acquisition and data production	Array Scan VTI	Cellomics	exp1-C8	Experiment1-Batch1-Steatosis.xlsx	European Commission, Joint Research Centre (JRC)	doi:10.2905/jrc-10088-10009	https://doi.org/10.2905/jrc-10088-10009	Normalization of the data	exp1-NP00256	\TransformedData\experiment1-Batch1-Steatosis.xlsx	European Commission, Joint Research Centre (JRC)	doi:10.2905/jrc-10088-10009	https://doi.org/10.2905/jrc-10088-10009
NP00256-1-H2	Cell treatment and staining	Hamilton Star and Starlet platforms	Hamilton Italia Srl	Automated cell image acquisition and data production	Array Scan VTI	Cellomics	exp1-H2	Experiment1-Batch1-Steatosis.xlsx	European Commission, Joint Research Centre (JRC)	doi:10.2905/jrc-10088-10009	https://doi.org/10.2905/jrc-10088-10009	Normalization of the data	exp1-NP00256	\TransformedData\experiment1-Batch1-Steatosis.xlsx	European Commission, Joint Research Centre (JRC)	doi:10.2905/jrc-10088-10009	https://doi.org/10.2905/jrc-10088-10009
NP00283-1-A9	Cell treatment and staining	Hamilton Star and Starlet platforms	Hamilton Italia Srl	Automated cell image acquisition and data production	Array Scan VTI	Cellomics	exp1-A9	Experiment1-Batch1-Steatosis.xlsx	European Commission, Joint Research Centre (JRC)	doi:10.2905/jrc-10088-10009	https://doi.org/10.2905/jrc-10088-10009	Normalization of the data	exp1-NP00283	\TransformedData\experiment1-Batch1-Steatosis.xlsx	European Commission, Joint Research Centre (JRC)	doi:10.2905/jrc-10088-10009	https://doi.org/10.2905/jrc-10088-10009
NP00283-1-F3	Cell treatment and staining	Hamilton Star and Starlet platforms	Hamilton Italia Srl	Automated cell image acquisition and data production	Array Scan VTI	Cellomics	exp1-F3	Experiment1-Batch1-Steatosis.xlsx	European Commission, Joint Research Centre (JRC)	doi:10.2905/jrc-10088-10009	https://doi.org/10.2905/jrc-10088-10009	Normalization of the data	exp1-NP00283	\TransformedData\experiment1-Batch1-Steatosis.xlsx	European Commission, Joint Research Centre (JRC)	doi:10.2905/jrc-10088-10009	https://doi.org/10.2905/jrc-10088-10009
NP00283-1-B9	Cell treatment and staining	Hamilton Star and Starlet platforms	Hamilton Italia Srl	Automated cell image acquisition and data production	Array Scan VTI	Cellomics	exp1-B9	Experiment1-Batch1-Steatosis.xlsx	European Commission, Joint Research Centre (JRC)	doi:10.2905/jrc-10088-10009	https://doi.org/10.2905/jrc-10088-10009	Normalization of the data	exp1-NP00283	\TransformedData\experiment1-Batch1-Steatosis.xlsx	European Commission, Joint Research Centre (JRC)	doi:10.2905/jrc-10088-10009	https://doi.org/10.2905/jrc-10088-10009
NP00283-1-G3	Cell treatment and staining	Hamilton Star and Starlet platforms	Hamilton Italia Srl	Automated cell image acquisition and data production	Array Scan VTI	Cellomics	exp1-G3	Experiment1-Batch1-Steatosis.xlsx	European Commission, Joint Research Centre (JRC)	doi:10.2905/jrc-10088-10009	https://doi.org/10.2905/jrc-10088-10009	Normalization of the data	exp1-NP00283	\TransformedData\experiment1-Batch1-Steatosis.xlsx	European Commission, Joint Research Centre (JRC)	doi:10.2905/jrc-10088-10009	https://doi.org/10.2905/jrc-10088-10009
H2O-2-D7	Cell treatment and staining	Hamilton Star and Starlet platforms	Hamilton Italia Srl	Automated cell image acquisition and data production	Array Scan VTI	Cellomics	exp2-D7	Experiment2-Batch1-Caspase3.xlsx	European Commission, Joint Research Centre (JRC)	doi:10.2905/jrc-10088-10009	https://doi.org/10.2905/jrc-10088-10009	Normalization of the data	exp2-H2O	\TransformedData\experiment2-Batch1-Caspase3.xlsx	European Commission, Joint Research Centre (JRC)	doi:10.2905/jrc-10088-10009	https://doi.org/10.2905/jrc-10088-10009
H2O-2-E7	Cell treatment and staining	Hamilton Star and Starlet platforms	Hamilton Italia Srl	Automated cell image acquisition and data production	Array Scan VTI	Cellomics	exp2-E7	Experiment2-Batch1-Caspase3.xlsx	European Commission, Joint Research Centre (JRC)	doi:10.2905/jrc-10088-10009	https://doi.org/10.2905/jrc-10088-10009	Normalization of the data	exp2-H2O	\TransformedData\experiment2-Batch1-Caspase3.xlsx	European Commission, Joint Research Centre (JRC)	doi:10.2905/jrc-10088-10009	https://doi.org/10.2905/jrc-10088-10009
AGDISP-2-F2	Cell treatment and staining	Hamilton Star and Starlet platforms	Hamilton Italia Srl	Automated cell image acquisition and data production	Array Scan VTI	Cellomics	exp2-F2	Experiment2-Batch1-Caspase3.xlsx	European Commission, Joint Research Centre (JRC)	doi:10.2905/jrc-10088-10009	https://doi.org/10.2905/jrc-10088-10009	Normalization of the data	exp2-AGDISP	\TransformedData\experiment2-Batch1-Caspase3.xlsx	European Commission, Joint Research Centre (JRC)	doi:10.2905/jrc-10088-10009	https://doi.org/10.2905/jrc-10088-10009
AGDISP-2-A8	Cell treatment and staining	Hamilton Star and Starlet platforms	Hamilton Italia Srl	Automated cell image acquisition and data production	Array Scan VTI	Cellomics	exp2-A8	Experiment2-Batch1-Caspase3.xlsx	European Commission, Joint Research Centre (JRC)	doi:10.2905/jrc-10088-10009	https://doi.org/10.2905/jrc-10088-10009	Normalization of the data	exp2-AGDISP	\TransformedData\experiment2-Batch1-Caspase3.xlsx	European Commission, Joint Research Centre (JRC)	doi:10.2905/jrc-10088-10009	https://doi.org/10.2905/jrc-10088-10009
NP00192-2-F1	Cell treatment and staining	Hamilton Star and Starlet platforms	Hamilton Italia Srl	Automated cell image acquisition and data production	Array Scan VTI	Cellomics	exp2-F1	Experiment2-Batch1-Caspase3.xlsx	European Commission, Joint Research Centre (JRC)	doi:10.2905/jrc-10088-10009	https://doi.org/10.2905/jrc-10088-10009	Normalization of the data	exp2-NP00192	\TransformedData\experiment2-Batch1-Caspase3.xlsx	European Commission, Joint Research Centre (JRC)	doi:10.2905/jrc-10088-10009	https://doi.org/10.2905/jrc-10088-10009
NP00192-2-F7	Cell treatment and staining	Hamilton Star and Starlet platforms	Hamilton Italia Srl	Automated cell image acquisition and data production	Array Scan VTI	Cellomics	exp2-F7	Experiment2-Batch1-Caspase3.xlsx	European Commission, Joint Research Centre (JRC)	doi:10.2905/jrc-10088-10009	https://doi.org/10.2905/jrc-10088-10009	Normalization of the data	exp2-NP00192	\TransformedData\experiment2-Batch1-Caspase3.xlsx	European Commission, Joint Research Centre (JRC)	doi:10.2905/jrc-10088-10009	https://doi.org/10.2905/jrc-10088-10009
NP00434-2-G7	Cell treatment and staining	Hamilton Star and Starlet platforms	Hamilton Italia Srl	Automated cell image acquisition and data production	Array Scan VTI	Cellomics	exp2-G7	Experiment2-Batch1-Caspase3.xlsx	European Commission, Joint Research Centre (JRC)	doi:10.2905/jrc-10088-10009	https://doi.org/10.2905/jrc-10088-10009	Normalization of the data	exp2-NP00434	\TransformedData\experiment2-Batch1-Caspase3.xlsx	European Commission, Joint Research Centre (JRC)	doi:10.2905/jrc-10088-10009	https://doi.org/10.2905/jrc-10088-10009
Cyclohexamide-2-C1	Cell treatment and staining	Hamilton Star and Starlet platforms	Hamilton Italia Srl	Automated cell image acquisition and data production	Array Scan VTI	Cellomics	exp2-C1	Experiment2-Batch1-Caspase3.xlsx	European Commission, Joint Research Centre (JRC)	doi:10.2905/jrc-10088-10009	https://doi.org/10.2905/jrc-10088-10009	Normalization of the data	exp2-Cyclohexamide	\TransformedData\experiment2-Batch1-Caspase3.xlsx	European Commission, Joint Research Centre (JRC)	doi:10.2905/jrc-10088-10009	https://doi.org/10.2905/jrc-10088-10009
Cyclohexamide-2-D1	Cell treatment and staining	Hamilton Star and Starlet platforms	Hamilton Italia Srl	Automated cell image acquisition and data production	Array Scan VTI	Cellomics	exp2-D1	Experiment2-Batch1-Caspase3.xlsx	European Commission, Joint Research Centre (JRC)	doi:10.2905/jrc-10088-10009	https://doi.org/10.2905/jrc-10088-10009	Normalization of the data	exp2-Cyclohexamide	\TransformedData\experiment2-Batch1-Caspase3.xlsx	European Commission, Joint Research Centre (JRC)	doi:10.2905/jrc-10088-10009	https://doi.org/10.2905/jrc-10088-10009
Cyclohexamide-2-A2	Cell treatment and staining	Hamilton Star and Starlet platforms	Hamilton Italia Srl	Automated cell image acquisition and data production	Array Scan VTI	Cellomics	exp2-A2	Experiment2-Batch1-Caspase3.xlsx	European Commission, Joint Research Centre (JRC)	doi:10.2905/jrc-10088-10009	https://doi.org/10.2905/jrc-10088-10009	Normalization of the data	exp2-Cyclohexamide	\TransformedData\experiment2-Batch1-Caspase3.xlsx	European Commission, Joint Research Centre (JRC)	doi:10.2905/jrc-10088-10009	https://doi.org/10.2905/jrc-10088-10009
Cyclohexamide-2-B2	Cell treatment and staining	Hamilton Star and Starlet platforms	Hamilton Italia Srl	Automated cell image acquisition and data production	Array Scan VTI	Cellomics	exp2-B2	Experiment2-Batch1-Caspase3.xlsx	European Commission, Joint Research Centre (JRC)	doi:10.2905/jrc-10088-10009	https://doi.org/10.2905/jrc-10088-10009	Normalization of the data	exp2-Cyclohexamide	\TransformedData\experiment2-Batch1-Caspase3.xlsx	European Commission, Joint Research Centre (JRC)	doi:10.2905/jrc-10088-10009	https://doi.org/10.2905/jrc-10088-10009
medium-2-A7	Cell treatment and staining	Hamilton Star and Starlet platforms	Hamilton Italia Srl	Automated cell image acquisition and data production	Array Scan VTI	Cellomics	exp2-A7	Experiment2-Batch1-Caspase3.xlsx	European Commission, Joint Research Centre (JRC)	doi:10.2905/jrc-10088-10009	https://doi.org/10.2905/jrc-10088-10009	Normalization of the data	exp2-medium	\TransformedData\experiment2-Batch1-Caspase3.xlsx	European Commission, Joint Research Centre (JRC)	doi:10.2905/jrc-10088-10009	https://doi.org/10.2905/jrc-10088-10009
medium-2-B7	Cell treatment and staining	Hamilton Star and Starlet platforms	Hamilton Italia Srl	Automated cell image acquisition and data production	Array Scan VTI	Cellomics	exp2-B7	Experiment2-Batch1-Caspase3.xlsx	European Commission, Joint Research Centre (JRC)	doi:10.2905/jrc-10088-10009	https://doi.org/10.2905/jrc-10088-10009	Normalization of the data	exp2-medium	\TransformedData\experiment2-Batch1-Caspase3.xlsx	European Commission, Joint Research Centre (JRC)	doi:10.2905/jrc-10088-10009	https://doi.org/10.2905/jrc-10088-10009
medium-2-C7	Cell treatment and staining	Hamilton Star and Starlet platforms	Hamilton Italia Srl	Automated cell image acquisition and data production	Array Scan VTI	Cellomics	exp2-C7	Experiment2-Batch1-Caspase3.xlsx	European Commission, Joint Research Centre (JRC)	doi:10.2905/jrc-10088-10009	https://doi.org/10.2905/jrc-10088-10009	Normalization of the data	exp2-medium	\TransformedData\experiment2-Batch1-Caspase3.xlsx	European Commission, Joint Research Centre (JRC)	doi:10.2905/jrc-10088-10009	https://doi.org/10.2905/jrc-10088-10009
NC-2-A1	Cell treatment and staining	Hamilton Star and Starlet platforms	Hamilton Italia Srl	Automated cell image acquisition and data production	Array Scan VTI	Cellomics	exp2-A1	Experiment2-Batch1-Caspase3.xlsx	European Commission, Joint Research Centre (JRC)	doi:10.2905/jrc-10088-10009	https://doi.org/10.2905/jrc-10088-10009	Normalization of the data	exp2-NC	\TransformedData\experiment2-Batch1-Caspase3.xlsx	European Commission, Joint Research Centre (JRC)	doi:10.2905/jrc-10088-10009	https://doi.org/10.2905/jrc-10088-10009
NC-2-B1	Cell treatment and staining	Hamilton Star and Starlet platforms	Hamilton Italia Srl	Automated cell image acquisition and data production	Array Scan VTI	Cellomics	exp2-B1	Experiment2-Batch1-Caspase3.xlsx	European Commission, Joint Research Centre (JRC)	doi:10.2905/jrc-10088-10009	https://doi.org/10.2905/jrc-10088-10009	Normalization of the data	exp2-NC	\TransformedData\experiment2-Batch1-Caspase3.xlsx	European Commission, Joint Research Centre (JRC)	doi:10.2905/jrc-10088-10009	https://doi.org/10.2905/jrc-10088-10009
NC-2-C2	Cell treatment and staining	Hamilton Star and Starlet platforms	Hamilton Italia Srl	Automated cell image acquisition and data production	Array Scan VTI	Cellomics	exp2-C2	Experiment2-Batch1-Caspase3.xlsx	European Commission, Joint Research Centre (JRC)	doi:10.2905/jrc-10088-10009	https://doi.org/10.2905/jrc-10088-10009	Normalization of the data	exp2-NC	\TransformedData\experiment2-Batch1-Caspase3.xlsx	European Commission, Joint Research Centre (JRC)	doi:10.2905/jrc-10088-10009	https://doi.org/10.2905/jrc-10088-10009
NC-2-D2	Cell treatment and staining	Hamilton Star and Starlet platforms	Hamilton Italia Srl	Automated cell image acquisition and data production	Array Scan VTI	Cellomics	exp2-D2	Experiment2-Batch1-Caspase3.xlsx	European Commission, Joint Research Centre (JRC)	doi:10.2905/jrc-10088-10009	https://doi.org/10.2905/jrc-10088-10009	Normalization of the data	exp2-NC	\TransformedData\experiment2-Batch1-Caspase3.xlsx	European Commission, Joint Research Centre (JRC)	doi:10.2905/jrc-10088-10009	https://doi.org/10.2905/jrc-10088-10009
NP00269-2-H4	Cell treatment and staining	Hamilton Star and Starlet platforms	Hamilton Italia Srl	Automated cell image acquisition and data production	Array Scan VTI	Cellomics	exp2-H4	Experiment2-Batch1-Caspase3.xlsx	European Commission, Joint Research Centre (JRC)	doi:10.2905/jrc-10088-10009	https://doi.org/10.2905/jrc-10088-10009	Normalization of the data	exp2-NP00269	\TransformedData\experiment2-Batch1-Caspase3.xlsx	European Commission, Joint Research Centre (JRC)	doi:10.2905/jrc-10088-10009	https://doi.org/10.2905/jrc-10088-10009
NP00269-2-C10	Cell treatment and staining	Hamilton Star and Starlet platforms	Hamilton Italia Srl	Automated cell image acquisition and data production	Array Scan VTI	Cellomics	exp2-C10	Experiment2-Batch1-Caspase3.xlsx	European Commission, Joint Research Centre (JRC)	doi:10.2905/jrc-10088-10009	https://doi.org/10.2905/jrc-10088-10009	Normalization of the data	exp2-NP00269	\TransformedData\experiment2-Batch1-Caspase3.xlsx	European Commission, Joint Research Centre (JRC)	doi:10.2905/jrc-10088-10009	https://doi.org/10.2905/jrc-10088-10009
NP00806-2-C5	Cell treatment and staining	Hamilton Star and Starlet platforms	Hamilton Italia Srl	Automated cell image acquisition and data production	Array Scan VTI	Cellomics	exp2-C5	Experiment2-Batch1-Caspase3.xlsx	European Commission, Joint Research Centre (JRC)	doi:10.2905/jrc-10088-10009	https://doi.org/10.2905/jrc-10088-10009	Normalization of the data	exp2-NP00806	\TransformedData\experiment2-Batch1-Caspase3.xlsx	European Commission, Joint Research Centre (JRC)	doi:10.2905/jrc-10088-10009	https://doi.org/10.2905/jrc-10088-10009
NP00806-2-F10	Cell treatment and staining	Hamilton Star and Starlet platforms	Hamilton Italia Srl	Automated cell image acquisition and data production	Array Scan VTI	Cellomics	exp2-F10	Experiment2-Batch1-Caspase3.xlsx	European Commission, Joint Research Centre (JRC)	doi:10.2905/jrc-10088-10009	https://doi.org/10.2905/jrc-10088-10009	Normalization of the data	exp2-NP00806	\TransformedData\experiment2-Batch1-Caspase3.xlsx	European Commission, Joint Research Centre (JRC)	doi:10.2905/jrc-10088-10009	https://doi.org/10.2905/jrc-10088-10009
NP00270-2-A5	Cell treatment and staining	Hamilton Star and Starlet platforms	Hamilton Italia Srl	Automated cell image acquisition and data production	Array Scan VTI	Cellomics	exp2-A5	Experiment2-Batch1-Caspase3.xlsx	European Commission, Joint Research Centre (JRC)	doi:10.2905/jrc-10088-10009	https://doi.org/10.2905/jrc-10088-10009	Normalization of the data	exp2-NP00270	\TransformedData\experiment2-Batch1-Caspase3.xlsx	European Commission, Joint Research Centre (JRC)	doi:10.2905/jrc-10088-10009	https://doi.org/10.2905/jrc-10088-10009
NP00270-2-D10	Cell treatment and staining	Hamilton Star and Starlet platforms	Hamilton Italia Srl	Automated cell image acquisition and data production	Array Scan VTI	Cellomics	exp2-D10	Experiment2-Batch1-Caspase3.xlsx	European Commission, Joint Research Centre (JRC)	doi:10.2905/jrc-10088-10009	https://doi.org/10.2905/jrc-10088-10009	Normalization of the data	exp2-NP00270	\TransformedData\experiment2-Batch1-Caspase3.xlsx	European Commission, Joint Research Centre (JRC)	doi:10.2905/jrc-10088-10009	https://doi.org/10.2905/jrc-10088-10009
NP00271-2-B5	Cell treatment and staining	Hamilton Star and Starlet platforms	Hamilton Italia Srl	Automated cell image acquisition and data production	Array Scan VTI	Cellomics	exp2-B5	Experiment2-Batch1-Caspase3.xlsx	European Commission, Joint Research Centre (JRC)	doi:10.2905/jrc-10088-10009	https://doi.org/10.2905/jrc-10088-10009	Normalization of the data	exp2-NP00271	\TransformedData\experiment2-Batch1-Caspase3.xlsx	European Commission, Joint Research Centre (JRC)	doi:10.2905/jrc-10088-10009	https://doi.org/10.2905/jrc-10088-10009
NP00271-2-E10	Cell treatment and staining	Hamilton Star and Starlet platforms	Hamilton Italia Srl	Automated cell image acquisition and data production	Array Scan VTI	Cellomics	exp2-E10	Experiment2-Batch1-Caspase3.xlsx	European Commission, Joint Research Centre (JRC)	doi:10.2905/jrc-10088-10009	https://doi.org/10.2905/jrc-10088-10009	Normalization of the data	exp2-NP00271	\TransformedData\experiment2-Batch1-Caspase3.xlsx	European Commission, Joint Research Centre (JRC)	doi:10.2905/jrc-10088-10009	https://doi.org/10.2905/jrc-10088-10009
NP00266-2-D4	Cell treatment and staining	Hamilton Star and Starlet platforms	Hamilton Italia Srl	Automated cell image acquisition and data production	Array Scan VTI	Cellomics	exp2-D4	Experiment2-Batch1-Caspase3.xlsx	European Commission, Joint Research Centre (JRC)	doi:10.2905/jrc-10088-10009	https://doi.org/10.2905/jrc-10088-10009	Normalization of the data	exp2-NP00266	\TransformedData\experiment2-Batch1-Caspase3.xlsx	European Commission, Joint Research Centre (JRC)	doi:10.2905/jrc-10088-10009	https://doi.org/10.2905/jrc-10088-10009
NP00805-2-G4	Cell treatment and staining	Hamilton Star and Starlet platforms	Hamilton Italia Srl	Automated cell image acquisition and data production	Array Scan VTI	Cellomics	exp2-G4	Experiment2-Batch1-Caspase3.xlsx	European Commission, Joint Research Centre (JRC)	doi:10.2905/jrc-10088-10009	https://doi.org/10.2905/jrc-10088-10009	Normalization of the data	exp2-NP00805	\TransformedData\experiment2-Batch1-Caspase3.xlsx	European Commission, Joint Research Centre (JRC)	doi:10.2905/jrc-10088-10009	https://doi.org/10.2905/jrc-10088-10009
NP00805-2-B10	Cell treatment and staining	Hamilton Star and Starlet platforms	Hamilton Italia Srl	Automated cell image acquisition and data production	Array Scan VTI	Cellomics	exp2-B10	Experiment2-Batch1-Caspase3.xlsx	European Commission, Joint Research Centre (JRC)	doi:10.2905/jrc-10088-10009	https://doi.org/10.2905/jrc-10088-10009	Normalization of the data	exp2-NP00805	\TransformedData\experiment2-Batch1-Caspase3.xlsx	European Commission, Joint Research Centre (JRC)	doi:10.2905/jrc-10088-10009	https://doi.org/10.2905/jrc-10088-10009
NP00267-2-E4	Cell treatment and staining	Hamilton Star and Starlet platforms	Hamilton Italia Srl	Automated cell image acquisition and data production	Array Scan VTI	Cellomics	exp2-E4	Experiment2-Batch1-Caspase3.xlsx	European Commission, Joint Research Centre (JRC)	doi:10.2905/jrc-10088-10009	https://doi.org/10.2905/jrc-10088-10009	Normalization of the data	exp2-NP00267	\TransformedData\experiment2-Batch1-Caspase3.xlsx	European Commission, Joint Research Centre (JRC)	doi:10.2905/jrc-10088-10009	https://doi.org/10.2905/jrc-10088-10009
NP00268-2-F4	Cell treatment and staining	Hamilton Star and Starlet platforms	Hamilton Italia Srl	Automated cell image acquisition and data production	Array Scan VTI	Cellomics	exp2-F4	Experiment2-Batch1-Caspase3.xlsx	European Commission, Joint Research Centre (JRC)	doi:10.2905/jrc-10088-10009	https://doi.org/10.2905/jrc-10088-10009	Normalization of the data	exp2-NP00268	\TransformedData\experiment2-Batch1-Caspase3.xlsx	European Commission, Joint Research Centre (JRC)	doi:10.2905/jrc-10088-10009	https://doi.org/10.2905/jrc-10088-10009
NP00268-2-A10	Cell treatment and staining	Hamilton Star and Starlet platforms	Hamilton Italia Srl	Automated cell image acquisition and data production	Array Scan VTI	Cellomics	exp2-A10	Experiment2-Batch1-Caspase3.xlsx	European Commission, Joint Research Centre (JRC)	doi:10.2905/jrc-10088-10009	https://doi.org/10.2905/jrc-10088-10009	Normalization of the data	exp2-NP00268	\TransformedData\experiment2-Batch1-Caspase3.xlsx	European Commission, Joint Research Centre (JRC)	doi:10.2905/jrc-10088-10009	https://doi.org/10.2905/jrc-10088-10009
NP00262-2-C9	Cell treatment and staining	Hamilton Star and Starlet platforms	Hamilton Italia Srl	Automated cell image acquisition and data production	Array Scan VTI	Cellomics	exp2-C9	Experiment2-Batch1-Caspase3.xlsx	European Commission, Joint Research Centre (JRC)	doi:10.2905/jrc-10088-10009	https://doi.org/10.2905/jrc-10088-10009	Normalization of the data	exp2-NP00262	\TransformedData\experiment2-Batch1-Caspase3.xlsx	European Commission, Joint Research Centre (JRC)	doi:10.2905/jrc-10088-10009	https://doi.org/10.2905/jrc-10088-10009
NP00804-2-C4	Cell treatment and staining	Hamilton Star and Starlet platforms	Hamilton Italia Srl	Automated cell image acquisition and data production	Array Scan VTI	Cellomics	exp2-C4	Experiment2-Batch1-Caspase3.xlsx	European Commission, Joint Research Centre (JRC)	doi:10.2905/jrc-10088-10009	https://doi.org/10.2905/jrc-10088-10009	Normalization of the data	exp2-NP00804	\TransformedData\experiment2-Batch1-Caspase3.xlsx	European Commission, Joint Research Centre (JRC)	doi:10.2905/jrc-10088-10009	https://doi.org/10.2905/jrc-10088-10009
NP00804-2-F9	Cell treatment and staining	Hamilton Star and Starlet platforms	Hamilton Italia Srl	Automated cell image acquisition and data production	Array Scan VTI	Cellomics	exp2-F9	Experiment2-Batch1-Caspase3.xlsx	European Commission, Joint Research Centre (JRC)	doi:10.2905/jrc-10088-10009	https://doi.org/10.2905/jrc-10088-10009	Normalization of the data	exp2-NP00804	\TransformedData\experiment2-Batch1-Caspase3.xlsx	European Commission, Joint Research Centre (JRC)	doi:10.2905/jrc-10088-10009	https://doi.org/10.2905/jrc-10088-10009
NP00263-2-A4	Cell treatment and staining	Hamilton Star and Starlet platforms	Hamilton Italia Srl	Automated cell image acquisition and data production	Array Scan VTI	Cellomics	exp2-A4	Experiment2-Batch1-Caspase3.xlsx	European Commission, Joint Research Centre (JRC)	doi:10.2905/jrc-10088-10009	https://doi.org/10.2905/jrc-10088-10009	Normalization of the data	exp2-NP00263	\TransformedData\experiment2-Batch1-Caspase3.xlsx	European Commission, Joint Research Centre (JRC)	doi:10.2905/jrc-10088-10009	https://doi.org/10.2905/jrc-10088-10009
NP00263-2-D9	Cell treatment and staining	Hamilton Star and Starlet platforms	Hamilton Italia Srl	Automated cell image acquisition and data production	Array Scan VTI	Cellomics	exp2-D9	Experiment2-Batch1-Caspase3.xlsx	European Commission, Joint Research Centre (JRC)	doi:10.2905/jrc-10088-10009	https://doi.org/10.2905/jrc-10088-10009	Normalization of the data	exp2-NP00263	\TransformedData\experiment2-Batch1-Caspase3.xlsx	European Commission, Joint Research Centre (JRC)	doi:10.2905/jrc-10088-10009	https://doi.org/10.2905/jrc-10088-10009
NP00264-2-B4	Cell treatment and staining	Hamilton Star and Starlet platforms	Hamilton Italia Srl	Automated cell image acquisition and data production	Array Scan VTI	Cellomics	exp2-B4	Experiment2-Batch1-Caspase3.xlsx	European Commission, Joint Research Centre (JRC)	doi:10.2905/jrc-10088-10009	https://doi.org/10.2905/jrc-10088-10009	Normalization of the data	exp2-NP00264	\TransformedData\experiment2-Batch1-Caspase3.xlsx	European Commission, Joint Research Centre (JRC)	doi:10.2905/jrc-10088-10009	https://doi.org/10.2905/jrc-10088-10009
NP00264-2-E9	Cell treatment and staining	Hamilton Star and Starlet platforms	Hamilton Italia Srl	Automated cell image acquisition and data production	Array Scan VTI	Cellomics	exp2-E9	Experiment2-Batch1-Caspase3.xlsx	European Commission, Joint Research Centre (JRC)	doi:10.2905/jrc-10088-10009	https://doi.org/10.2905/jrc-10088-10009	Normalization of the data	exp2-NP00264	\TransformedData\experiment2-Batch1-Caspase3.xlsx	European Commission, Joint Research Centre (JRC)	doi:10.2905/jrc-10088-10009	https://doi.org/10.2905/jrc-10088-10009
NP00259-2-C3	Cell treatment and staining	Hamilton Star and Starlet platforms	Hamilton Italia Srl	Automated cell image acquisition and data production	Array Scan VTI	Cellomics	exp2-C3	Experiment2-Batch1-Caspase3.xlsx	European Commission, Joint Research Centre (JRC)	doi:10.2905/jrc-10088-10009	https://doi.org/10.2905/jrc-10088-10009	Normalization of the data	exp2-NP00259	\TransformedData\experiment2-Batch1-Caspase3.xlsx	European Commission, Joint Research Centre (JRC)	doi:10.2905/jrc-10088-10009	https://doi.org/10.2905/jrc-10088-10009
NP00259-2-F8	Cell treatment and staining	Hamilton Star and Starlet platforms	Hamilton Italia Srl	Automated cell image acquisition and data production	Array Scan VTI	Cellomics	exp2-F8	Experiment2-Batch1-Caspase3.xlsx	European Commission, Joint Research Centre (JRC)	doi:10.2905/jrc-10088-10009	https://doi.org/10.2905/jrc-10088-10009	Normalization of the data	exp2-NP00259	\TransformedData\experiment2-Batch1-Caspase3.xlsx	European Commission, Joint Research Centre (JRC)	doi:10.2905/jrc-10088-10009	https://doi.org/10.2905/jrc-10088-10009
NP00260-2-D3	Cell treatment and staining	Hamilton Star and Starlet platforms	Hamilton Italia Srl	Automated cell image acquisition and data production	Array Scan VTI	Cellomics	exp2-D3	Experiment2-Batch1-Caspase3.xlsx	European Commission, Joint Research Centre (JRC)	doi:10.2905/jrc-10088-10009	https://doi.org/10.2905/jrc-10088-10009	Normalization of the data	exp2-NP00260	\TransformedData\experiment2-Batch1-Caspase3.xlsx	European Commission, Joint Research Centre (JRC)	doi:10.2905/jrc-10088-10009	https://doi.org/10.2905/jrc-10088-10009
NP00258-2-B3	Cell treatment and staining	Hamilton Star and Starlet platforms	Hamilton Italia Srl	Automated cell image acquisition and data production	Array Scan VTI	Cellomics	exp2-B3	Experiment2-Batch1-Caspase3.xlsx	European Commission, Joint Research Centre (JRC)	doi:10.2905/jrc-10088-10009	https://doi.org/10.2905/jrc-10088-10009	Normalization of the data	exp2-NP00258	\TransformedData\experiment2-Batch1-Caspase3.xlsx	European Commission, Joint Research Centre (JRC)	doi:10.2905/jrc-10088-10009	https://doi.org/10.2905/jrc-10088-10009
NP00258-2-E8	Cell treatment and staining	Hamilton Star and Starlet platforms	Hamilton Italia Srl	Automated cell image acquisition and data production	Array Scan VTI	Cellomics	exp2-E8	Experiment2-Batch1-Caspase3.xlsx	European Commission, Joint Research Centre (JRC)	doi:10.2905/jrc-10088-10009	https://doi.org/10.2905/jrc-10088-10009	Normalization of the data	exp2-NP00258	\TransformedData\experiment2-Batch1-Caspase3.xlsx	European Commission, Joint Research Centre (JRC)	doi:10.2905/jrc-10088-10009	https://doi.org/10.2905/jrc-10088-10009
NP00255-2-B8	Cell treatment and staining	Hamilton Star and Starlet platforms	Hamilton Italia Srl	Automated cell image acquisition and data production	Array Scan VTI	Cellomics	exp2-B8	Experiment2-Batch1-Caspase3.xlsx	European Commission, Joint Research Centre (JRC)	doi:10.2905/jrc-10088-10009	https://doi.org/10.2905/jrc-10088-10009	Normalization of the data	exp2-NP00255	\TransformedData\experiment2-Batch1-Caspase3.xlsx	European Commission, Joint Research Centre (JRC)	doi:10.2905/jrc-10088-10009	https://doi.org/10.2905/jrc-10088-10009
NP00257-2-A3	Cell treatment and staining	Hamilton Star and Starlet platforms	Hamilton Italia Srl	Automated cell image acquisition and data production	Array Scan VTI	Cellomics	exp2-A3	Experiment2-Batch1-Caspase3.xlsx	European Commission, Joint Research Centre (JRC)	doi:10.2905/jrc-10088-10009	https://doi.org/10.2905/jrc-10088-10009	Normalization of the data	exp2-NP00257	\TransformedData\experiment2-Batch1-Caspase3.xlsx	European Commission, Joint Research Centre (JRC)	doi:10.2905/jrc-10088-10009	https://doi.org/10.2905/jrc-10088-10009
NP00257-2-D8	Cell treatment and staining	Hamilton Star and Starlet platforms	Hamilton Italia Srl	Automated cell image acquisition and data production	Array Scan VTI	Cellomics	exp2-D8	Experiment2-Batch1-Caspase3.xlsx	European Commission, Joint Research Centre (JRC)	doi:10.2905/jrc-10088-10009	https://doi.org/10.2905/jrc-10088-10009	Normalization of the data	exp2-NP00257	\TransformedData\experiment2-Batch1-Caspase3.xlsx	European Commission, Joint Research Centre (JRC)	doi:10.2905/jrc-10088-10009	https://doi.org/10.2905/jrc-10088-10009
NP00256-2-H2	Cell treatment and staining	Hamilton Star and Starlet platforms	Hamilton Italia Srl	Automated cell image acquisition and data production	Array Scan VTI	Cellomics	exp2-H2	Experiment2-Batch1-Caspase3.xlsx	European Commission, Joint Research Centre (JRC)	doi:10.2905/jrc-10088-10009	https://doi.org/10.2905/jrc-10088-10009	Normalization of the data	exp2-NP00256	\TransformedData\experiment2-Batch1-Caspase3.xlsx	European Commission, Joint Research Centre (JRC)	doi:10.2905/jrc-10088-10009	https://doi.org/10.2905/jrc-10088-10009
NP00256-2-C8	Cell treatment and staining	Hamilton Star and Starlet platforms	Hamilton Italia Srl	Automated cell image acquisition and data production	Array Scan VTI	Cellomics	exp2-C8	Experiment2-Batch1-Caspase3.xlsx	European Commission, Joint Research Centre (JRC)	doi:10.2905/jrc-10088-10009	https://doi.org/10.2905/jrc-10088-10009	Normalization of the data	exp2-NP00256	\TransformedData\experiment2-Batch1-Caspase3.xlsx	European Commission, Joint Research Centre (JRC)	doi:10.2905/jrc-10088-10009	https://doi.org/10.2905/jrc-10088-10009
NP00283-2-F3	Cell treatment and staining	Hamilton Star and Starlet platforms	Hamilton Italia Srl	Automated cell image acquisition and data production	Array Scan VTI	Cellomics	exp2-F3	Experiment2-Batch1-Caspase3.xlsx	European Commission, Joint Research Centre (JRC)	doi:10.2905/jrc-10088-10009	https://doi.org/10.2905/jrc-10088-10009	Normalization of the data	exp2-NP00283	\TransformedData\experiment2-Batch1-Caspase3.xlsx	European Commission, Joint Research Centre (JRC)	doi:10.2905/jrc-10088-10009	https://doi.org/10.2905/jrc-10088-10009
NP00283-2-A9	Cell treatment and staining	Hamilton Star and Starlet platforms	Hamilton Italia Srl	Automated cell image acquisition and data production	Array Scan VTI	Cellomics	exp2-A9	Experiment2-Batch1-Caspase3.xlsx	European Commission, Joint Research Centre (JRC)	doi:10.2905/jrc-10088-10009	https://doi.org/10.2905/jrc-10088-10009	Normalization of the data	exp2-NP00283	\TransformedData\experiment2-Batch1-Caspase3.xlsx	European Commission, Joint Research Centre (JRC)	doi:10.2905/jrc-10088-10009	https://doi.org/10.2905/jrc-10088-10009
NP00283-2-G3	Cell treatment and staining	Hamilton Star and Starlet platforms	Hamilton Italia Srl	Automated cell image acquisition and data production	Array Scan VTI	Cellomics	exp2-G3	Experiment2-Batch1-Caspase3.xlsx	European Commission, Joint Research Centre (JRC)	doi:10.2905/jrc-10088-10009	https://doi.org/10.2905/jrc-10088-10009	Normalization of the data	exp2-NP00283	\TransformedData\experiment2-Batch1-Caspase3.xlsx	European Commission, Joint Research Centre (JRC)	doi:10.2905/jrc-10088-10009	https://doi.org/10.2905/jrc-10088-10009
NP00283-2-B9	Cell treatment and staining	Hamilton Star and Starlet platforms	Hamilton Italia Srl	Automated cell image acquisition and data production	Array Scan VTI	Cellomics	exp2-B9	Experiment2-Batch1-Caspase3.xlsx	European Commission, Joint Research Centre (JRC)	doi:10.2905/jrc-10088-10009	https://doi.org/10.2905/jrc-10088-10009	Normalization of the data	exp2-NP00283	\TransformedData\experiment2-Batch1-Caspase3.xlsx	European Commission, Joint Research Centre (JRC)	doi:10.2905/jrc-10088-10009	https://doi.org/10.2905/jrc-10088-10009
NP00214-3-H1	Cell treatment and staining	Hamilton Star and Starlet platforms	Hamilton Italia Srl	Automated cell image acquisition and data production	Array Scan VTI	Cellomics	exp3-H1	Experiment3-Batch1-Steatosis.xlsx	European Commission, Joint Research Centre (JRC)	doi:10.2905/jrc-10088-10009	https://doi.org/10.2905/jrc-10088-10009	Normalization of the data	exp3-NP00214	\TransformedData\experiment3-Batch1-Steatosis.xlsx	European Commission, Joint Research Centre (JRC)	doi:10.2905/jrc-10088-10009	https://doi.org/10.2905/jrc-10088-10009
NP00214-3-H7	Cell treatment and staining	Hamilton Star and Starlet platforms	Hamilton Italia Srl	Automated cell image acquisition and data production	Array Scan VTI	Cellomics	exp3-H7	Experiment3-Batch1-Steatosis.xlsx	European Commission, Joint Research Centre (JRC)	doi:10.2905/jrc-10088-10009	https://doi.org/10.2905/jrc-10088-10009	Normalization of the data	exp3-NP00214	\TransformedData\experiment3-Batch1-Steatosis.xlsx	European Commission, Joint Research Centre (JRC)	doi:10.2905/jrc-10088-10009	https://doi.org/10.2905/jrc-10088-10009
AGDISP-3-F2	Cell treatment and staining	Hamilton Star and Starlet platforms	Hamilton Italia Srl	Automated cell image acquisition and data production	Array Scan VTI	Cellomics	exp3-F2	Experiment3-Batch1-Steatosis.xlsx	European Commission, Joint Research Centre (JRC)	doi:10.2905/jrc-10088-10009	https://doi.org/10.2905/jrc-10088-10009	Normalization of the data	exp3-AGDISP	\TransformedData\experiment3-Batch1-Steatosis.xlsx	European Commission, Joint Research Centre (JRC)	doi:10.2905/jrc-10088-10009	https://doi.org/10.2905/jrc-10088-10009
AGDISP-3-A8	Cell treatment and staining	Hamilton Star and Starlet platforms	Hamilton Italia Srl	Automated cell image acquisition and data production	Array Scan VTI	Cellomics	exp3-A8	Experiment3-Batch1-Steatosis.xlsx	European Commission, Joint Research Centre (JRC)	doi:10.2905/jrc-10088-10009	https://doi.org/10.2905/jrc-10088-10009	Normalization of the data	exp3-AGDISP	\TransformedData\experiment3-Batch1-Steatosis.xlsx	European Commission, Joint Research Centre (JRC)	doi:10.2905/jrc-10088-10009	https://doi.org/10.2905/jrc-10088-10009
NP00192-3-F1	Cell treatment and staining	Hamilton Star and Starlet platforms	Hamilton Italia Srl	Automated cell image acquisition and data production	Array Scan VTI	Cellomics	exp3-F1	Experiment3-Batch1-Steatosis.xlsx	European Commission, Joint Research Centre (JRC)	doi:10.2905/jrc-10088-10009	https://doi.org/10.2905/jrc-10088-10009	Normalization of the data	exp3-NP00192	\TransformedData\experiment3-Batch1-Steatosis.xlsx	European Commission, Joint Research Centre (JRC)	doi:10.2905/jrc-10088-10009	https://doi.org/10.2905/jrc-10088-10009
NP00192-3-F7	Cell treatment and staining	Hamilton Star and Starlet platforms	Hamilton Italia Srl	Automated cell image acquisition and data production	Array Scan VTI	Cellomics	exp3-F7	Experiment3-Batch1-Steatosis.xlsx	European Commission, Joint Research Centre (JRC)	doi:10.2905/jrc-10088-10009	https://doi.org/10.2905/jrc-10088-10009	Normalization of the data	exp3-NP00192	\TransformedData\experiment3-Batch1-Steatosis.xlsx	European Commission, Joint Research Centre (JRC)	doi:10.2905/jrc-10088-10009	https://doi.org/10.2905/jrc-10088-10009
NP00434-3-G1	Cell treatment and staining	Hamilton Star and Starlet platforms	Hamilton Italia Srl	Automated cell image acquisition and data production	Array Scan VTI	Cellomics	exp3-G1	Experiment3-Batch1-Steatosis.xlsx	European Commission, Joint Research Centre (JRC)	doi:10.2905/jrc-10088-10009	https://doi.org/10.2905/jrc-10088-10009	Normalization of the data	exp3-NP00434	\TransformedData\experiment3-Batch1-Steatosis.xlsx	European Commission, Joint Research Centre (JRC)	doi:10.2905/jrc-10088-10009	https://doi.org/10.2905/jrc-10088-10009
NP00434-3-G7	Cell treatment and staining	Hamilton Star and Starlet platforms	Hamilton Italia Srl	Automated cell image acquisition and data production	Array Scan VTI	Cellomics	exp3-G7	Experiment3-Batch1-Steatosis.xlsx	European Commission, Joint Research Centre (JRC)	doi:10.2905/jrc-10088-10009	https://doi.org/10.2905/jrc-10088-10009	Normalization of the data	exp3-NP00434	\TransformedData\experiment3-Batch1-Steatosis.xlsx	European Commission, Joint Research Centre (JRC)	doi:10.2905/jrc-10088-10009	https://doi.org/10.2905/jrc-10088-10009
CyclosporineA30uM -3-C1	Cell treatment and staining	Hamilton Star and Starlet platforms	Hamilton Italia Srl	Automated cell image acquisition and data production	Array Scan VTI	Cellomics	exp3-C1	Experiment3-Batch1-Steatosis.xlsx	European Commission, Joint Research Centre (JRC)	doi:10.2905/jrc-10088-10009	https://doi.org/10.2905/jrc-10088-10009	Normalization of the data	exp3-CyclosporineA30uM	\TransformedData\experiment3-Batch1-Steatosis.xlsx	European Commission, Joint Research Centre (JRC)	doi:10.2905/jrc-10088-10009	https://doi.org/10.2905/jrc-10088-10009
CyclosporineA30uM -3-D1	Cell treatment and staining	Hamilton Star and Starlet platforms	Hamilton Italia Srl	Automated cell image acquisition and data production	Array Scan VTI	Cellomics	exp3-D1	Experiment3-Batch1-Steatosis.xlsx	European Commission, Joint Research Centre (JRC)	doi:10.2905/jrc-10088-10009	https://doi.org/10.2905/jrc-10088-10009	Normalization of the data	exp3-CyclosporineA30uM	\TransformedData\experiment3-Batch1-Steatosis.xlsx	European Commission, Joint Research Centre (JRC)	doi:10.2905/jrc-10088-10009	https://doi.org/10.2905/jrc-10088-10009
CyclosporineA30uM -3-A2	Cell treatment and staining	Hamilton Star and Starlet platforms	Hamilton Italia Srl	Automated cell image acquisition and data production	Array Scan VTI	Cellomics	exp3-A2	Experiment3-Batch1-Steatosis.xlsx	European Commission, Joint Research Centre (JRC)	doi:10.2905/jrc-10088-10009	https://doi.org/10.2905/jrc-10088-10009	Normalization of the data	exp3-CyclosporineA30uM	\TransformedData\experiment3-Batch1-Steatosis.xlsx	European Commission, Joint Research Centre (JRC)	doi:10.2905/jrc-10088-10009	https://doi.org/10.2905/jrc-10088-10009
CyclosporineA30uM -3-B2	Cell treatment and staining	Hamilton Star and Starlet platforms	Hamilton Italia Srl	Automated cell image acquisition and data production	Array Scan VTI	Cellomics	exp3-B2	Experiment3-Batch1-Steatosis.xlsx	European Commission, Joint Research Centre (JRC)	doi:10.2905/jrc-10088-10009	https://doi.org/10.2905/jrc-10088-10009	Normalization of the data	exp3-CyclosporineA30uM	\TransformedData\experiment3-Batch1-Steatosis.xlsx	European Commission, Joint Research Centre (JRC)	doi:10.2905/jrc-10088-10009	https://doi.org/10.2905/jrc-10088-10009
NC-3-A1	Cell treatment and staining	Hamilton Star and Starlet platforms	Hamilton Italia Srl	Automated cell image acquisition and data production	Array Scan VTI	Cellomics	exp3-A1	Experiment3-Batch1-Steatosis.xlsx	European Commission, Joint Research Centre (JRC)	doi:10.2905/jrc-10088-10009	https://doi.org/10.2905/jrc-10088-10009	Normalization of the data	exp3-NC	\TransformedData\experiment3-Batch1-Steatosis.xlsx	European Commission, Joint Research Centre (JRC)	doi:10.2905/jrc-10088-10009	https://doi.org/10.2905/jrc-10088-10009
NC-3-B1	Cell treatment and staining	Hamilton Star and Starlet platforms	Hamilton Italia Srl	Automated cell image acquisition and data production	Array Scan VTI	Cellomics	exp3-B1	Experiment3-Batch1-Steatosis.xlsx	European Commission, Joint Research Centre (JRC)	doi:10.2905/jrc-10088-10009	https://doi.org/10.2905/jrc-10088-10009	Normalization of the data	exp3-NC	\TransformedData\experiment3-Batch1-Steatosis.xlsx	European Commission, Joint Research Centre (JRC)	doi:10.2905/jrc-10088-10009	https://doi.org/10.2905/jrc-10088-10009
NC-3-C2	Cell treatment and staining	Hamilton Star and Starlet platforms	Hamilton Italia Srl	Automated cell image acquisition and data production	Array Scan VTI	Cellomics	exp3-C2	Experiment3-Batch1-Steatosis.xlsx	European Commission, Joint Research Centre (JRC)	doi:10.2905/jrc-10088-10009	https://doi.org/10.2905/jrc-10088-10009	Normalization of the data	exp3-NC	\TransformedData\experiment3-Batch1-Steatosis.xlsx	European Commission, Joint Research Centre (JRC)	doi:10.2905/jrc-10088-10009	https://doi.org/10.2905/jrc-10088-10009
NC-3-D2	Cell treatment and staining	Hamilton Star and Starlet platforms	Hamilton Italia Srl	Automated cell image acquisition and data production	Array Scan VTI	Cellomics	exp3-D2	Experiment3-Batch1-Steatosis.xlsx	European Commission, Joint Research Centre (JRC)	doi:10.2905/jrc-10088-10009	https://doi.org/10.2905/jrc-10088-10009	Normalization of the data	exp3-NC	\TransformedData\experiment3-Batch1-Steatosis.xlsx	European Commission, Joint Research Centre (JRC)	doi:10.2905/jrc-10088-10009	https://doi.org/10.2905/jrc-10088-10009
NP00269-3-H4	Cell treatment and staining	Hamilton Star and Starlet platforms	Hamilton Italia Srl	Automated cell image acquisition and data production	Array Scan VTI	Cellomics	exp3-H4	Experiment3-Batch1-Steatosis.xlsx	European Commission, Joint Research Centre (JRC)	doi:10.2905/jrc-10088-10009	https://doi.org/10.2905/jrc-10088-10009	Normalization of the data	exp3-NP00269	\TransformedData\experiment3-Batch1-Steatosis.xlsx	European Commission, Joint Research Centre (JRC)	doi:10.2905/jrc-10088-10009	https://doi.org/10.2905/jrc-10088-10009
NP00269-3-C10	Cell treatment and staining	Hamilton Star and Starlet platforms	Hamilton Italia Srl	Automated cell image acquisition and data production	Array Scan VTI	Cellomics	exp3-C10	Experiment3-Batch1-Steatosis.xlsx	European Commission, Joint Research Centre (JRC)	doi:10.2905/jrc-10088-10009	https://doi.org/10.2905/jrc-10088-10009	Normalization of the data	exp3-NP00269	\TransformedData\experiment3-Batch1-Steatosis.xlsx	European Commission, Joint Research Centre (JRC)	doi:10.2905/jrc-10088-10009	https://doi.org/10.2905/jrc-10088-10009
NP00806-3-C5	Cell treatment and staining	Hamilton Star and Starlet platforms	Hamilton Italia Srl	Automated cell image acquisition and data production	Array Scan VTI	Cellomics	exp3-C5	Experiment3-Batch1-Steatosis.xlsx	European Commission, Joint Research Centre (JRC)	doi:10.2905/jrc-10088-10009	https://doi.org/10.2905/jrc-10088-10009	Normalization of the data	exp3-NP00806	\TransformedData\experiment3-Batch1-Steatosis.xlsx	European Commission, Joint Research Centre (JRC)	doi:10.2905/jrc-10088-10009	https://doi.org/10.2905/jrc-10088-10009
NP00806-3-F10	Cell treatment and staining	Hamilton Star and Starlet platforms	Hamilton Italia Srl	Automated cell image acquisition and data production	Array Scan VTI	Cellomics	exp3-F10	Experiment3-Batch1-Steatosis.xlsx	European Commission, Joint Research Centre (JRC)	doi:10.2905/jrc-10088-10009	https://doi.org/10.2905/jrc-10088-10009	Normalization of the data	exp3-NP00806	\TransformedData\experiment3-Batch1-Steatosis.xlsx	European Commission, Joint Research Centre (JRC)	doi:10.2905/jrc-10088-10009	https://doi.org/10.2905/jrc-10088-10009
NP00270-3-A5	Cell treatment and staining	Hamilton Star and Starlet platforms	Hamilton Italia Srl	Automated cell image acquisition and data production	Array Scan VTI	Cellomics	exp3-A5	Experiment3-Batch1-Steatosis.xlsx	European Commission, Joint Research Centre (JRC)	doi:10.2905/jrc-10088-10009	https://doi.org/10.2905/jrc-10088-10009	Normalization of the data	exp3-NP00270	\TransformedData\experiment3-Batch1-Steatosis.xlsx	European Commission, Joint Research Centre (JRC)	doi:10.2905/jrc-10088-10009	https://doi.org/10.2905/jrc-10088-10009
NP00270-3-D10	Cell treatment and staining	Hamilton Star and Starlet platforms	Hamilton Italia Srl	Automated cell image acquisition and data production	Array Scan VTI	Cellomics	exp3-D10	Experiment3-Batch1-Steatosis.xlsx	European Commission, Joint Research Centre (JRC)	doi:10.2905/jrc-10088-10009	https://doi.org/10.2905/jrc-10088-10009	Normalization of the data	exp3-NP00270	\TransformedData\experiment3-Batch1-Steatosis.xlsx	European Commission, Joint Research Centre (JRC)	doi:10.2905/jrc-10088-10009	https://doi.org/10.2905/jrc-10088-10009
NP00271-3-B5	Cell treatment and staining	Hamilton Star and Starlet platforms	Hamilton Italia Srl	Automated cell image acquisition and data production	Array Scan VTI	Cellomics	exp3-B5	Experiment3-Batch1-Steatosis.xlsx	European Commission, Joint Research Centre (JRC)	doi:10.2905/jrc-10088-10009	https://doi.org/10.2905/jrc-10088-10009	Normalization of the data	exp3-NP00271	\TransformedData\experiment3-Batch1-Steatosis.xlsx	European Commission, Joint Research Centre (JRC)	doi:10.2905/jrc-10088-10009	https://doi.org/10.2905/jrc-10088-10009
NP00271-3-E10	Cell treatment and staining	Hamilton Star and Starlet platforms	Hamilton Italia Srl	Automated cell image acquisition and data production	Array Scan VTI	Cellomics	exp3-E10	Experiment3-Batch1-Steatosis.xlsx	European Commission, Joint Research Centre (JRC)	doi:10.2905/jrc-10088-10009	https://doi.org/10.2905/jrc-10088-10009	Normalization of the data	exp3-NP00271	\TransformedData\experiment3-Batch1-Steatosis.xlsx	European Commission, Joint Research Centre (JRC)	doi:10.2905/jrc-10088-10009	https://doi.org/10.2905/jrc-10088-10009
NP00266-3-D4	Cell treatment and staining	Hamilton Star and Starlet platforms	Hamilton Italia Srl	Automated cell image acquisition and data production	Array Scan VTI	Cellomics	exp3-D4	Experiment3-Batch1-Steatosis.xlsx	European Commission, Joint Research Centre (JRC)	doi:10.2905/jrc-10088-10009	https://doi.org/10.2905/jrc-10088-10009	Normalization of the data	exp3-NP00266	\TransformedData\experiment3-Batch1-Steatosis.xlsx	European Commission, Joint Research Centre (JRC)	doi:10.2905/jrc-10088-10009	https://doi.org/10.2905/jrc-10088-10009
NP00266-3-G9	Cell treatment and staining	Hamilton Star and Starlet platforms	Hamilton Italia Srl	Automated cell image acquisition and data production	Array Scan VTI	Cellomics	exp3-G9	Experiment3-Batch1-Steatosis.xlsx	European Commission, Joint Research Centre (JRC)	doi:10.2905/jrc-10088-10009	https://doi.org/10.2905/jrc-10088-10009	Normalization of the data	exp3-NP00266	\TransformedData\experiment3-Batch1-Steatosis.xlsx	European Commission, Joint Research Centre (JRC)	doi:10.2905/jrc-10088-10009	https://doi.org/10.2905/jrc-10088-10009
NP00805-3-G4	Cell treatment and staining	Hamilton Star and Starlet platforms	Hamilton Italia Srl	Automated cell image acquisition and data production	Array Scan VTI	Cellomics	exp3-G4	Experiment3-Batch1-Steatosis.xlsx	European Commission, Joint Research Centre (JRC)	doi:10.2905/jrc-10088-10009	https://doi.org/10.2905/jrc-10088-10009	Normalization of the data	exp3-NP00805	\TransformedData\experiment3-Batch1-Steatosis.xlsx	European Commission, Joint Research Centre (JRC)	doi:10.2905/jrc-10088-10009	https://doi.org/10.2905/jrc-10088-10009
NP00805-3-B10	Cell treatment and staining	Hamilton Star and Starlet platforms	Hamilton Italia Srl	Automated cell image acquisition and data production	Array Scan VTI	Cellomics	exp3-B10	Experiment3-Batch1-Steatosis.xlsx	European Commission, Joint Research Centre (JRC)	doi:10.2905/jrc-10088-10009	https://doi.org/10.2905/jrc-10088-10009	Normalization of the data	exp3-NP00805	\TransformedData\experiment3-Batch1-Steatosis.xlsx	European Commission, Joint Research Centre (JRC)	doi:10.2905/jrc-10088-10009	https://doi.org/10.2905/jrc-10088-10009
NP00267-3-E4	Cell treatment and staining	Hamilton Star and Starlet platforms	Hamilton Italia Srl	Automated cell image acquisition and data production	Array Scan VTI	Cellomics	exp3-E4	Experiment3-Batch1-Steatosis.xlsx	European Commission, Joint Research Centre (JRC)	doi:10.2905/jrc-10088-10009	https://doi.org/10.2905/jrc-10088-10009	Normalization of the data	exp3-NP00267	\TransformedData\experiment3-Batch1-Steatosis.xlsx	European Commission, Joint Research Centre (JRC)	doi:10.2905/jrc-10088-10009	https://doi.org/10.2905/jrc-10088-10009
NP00267-3-H9	Cell treatment and staining	Hamilton Star and Starlet platforms	Hamilton Italia Srl	Automated cell image acquisition and data production	Array Scan VTI	Cellomics	exp3-H9	Experiment3-Batch1-Steatosis.xlsx	European Commission, Joint Research Centre (JRC)	doi:10.2905/jrc-10088-10009	https://doi.org/10.2905/jrc-10088-10009	Normalization of the data	exp3-NP00267	\TransformedData\experiment3-Batch1-Steatosis.xlsx	European Commission, Joint Research Centre (JRC)	doi:10.2905/jrc-10088-10009	https://doi.org/10.2905/jrc-10088-10009
NP00268-3-F4	Cell treatment and staining	Hamilton Star and Starlet platforms	Hamilton Italia Srl	Automated cell image acquisition and data production	Array Scan VTI	Cellomics	exp3-F4	Experiment3-Batch1-Steatosis.xlsx	European Commission, Joint Research Centre (JRC)	doi:10.2905/jrc-10088-10009	https://doi.org/10.2905/jrc-10088-10009	Normalization of the data	exp3-NP00268	\TransformedData\experiment3-Batch1-Steatosis.xlsx	European Commission, Joint Research Centre (JRC)	doi:10.2905/jrc-10088-10009	https://doi.org/10.2905/jrc-10088-10009
NP00268-3-A10	Cell treatment and staining	Hamilton Star and Starlet platforms	Hamilton Italia Srl	Automated cell image acquisition and data production	Array Scan VTI	Cellomics	exp3-A10	Experiment3-Batch1-Steatosis.xlsx	European Commission, Joint Research Centre (JRC)	doi:10.2905/jrc-10088-10009	https://doi.org/10.2905/jrc-10088-10009	Normalization of the data	exp3-NP00268	\TransformedData\experiment3-Batch1-Steatosis.xlsx	European Commission, Joint Research Centre (JRC)	doi:10.2905/jrc-10088-10009	https://doi.org/10.2905/jrc-10088-10009
NP00262-3-H3	Cell treatment and staining	Hamilton Star and Starlet platforms	Hamilton Italia Srl	Automated cell image acquisition and data production	Array Scan VTI	Cellomics	exp3-H3	Experiment3-Batch1-Steatosis.xlsx	European Commission, Joint Research Centre (JRC)	doi:10.2905/jrc-10088-10009	https://doi.org/10.2905/jrc-10088-10009	Normalization of the data	exp3-NP00262	\TransformedData\experiment3-Batch1-Steatosis.xlsx	European Commission, Joint Research Centre (JRC)	doi:10.2905/jrc-10088-10009	https://doi.org/10.2905/jrc-10088-10009
NP00262-3-C9	Cell treatment and staining	Hamilton Star and Starlet platforms	Hamilton Italia Srl	Automated cell image acquisition and data production	Array Scan VTI	Cellomics	exp3-C9	Experiment3-Batch1-Steatosis.xlsx	European Commission, Joint Research Centre (JRC)	doi:10.2905/jrc-10088-10009	https://doi.org/10.2905/jrc-10088-10009	Normalization of the data	exp3-NP00262	\TransformedData\experiment3-Batch1-Steatosis.xlsx	European Commission, Joint Research Centre (JRC)	doi:10.2905/jrc-10088-10009	https://doi.org/10.2905/jrc-10088-10009
NP00804-3-C4	Cell treatment and staining	Hamilton Star and Starlet platforms	Hamilton Italia Srl	Automated cell image acquisition and data production	Array Scan VTI	Cellomics	exp3-C4	Experiment3-Batch1-Steatosis.xlsx	European Commission, Joint Research Centre (JRC)	doi:10.2905/jrc-10088-10009	https://doi.org/10.2905/jrc-10088-10009	Normalization of the data	exp3-NP00804	\TransformedData\experiment3-Batch1-Steatosis.xlsx	European Commission, Joint Research Centre (JRC)	doi:10.2905/jrc-10088-10009	https://doi.org/10.2905/jrc-10088-10009
NP00804-3-F9	Cell treatment and staining	Hamilton Star and Starlet platforms	Hamilton Italia Srl	Automated cell image acquisition and data production	Array Scan VTI	Cellomics	exp3-F9	Experiment3-Batch1-Steatosis.xlsx	European Commission, Joint Research Centre (JRC)	doi:10.2905/jrc-10088-10009	https://doi.org/10.2905/jrc-10088-10009	Normalization of the data	exp3-NP00804	\TransformedData\experiment3-Batch1-Steatosis.xlsx	European Commission, Joint Research Centre (JRC)	doi:10.2905/jrc-10088-10009	https://doi.org/10.2905/jrc-10088-10009
NP00263-3-A4	Cell treatment and staining	Hamilton Star and Starlet platforms	Hamilton Italia Srl	Automated cell image acquisition and data production	Array Scan VTI	Cellomics	exp3-A4	Experiment3-Batch1-Steatosis.xlsx	European Commission, Joint Research Centre (JRC)	doi:10.2905/jrc-10088-10009	https://doi.org/10.2905/jrc-10088-10009	Normalization of the data	exp3-NP00263	\TransformedData\experiment3-Batch1-Steatosis.xlsx	European Commission, Joint Research Centre (JRC)	doi:10.2905/jrc-10088-10009	https://doi.org/10.2905/jrc-10088-10009
NP00263-3-D9	Cell treatment and staining	Hamilton Star and Starlet platforms	Hamilton Italia Srl	Automated cell image acquisition and data production	Array Scan VTI	Cellomics	exp3-D9	Experiment3-Batch1-Steatosis.xlsx	European Commission, Joint Research Centre (JRC)	doi:10.2905/jrc-10088-10009	https://doi.org/10.2905/jrc-10088-10009	Normalization of the data	exp3-NP00263	\TransformedData\experiment3-Batch1-Steatosis.xlsx	European Commission, Joint Research Centre (JRC)	doi:10.2905/jrc-10088-10009	https://doi.org/10.2905/jrc-10088-10009
NP00264-3-B4	Cell treatment and staining	Hamilton Star and Starlet platforms	Hamilton Italia Srl	Automated cell image acquisition and data production	Array Scan VTI	Cellomics	exp3-B4	Experiment3-Batch1-Steatosis.xlsx	European Commission, Joint Research Centre (JRC)	doi:10.2905/jrc-10088-10009	https://doi.org/10.2905/jrc-10088-10009	Normalization of the data	exp3-NP00264	\TransformedData\experiment3-Batch1-Steatosis.xlsx	European Commission, Joint Research Centre (JRC)	doi:10.2905/jrc-10088-10009	https://doi.org/10.2905/jrc-10088-10009
NP00264-3-E9	Cell treatment and staining	Hamilton Star and Starlet platforms	Hamilton Italia Srl	Automated cell image acquisition and data production	Array Scan VTI	Cellomics	exp3-E9	Experiment3-Batch1-Steatosis.xlsx	European Commission, Joint Research Centre (JRC)	doi:10.2905/jrc-10088-10009	https://doi.org/10.2905/jrc-10088-10009	Normalization of the data	exp3-NP00264	\TransformedData\experiment3-Batch1-Steatosis.xlsx	European Commission, Joint Research Centre (JRC)	doi:10.2905/jrc-10088-10009	https://doi.org/10.2905/jrc-10088-10009
NP00259-3-C3	Cell treatment and staining	Hamilton Star and Starlet platforms	Hamilton Italia Srl	Automated cell image acquisition and data production	Array Scan VTI	Cellomics	exp3-C3	Experiment3-Batch1-Steatosis.xlsx	European Commission, Joint Research Centre (JRC)	doi:10.2905/jrc-10088-10009	https://doi.org/10.2905/jrc-10088-10009	Normalization of the data	exp3-NP00259	\TransformedData\experiment3-Batch1-Steatosis.xlsx	European Commission, Joint Research Centre (JRC)	doi:10.2905/jrc-10088-10009	https://doi.org/10.2905/jrc-10088-10009
NP00259-3-F8	Cell treatment and staining	Hamilton Star and Starlet platforms	Hamilton Italia Srl	Automated cell image acquisition and data production	Array Scan VTI	Cellomics	exp3-F8	Experiment3-Batch1-Steatosis.xlsx	European Commission, Joint Research Centre (JRC)	doi:10.2905/jrc-10088-10009	https://doi.org/10.2905/jrc-10088-10009	Normalization of the data	exp3-NP00259	\TransformedData\experiment3-Batch1-Steatosis.xlsx	European Commission, Joint Research Centre (JRC)	doi:10.2905/jrc-10088-10009	https://doi.org/10.2905/jrc-10088-10009
NP00260-3-D3	Cell treatment and staining	Hamilton Star and Starlet platforms	Hamilton Italia Srl	Automated cell image acquisition and data production	Array Scan VTI	Cellomics	exp3-D3	Experiment3-Batch1-Steatosis.xlsx	European Commission, Joint Research Centre (JRC)	doi:10.2905/jrc-10088-10009	https://doi.org/10.2905/jrc-10088-10009	Normalization of the data	exp3-NP00260	\TransformedData\experiment3-Batch1-Steatosis.xlsx	European Commission, Joint Research Centre (JRC)	doi:10.2905/jrc-10088-10009	https://doi.org/10.2905/jrc-10088-10009
NP00260-3-G8	Cell treatment and staining	Hamilton Star and Starlet platforms	Hamilton Italia Srl	Automated cell image acquisition and data production	Array Scan VTI	Cellomics	exp3-G8	Experiment3-Batch1-Steatosis.xlsx	European Commission, Joint Research Centre (JRC)	doi:10.2905/jrc-10088-10009	https://doi.org/10.2905/jrc-10088-10009	Normalization of the data	exp3-NP00260	\TransformedData\experiment3-Batch1-Steatosis.xlsx	European Commission, Joint Research Centre (JRC)	doi:10.2905/jrc-10088-10009	https://doi.org/10.2905/jrc-10088-10009
NP00258-3-B3	Cell treatment and staining	Hamilton Star and Starlet platforms	Hamilton Italia Srl	Automated cell image acquisition and data production	Array Scan VTI	Cellomics	exp3-B3	Experiment3-Batch1-Steatosis.xlsx	European Commission, Joint Research Centre (JRC)	doi:10.2905/jrc-10088-10009	https://doi.org/10.2905/jrc-10088-10009	Normalization of the data	exp3-NP00258	\TransformedData\experiment3-Batch1-Steatosis.xlsx	European Commission, Joint Research Centre (JRC)	doi:10.2905/jrc-10088-10009	https://doi.org/10.2905/jrc-10088-10009
NP00258-3-E8	Cell treatment and staining	Hamilton Star and Starlet platforms	Hamilton Italia Srl	Automated cell image acquisition and data production	Array Scan VTI	Cellomics	exp3-E8	Experiment3-Batch1-Steatosis.xlsx	European Commission, Joint Research Centre (JRC)	doi:10.2905/jrc-10088-10009	https://doi.org/10.2905/jrc-10088-10009	Normalization of the data	exp3-NP00258	\TransformedData\experiment3-Batch1-Steatosis.xlsx	European Commission, Joint Research Centre (JRC)	doi:10.2905/jrc-10088-10009	https://doi.org/10.2905/jrc-10088-10009
NP00255-3-G2	Cell treatment and staining	Hamilton Star and Starlet platforms	Hamilton Italia Srl	Automated cell image acquisition and data production	Array Scan VTI	Cellomics	exp3-G2	Experiment3-Batch1-Steatosis.xlsx	European Commission, Joint Research Centre (JRC)	doi:10.2905/jrc-10088-10009	https://doi.org/10.2905/jrc-10088-10009	Normalization of the data	exp3-NP00255	\TransformedData\experiment3-Batch1-Steatosis.xlsx	European Commission, Joint Research Centre (JRC)	doi:10.2905/jrc-10088-10009	https://doi.org/10.2905/jrc-10088-10009
NP00255-3-B8	Cell treatment and staining	Hamilton Star and Starlet platforms	Hamilton Italia Srl	Automated cell image acquisition and data production	Array Scan VTI	Cellomics	exp3-B8	Experiment3-Batch1-Steatosis.xlsx	European Commission, Joint Research Centre (JRC)	doi:10.2905/jrc-10088-10009	https://doi.org/10.2905/jrc-10088-10009	Normalization of the data	exp3-NP00255	\TransformedData\experiment3-Batch1-Steatosis.xlsx	European Commission, Joint Research Centre (JRC)	doi:10.2905/jrc-10088-10009	https://doi.org/10.2905/jrc-10088-10009
NP00257-3-A3	Cell treatment and staining	Hamilton Star and Starlet platforms	Hamilton Italia Srl	Automated cell image acquisition and data production	Array Scan VTI	Cellomics	exp3-A3	Experiment3-Batch1-Steatosis.xlsx	European Commission, Joint Research Centre (JRC)	doi:10.2905/jrc-10088-10009	https://doi.org/10.2905/jrc-10088-10009	Normalization of the data	exp3-NP00257	\TransformedData\experiment3-Batch1-Steatosis.xlsx	European Commission, Joint Research Centre (JRC)	doi:10.2905/jrc-10088-10009	https://doi.org/10.2905/jrc-10088-10009
NP00257-3-D8	Cell treatment and staining	Hamilton Star and Starlet platforms	Hamilton Italia Srl	Automated cell image acquisition and data production	Array Scan VTI	Cellomics	exp3-D8	Experiment3-Batch1-Steatosis.xlsx	European Commission, Joint Research Centre (JRC)	doi:10.2905/jrc-10088-10009	https://doi.org/10.2905/jrc-10088-10009	Normalization of the data	exp3-NP00257	\TransformedData\experiment3-Batch1-Steatosis.xlsx	European Commission, Joint Research Centre (JRC)	doi:10.2905/jrc-10088-10009	https://doi.org/10.2905/jrc-10088-10009
NP00256-3-H2	Cell treatment and staining	Hamilton Star and Starlet platforms	Hamilton Italia Srl	Automated cell image acquisition and data production	Array Scan VTI	Cellomics	exp3-H2	Experiment3-Batch1-Steatosis.xlsx	European Commission, Joint Research Centre (JRC)	doi:10.2905/jrc-10088-10009	https://doi.org/10.2905/jrc-10088-10009	Normalization of the data	exp3-NP00256	\TransformedData\experiment3-Batch1-Steatosis.xlsx	European Commission, Joint Research Centre (JRC)	doi:10.2905/jrc-10088-10009	https://doi.org/10.2905/jrc-10088-10009
NP00256-3-C8	Cell treatment and staining	Hamilton Star and Starlet platforms	Hamilton Italia Srl	Automated cell image acquisition and data production	Array Scan VTI	Cellomics	exp3-C8	Experiment3-Batch1-Steatosis.xlsx	European Commission, Joint Research Centre (JRC)	doi:10.2905/jrc-10088-10009	https://doi.org/10.2905/jrc-10088-10009	Normalization of the data	exp3-NP00256	\TransformedData\experiment3-Batch1-Steatosis.xlsx	European Commission, Joint Research Centre (JRC)	doi:10.2905/jrc-10088-10009	https://doi.org/10.2905/jrc-10088-10009
NP00283-3-F3	Cell treatment and staining	Hamilton Star and Starlet platforms	Hamilton Italia Srl	Automated cell image acquisition and data production	Array Scan VTI	Cellomics	exp3-F3	Experiment3-Batch1-Steatosis.xlsx	European Commission, Joint Research Centre (JRC)	doi:10.2905/jrc-10088-10009	https://doi.org/10.2905/jrc-10088-10009	Normalization of the data	exp3-NP00283	\TransformedData\experiment3-Batch1-Steatosis.xlsx	European Commission, Joint Research Centre (JRC)	doi:10.2905/jrc-10088-10009	https://doi.org/10.2905/jrc-10088-10009
NP00283-3-A9	Cell treatment and staining	Hamilton Star and Starlet platforms	Hamilton Italia Srl	Automated cell image acquisition and data production	Array Scan VTI	Cellomics	exp3-A9	Experiment3-Batch1-Steatosis.xlsx	European Commission, Joint Research Centre (JRC)	doi:10.2905/jrc-10088-10009	https://doi.org/10.2905/jrc-10088-10009	Normalization of the data	exp3-NP00283	\TransformedData\experiment3-Batch1-Steatosis.xlsx	European Commission, Joint Research Centre (JRC)	doi:10.2905/jrc-10088-10009	https://doi.org/10.2905/jrc-10088-10009
NP00283-3-G3	Cell treatment and staining	Hamilton Star and Starlet platforms	Hamilton Italia Srl	Automated cell image acquisition and data production	Array Scan VTI	Cellomics	exp3-G3	Experiment3-Batch1-Steatosis.xlsx	European Commission, Joint Research Centre (JRC)	doi:10.2905/jrc-10088-10009	https://doi.org/10.2905/jrc-10088-10009	Normalization of the data	exp3-NP00283	\TransformedData\experiment3-Batch1-Steatosis.xlsx	European Commission, Joint Research Centre (JRC)	doi:10.2905/jrc-10088-10009	https://doi.org/10.2905/jrc-10088-10009
NP00283-3-B9	Cell treatment and staining	Hamilton Star and Starlet platforms	Hamilton Italia Srl	Automated cell image acquisition and data production	Array Scan VTI	Cellomics	exp3-B9	Experiment3-Batch1-Steatosis.xlsx	European Commission, Joint Research Centre (JRC)	doi:10.2905/jrc-10088-10009	https://doi.org/10.2905/jrc-10088-10009	Normalization of the data	exp3-NP00283	\TransformedData\experiment3-Batch1-Steatosis.xlsx	European Commission, Joint Research Centre (JRC)	doi:10.2905/jrc-10088-10009	https://doi.org/10.2905/jrc-10088-10009
NP00214-4-H1	Cell treatment and staining	Hamilton Star and Starlet platforms	Hamilton Italia Srl	Automated cell image acquisition and data production	Array Scan VTI	Cellomics	exp4-H1	Experiment4-Batch1-MitoHealth-CellViability.xlsx	European Commission, Joint Research Centre (JRC)	doi:10.2905/jrc-10088-10009	https://doi.org/10.2905/jrc-10088-10009	Normalization of the data	exp4-NP00214	\TransformedData\experiment4-Batch1-MitoHealth-CellViability.xlsx	European Commission, Joint Research Centre (JRC)	doi:10.2905/jrc-10088-10009	https://doi.org/10.2905/jrc-10088-10009
NP00214-4-H7	Cell treatment and staining	Hamilton Star and Starlet platforms	Hamilton Italia Srl	Automated cell image acquisition and data production	Array Scan VTI	Cellomics	exp4-H7	Experiment4-Batch1-MitoHealth-CellViability.xlsx	European Commission, Joint Research Centre (JRC)	doi:10.2905/jrc-10088-10009	https://doi.org/10.2905/jrc-10088-10009	Normalization of the data	exp4-NP00214	\TransformedData\experiment4-Batch1-MitoHealth-CellViability.xlsx	European Commission, Joint Research Centre (JRC)	doi:10.2905/jrc-10088-10009	https://doi.org/10.2905/jrc-10088-10009
AGDISP-4-F2	Cell treatment and staining	Hamilton Star and Starlet platforms	Hamilton Italia Srl	Automated cell image acquisition and data production	Array Scan VTI	Cellomics	exp4-F2	Experiment4-Batch1-MitoHealth-CellViability.xlsx	European Commission, Joint Research Centre (JRC)	doi:10.2905/jrc-10088-10009	https://doi.org/10.2905/jrc-10088-10009	Normalization of the data	exp4-AGDISP	\TransformedData\experiment4-Batch1-MitoHealth-CellViability.xlsx	European Commission, Joint Research Centre (JRC)	doi:10.2905/jrc-10088-10009	https://doi.org/10.2905/jrc-10088-10009
AGDISP-4-A8	Cell treatment and staining	Hamilton Star and Starlet platforms	Hamilton Italia Srl	Automated cell image acquisition and data production	Array Scan VTI	Cellomics	exp4-A8	Experiment4-Batch1-MitoHealth-CellViability.xlsx	European Commission, Joint Research Centre (JRC)	doi:10.2905/jrc-10088-10009	https://doi.org/10.2905/jrc-10088-10009	Normalization of the data	exp4-AGDISP	\TransformedData\experiment4-Batch1-MitoHealth-CellViability.xlsx	European Commission, Joint Research Centre (JRC)	doi:10.2905/jrc-10088-10009	https://doi.org/10.2905/jrc-10088-10009
NP00192-4-F1	Cell treatment and staining	Hamilton Star and Starlet platforms	Hamilton Italia Srl	Automated cell image acquisition and data production	Array Scan VTI	Cellomics	exp4-F1	Experiment4-Batch1-MitoHealth-CellViability.xlsx	European Commission, Joint Research Centre (JRC)	doi:10.2905/jrc-10088-10009	https://doi.org/10.2905/jrc-10088-10009	Normalization of the data	exp4-NP00192	\TransformedData\experiment4-Batch1-MitoHealth-CellViability.xlsx	European Commission, Joint Research Centre (JRC)	doi:10.2905/jrc-10088-10009	https://doi.org/10.2905/jrc-10088-10009
NP00192-4-F7	Cell treatment and staining	Hamilton Star and Starlet platforms	Hamilton Italia Srl	Automated cell image acquisition and data production	Array Scan VTI	Cellomics	exp4-F7	Experiment4-Batch1-MitoHealth-CellViability.xlsx	European Commission, Joint Research Centre (JRC)	doi:10.2905/jrc-10088-10009	https://doi.org/10.2905/jrc-10088-10009	Normalization of the data	exp4-NP00192	\TransformedData\experiment4-Batch1-MitoHealth-CellViability.xlsx	European Commission, Joint Research Centre (JRC)	doi:10.2905/jrc-10088-10009	https://doi.org/10.2905/jrc-10088-10009
NP00434-4-G1	Cell treatment and staining	Hamilton Star and Starlet platforms	Hamilton Italia Srl	Automated cell image acquisition and data production	Array Scan VTI	Cellomics	exp4-G1	Experiment4-Batch1-MitoHealth-CellViability.xlsx	European Commission, Joint Research Centre (JRC)	doi:10.2905/jrc-10088-10009	https://doi.org/10.2905/jrc-10088-10009	Normalization of the data	exp4-NP00434	\TransformedData\experiment4-Batch1-MitoHealth-CellViability.xlsx	European Commission, Joint Research Centre (JRC)	doi:10.2905/jrc-10088-10009	https://doi.org/10.2905/jrc-10088-10009
NP00434-4-G7	Cell treatment and staining	Hamilton Star and Starlet platforms	Hamilton Italia Srl	Automated cell image acquisition and data production	Array Scan VTI	Cellomics	exp4-G7	Experiment4-Batch1-MitoHealth-CellViability.xlsx	European Commission, Joint Research Centre (JRC)	doi:10.2905/jrc-10088-10009	https://doi.org/10.2905/jrc-10088-10009	Normalization of the data	exp4-NP00434	\TransformedData\experiment4-Batch1-MitoHealth-CellViability.xlsx	European Commission, Joint Research Centre (JRC)	doi:10.2905/jrc-10088-10009	https://doi.org/10.2905/jrc-10088-10009
NC-4-A1	Cell treatment and staining	Hamilton Star and Starlet platforms	Hamilton Italia Srl	Automated cell image acquisition and data production	Array Scan VTI	Cellomics	exp4-A1	Experiment4-Batch1-MitoHealth-CellViability.xlsx	European Commission, Joint Research Centre (JRC)	doi:10.2905/jrc-10088-10009	https://doi.org/10.2905/jrc-10088-10009	Normalization of the data	exp4-NC	\TransformedData\experiment4-Batch1-MitoHealth-CellViability.xlsx	European Commission, Joint Research Centre (JRC)	doi:10.2905/jrc-10088-10009	https://doi.org/10.2905/jrc-10088-10009
NC-4-B1	Cell treatment and staining	Hamilton Star and Starlet platforms	Hamilton Italia Srl	Automated cell image acquisition and data production	Array Scan VTI	Cellomics	exp4-B1	Experiment4-Batch1-MitoHealth-CellViability.xlsx	European Commission, Joint Research Centre (JRC)	doi:10.2905/jrc-10088-10009	https://doi.org/10.2905/jrc-10088-10009	Normalization of the data	exp4-NC	\TransformedData\experiment4-Batch1-MitoHealth-CellViability.xlsx	European Commission, Joint Research Centre (JRC)	doi:10.2905/jrc-10088-10009	https://doi.org/10.2905/jrc-10088-10009
NC-4-C2	Cell treatment and staining	Hamilton Star and Starlet platforms	Hamilton Italia Srl	Automated cell image acquisition and data production	Array Scan VTI	Cellomics	exp4-C2	Experiment4-Batch1-MitoHealth-CellViability.xlsx	European Commission, Joint Research Centre (JRC)	doi:10.2905/jrc-10088-10009	https://doi.org/10.2905/jrc-10088-10009	Normalization of the data	exp4-NC	\TransformedData\experiment4-Batch1-MitoHealth-CellViability.xlsx	European Commission, Joint Research Centre (JRC)	doi:10.2905/jrc-10088-10009	https://doi.org/10.2905/jrc-10088-10009
NC-4-D2	Cell treatment and staining	Hamilton Star and Starlet platforms	Hamilton Italia Srl	Automated cell image acquisition and data production	Array Scan VTI	Cellomics	exp4-D2	Experiment4-Batch1-MitoHealth-CellViability.xlsx	European Commission, Joint Research Centre (JRC)	doi:10.2905/jrc-10088-10009	https://doi.org/10.2905/jrc-10088-10009	Normalization of the data	exp4-NC	\TransformedData\experiment4-Batch1-MitoHealth-CellViability.xlsx	European Commission, Joint Research Centre (JRC)	doi:10.2905/jrc-10088-10009	https://doi.org/10.2905/jrc-10088-10009
NP00269-4-H4	Cell treatment and staining	Hamilton Star and Starlet platforms	Hamilton Italia Srl	Automated cell image acquisition and data production	Array Scan VTI	Cellomics	exp4-H4	Experiment4-Batch1-MitoHealth-CellViability.xlsx	European Commission, Joint Research Centre (JRC)	doi:10.2905/jrc-10088-10009	https://doi.org/10.2905/jrc-10088-10009	Normalization of the data	exp4-NP00269	\TransformedData\experiment4-Batch1-MitoHealth-CellViability.xlsx	European Commission, Joint Research Centre (JRC)	doi:10.2905/jrc-10088-10009	https://doi.org/10.2905/jrc-10088-10009
NP00269-4-C10	Cell treatment and staining	Hamilton Star and Starlet platforms	Hamilton Italia Srl	Automated cell image acquisition and data production	Array Scan VTI	Cellomics	exp4-C10	Experiment4-Batch1-MitoHealth-CellViability.xlsx	European Commission, Joint Research Centre (JRC)	doi:10.2905/jrc-10088-10009	https://doi.org/10.2905/jrc-10088-10009	Normalization of the data	exp4-NP00269	\TransformedData\experiment4-Batch1-MitoHealth-CellViability.xlsx	European Commission, Joint Research Centre (JRC)	doi:10.2905/jrc-10088-10009	https://doi.org/10.2905/jrc-10088-10009
NP00806-4-C5	Cell treatment and staining	Hamilton Star and Starlet platforms	Hamilton Italia Srl	Automated cell image acquisition and data production	Array Scan VTI	Cellomics	exp4-C5	Experiment4-Batch1-MitoHealth-CellViability.xlsx	European Commission, Joint Research Centre (JRC)	doi:10.2905/jrc-10088-10009	https://doi.org/10.2905/jrc-10088-10009	Normalization of the data	exp4-NP00806	\TransformedData\experiment4-Batch1-MitoHealth-CellViability.xlsx	European Commission, Joint Research Centre (JRC)	doi:10.2905/jrc-10088-10009	https://doi.org/10.2905/jrc-10088-10009
NP00806-4-F10	Cell treatment and staining	Hamilton Star and Starlet platforms	Hamilton Italia Srl	Automated cell image acquisition and data production	Array Scan VTI	Cellomics	exp4-F10	Experiment4-Batch1-MitoHealth-CellViability.xlsx	European Commission, Joint Research Centre (JRC)	doi:10.2905/jrc-10088-10009	https://doi.org/10.2905/jrc-10088-10009	Normalization of the data	exp4-NP00806	\TransformedData\experiment4-Batch1-MitoHealth-CellViability.xlsx	European Commission, Joint Research Centre (JRC)	doi:10.2905/jrc-10088-10009	https://doi.org/10.2905/jrc-10088-10009
NP00270-4-A5	Cell treatment and staining	Hamilton Star and Starlet platforms	Hamilton Italia Srl	Automated cell image acquisition and data production	Array Scan VTI	Cellomics	exp4-A5	Experiment4-Batch1-MitoHealth-CellViability.xlsx	European Commission, Joint Research Centre (JRC)	doi:10.2905/jrc-10088-10009	https://doi.org/10.2905/jrc-10088-10009	Normalization of the data	exp4-NP00270	\TransformedData\experiment4-Batch1-MitoHealth-CellViability.xlsx	European Commission, Joint Research Centre (JRC)	doi:10.2905/jrc-10088-10009	https://doi.org/10.2905/jrc-10088-10009
NP00270-4-D10	Cell treatment and staining	Hamilton Star and Starlet platforms	Hamilton Italia Srl	Automated cell image acquisition and data production	Array Scan VTI	Cellomics	exp4-D10	Experiment4-Batch1-MitoHealth-CellViability.xlsx	European Commission, Joint Research Centre (JRC)	doi:10.2905/jrc-10088-10009	https://doi.org/10.2905/jrc-10088-10009	Normalization of the data	exp4-NP00270	\TransformedData\experiment4-Batch1-MitoHealth-CellViability.xlsx	European Commission, Joint Research Centre (JRC)	doi:10.2905/jrc-10088-10009	https://doi.org/10.2905/jrc-10088-10009
NP00271-4-B5	Cell treatment and staining	Hamilton Star and Starlet platforms	Hamilton Italia Srl	Automated cell image acquisition and data production	Array Scan VTI	Cellomics	exp4-B5	Experiment4-Batch1-MitoHealth-CellViability.xlsx	European Commission, Joint Research Centre (JRC)	doi:10.2905/jrc-10088-10009	https://doi.org/10.2905/jrc-10088-10009	Normalization of the data	exp4-NP00271	\TransformedData\experiment4-Batch1-MitoHealth-CellViability.xlsx	European Commission, Joint Research Centre (JRC)	doi:10.2905/jrc-10088-10009	https://doi.org/10.2905/jrc-10088-10009
NP00271-4-E10	Cell treatment and staining	Hamilton Star and Starlet platforms	Hamilton Italia Srl	Automated cell image acquisition and data production	Array Scan VTI	Cellomics	exp4-E10	Experiment4-Batch1-MitoHealth-CellViability.xlsx	European Commission, Joint Research Centre (JRC)	doi:10.2905/jrc-10088-10009	https://doi.org/10.2905/jrc-10088-10009	Normalization of the data	exp4-NP00271	\TransformedData\experiment4-Batch1-MitoHealth-CellViability.xlsx	European Commission, Joint Research Centre (JRC)	doi:10.2905/jrc-10088-10009	https://doi.org/10.2905/jrc-10088-10009
NP00266-4-D4	Cell treatment and staining	Hamilton Star and Starlet platforms	Hamilton Italia Srl	Automated cell image acquisition and data production	Array Scan VTI	Cellomics	exp4-D4	Experiment4-Batch1-MitoHealth-CellViability.xlsx	European Commission, Joint Research Centre (JRC)	doi:10.2905/jrc-10088-10009	https://doi.org/10.2905/jrc-10088-10009	Normalization of the data	exp4-NP00266	\TransformedData\experiment4-Batch1-MitoHealth-CellViability.xlsx	European Commission, Joint Research Centre (JRC)	doi:10.2905/jrc-10088-10009	https://doi.org/10.2905/jrc-10088-10009
NP00266-4-G9	Cell treatment and staining	Hamilton Star and Starlet platforms	Hamilton Italia Srl	Automated cell image acquisition and data production	Array Scan VTI	Cellomics	exp4-G9	Experiment4-Batch1-MitoHealth-CellViability.xlsx	European Commission, Joint Research Centre (JRC)	doi:10.2905/jrc-10088-10009	https://doi.org/10.2905/jrc-10088-10009	Normalization of the data	exp4-NP00266	\TransformedData\experiment4-Batch1-MitoHealth-CellViability.xlsx	European Commission, Joint Research Centre (JRC)	doi:10.2905/jrc-10088-10009	https://doi.org/10.2905/jrc-10088-10009
NP00805-4-G4	Cell treatment and staining	Hamilton Star and Starlet platforms	Hamilton Italia Srl	Automated cell image acquisition and data production	Array Scan VTI	Cellomics	exp4-G4	Experiment4-Batch1-MitoHealth-CellViability.xlsx	European Commission, Joint Research Centre (JRC)	doi:10.2905/jrc-10088-10009	https://doi.org/10.2905/jrc-10088-10009	Normalization of the data	exp4-NP00805	\TransformedData\experiment4-Batch1-MitoHealth-CellViability.xlsx	European Commission, Joint Research Centre (JRC)	doi:10.2905/jrc-10088-10009	https://doi.org/10.2905/jrc-10088-10009
NP00805-4-B10	Cell treatment and staining	Hamilton Star and Starlet platforms	Hamilton Italia Srl	Automated cell image acquisition and data production	Array Scan VTI	Cellomics	exp4-B10	Experiment4-Batch1-MitoHealth-CellViability.xlsx	European Commission, Joint Research Centre (JRC)	doi:10.2905/jrc-10088-10009	https://doi.org/10.2905/jrc-10088-10009	Normalization of the data	exp4-NP00805	\TransformedData\experiment4-Batch1-MitoHealth-CellViability.xlsx	European Commission, Joint Research Centre (JRC)	doi:10.2905/jrc-10088-10009	https://doi.org/10.2905/jrc-10088-10009
NP00267-4-E4	Cell treatment and staining	Hamilton Star and Starlet platforms	Hamilton Italia Srl	Automated cell image acquisition and data production	Array Scan VTI	Cellomics	exp4-E4	Experiment4-Batch1-MitoHealth-CellViability.xlsx	European Commission, Joint Research Centre (JRC)	doi:10.2905/jrc-10088-10009	https://doi.org/10.2905/jrc-10088-10009	Normalization of the data	exp4-NP00267	\TransformedData\experiment4-Batch1-MitoHealth-CellViability.xlsx	European Commission, Joint Research Centre (JRC)	doi:10.2905/jrc-10088-10009	https://doi.org/10.2905/jrc-10088-10009
NP00267-4-H9	Cell treatment and staining	Hamilton Star and Starlet platforms	Hamilton Italia Srl	Automated cell image acquisition and data production	Array Scan VTI	Cellomics	exp4-H9	Experiment4-Batch1-MitoHealth-CellViability.xlsx	European Commission, Joint Research Centre (JRC)	doi:10.2905/jrc-10088-10009	https://doi.org/10.2905/jrc-10088-10009	Normalization of the data	exp4-NP00267	\TransformedData\experiment4-Batch1-MitoHealth-CellViability.xlsx	European Commission, Joint Research Centre (JRC)	doi:10.2905/jrc-10088-10009	https://doi.org/10.2905/jrc-10088-10009
NP00268-4-F4	Cell treatment and staining	Hamilton Star and Starlet platforms	Hamilton Italia Srl	Automated cell image acquisition and data production	Array Scan VTI	Cellomics	exp4-F4	Experiment4-Batch1-MitoHealth-CellViability.xlsx	European Commission, Joint Research Centre (JRC)	doi:10.2905/jrc-10088-10009	https://doi.org/10.2905/jrc-10088-10009	Normalization of the data	exp4-NP00268	\TransformedData\experiment4-Batch1-MitoHealth-CellViability.xlsx	European Commission, Joint Research Centre (JRC)	doi:10.2905/jrc-10088-10009	https://doi.org/10.2905/jrc-10088-10009
NP00268-4-A10	Cell treatment and staining	Hamilton Star and Starlet platforms	Hamilton Italia Srl	Automated cell image acquisition and data production	Array Scan VTI	Cellomics	exp4-A10	Experiment4-Batch1-MitoHealth-CellViability.xlsx	European Commission, Joint Research Centre (JRC)	doi:10.2905/jrc-10088-10009	https://doi.org/10.2905/jrc-10088-10009	Normalization of the data	exp4-NP00268	\TransformedData\experiment4-Batch1-MitoHealth-CellViability.xlsx	European Commission, Joint Research Centre (JRC)	doi:10.2905/jrc-10088-10009	https://doi.org/10.2905/jrc-10088-10009
NP00262-4-H3	Cell treatment and staining	Hamilton Star and Starlet platforms	Hamilton Italia Srl	Automated cell image acquisition and data production	Array Scan VTI	Cellomics	exp4-H3	Experiment4-Batch1-MitoHealth-CellViability.xlsx	European Commission, Joint Research Centre (JRC)	doi:10.2905/jrc-10088-10009	https://doi.org/10.2905/jrc-10088-10009	Normalization of the data	exp4-NP00262	\TransformedData\experiment4-Batch1-MitoHealth-CellViability.xlsx	European Commission, Joint Research Centre (JRC)	doi:10.2905/jrc-10088-10009	https://doi.org/10.2905/jrc-10088-10009
NP00262-4-C9	Cell treatment and staining	Hamilton Star and Starlet platforms	Hamilton Italia Srl	Automated cell image acquisition and data production	Array Scan VTI	Cellomics	exp4-C9	Experiment4-Batch1-MitoHealth-CellViability.xlsx	European Commission, Joint Research Centre (JRC)	doi:10.2905/jrc-10088-10009	https://doi.org/10.2905/jrc-10088-10009	Normalization of the data	exp4-NP00262	\TransformedData\experiment4-Batch1-MitoHealth-CellViability.xlsx	European Commission, Joint Research Centre (JRC)	doi:10.2905/jrc-10088-10009	https://doi.org/10.2905/jrc-10088-10009
NP00804-4-C4	Cell treatment and staining	Hamilton Star and Starlet platforms	Hamilton Italia Srl	Automated cell image acquisition and data production	Array Scan VTI	Cellomics	exp4-C4	Experiment4-Batch1-MitoHealth-CellViability.xlsx	European Commission, Joint Research Centre (JRC)	doi:10.2905/jrc-10088-10009	https://doi.org/10.2905/jrc-10088-10009	Normalization of the data	exp4-NP00804	\TransformedData\experiment4-Batch1-MitoHealth-CellViability.xlsx	European Commission, Joint Research Centre (JRC)	doi:10.2905/jrc-10088-10009	https://doi.org/10.2905/jrc-10088-10009
NP00804-4-F9	Cell treatment and staining	Hamilton Star and Starlet platforms	Hamilton Italia Srl	Automated cell image acquisition and data production	Array Scan VTI	Cellomics	exp4-F9	Experiment4-Batch1-MitoHealth-CellViability.xlsx	European Commission, Joint Research Centre (JRC)	doi:10.2905/jrc-10088-10009	https://doi.org/10.2905/jrc-10088-10009	Normalization of the data	exp4-NP00804	\TransformedData\experiment4-Batch1-MitoHealth-CellViability.xlsx	European Commission, Joint Research Centre (JRC)	doi:10.2905/jrc-10088-10009	https://doi.org/10.2905/jrc-10088-10009
NP00263-4-A4	Cell treatment and staining	Hamilton Star and Starlet platforms	Hamilton Italia Srl	Automated cell image acquisition and data production	Array Scan VTI	Cellomics	exp4-A4	Experiment4-Batch1-MitoHealth-CellViability.xlsx	European Commission, Joint Research Centre (JRC)	doi:10.2905/jrc-10088-10009	https://doi.org/10.2905/jrc-10088-10009	Normalization of the data	exp4-NP00263	\TransformedData\experiment4-Batch1-MitoHealth-CellViability.xlsx	European Commission, Joint Research Centre (JRC)	doi:10.2905/jrc-10088-10009	https://doi.org/10.2905/jrc-10088-10009
NP00263-4-D9	Cell treatment and staining	Hamilton Star and Starlet platforms	Hamilton Italia Srl	Automated cell image acquisition and data production	Array Scan VTI	Cellomics	exp4-D9	Experiment4-Batch1-MitoHealth-CellViability.xlsx	European Commission, Joint Research Centre (JRC)	doi:10.2905/jrc-10088-10009	https://doi.org/10.2905/jrc-10088-10009	Normalization of the data	exp4-NP00263	\TransformedData\experiment4-Batch1-MitoHealth-CellViability.xlsx	European Commission, Joint Research Centre (JRC)	doi:10.2905/jrc-10088-10009	https://doi.org/10.2905/jrc-10088-10009
NP00264-4-B4	Cell treatment and staining	Hamilton Star and Starlet platforms	Hamilton Italia Srl	Automated cell image acquisition and data production	Array Scan VTI	Cellomics	exp4-B4	Experiment4-Batch1-MitoHealth-CellViability.xlsx	European Commission, Joint Research Centre (JRC)	doi:10.2905/jrc-10088-10009	https://doi.org/10.2905/jrc-10088-10009	Normalization of the data	exp4-NP00264	\TransformedData\experiment4-Batch1-MitoHealth-CellViability.xlsx	European Commission, Joint Research Centre (JRC)	doi:10.2905/jrc-10088-10009	https://doi.org/10.2905/jrc-10088-10009
NP00264-4-E9	Cell treatment and staining	Hamilton Star and Starlet platforms	Hamilton Italia Srl	Automated cell image acquisition and data production	Array Scan VTI	Cellomics	exp4-E9	Experiment4-Batch1-MitoHealth-CellViability.xlsx	European Commission, Joint Research Centre (JRC)	doi:10.2905/jrc-10088-10009	https://doi.org/10.2905/jrc-10088-10009	Normalization of the data	exp4-NP00264	\TransformedData\experiment4-Batch1-MitoHealth-CellViability.xlsx	European Commission, Joint Research Centre (JRC)	doi:10.2905/jrc-10088-10009	https://doi.org/10.2905/jrc-10088-10009
NP00259-4-C3	Cell treatment and staining	Hamilton Star and Starlet platforms	Hamilton Italia Srl	Automated cell image acquisition and data production	Array Scan VTI	Cellomics	exp4-C3	Experiment4-Batch1-MitoHealth-CellViability.xlsx	European Commission, Joint Research Centre (JRC)	doi:10.2905/jrc-10088-10009	https://doi.org/10.2905/jrc-10088-10009	Normalization of the data	exp4-NP00259	\TransformedData\experiment4-Batch1-MitoHealth-CellViability.xlsx	European Commission, Joint Research Centre (JRC)	doi:10.2905/jrc-10088-10009	https://doi.org/10.2905/jrc-10088-10009
NP00259-4-F8	Cell treatment and staining	Hamilton Star and Starlet platforms	Hamilton Italia Srl	Automated cell image acquisition and data production	Array Scan VTI	Cellomics	exp4-F8	Experiment4-Batch1-MitoHealth-CellViability.xlsx	European Commission, Joint Research Centre (JRC)	doi:10.2905/jrc-10088-10009	https://doi.org/10.2905/jrc-10088-10009	Normalization of the data	exp4-NP00259	\TransformedData\experiment4-Batch1-MitoHealth-CellViability.xlsx	European Commission, Joint Research Centre (JRC)	doi:10.2905/jrc-10088-10009	https://doi.org/10.2905/jrc-10088-10009
NP00260-4-D3	Cell treatment and staining	Hamilton Star and Starlet platforms	Hamilton Italia Srl	Automated cell image acquisition and data production	Array Scan VTI	Cellomics	exp4-D3	Experiment4-Batch1-MitoHealth-CellViability.xlsx	European Commission, Joint Research Centre (JRC)	doi:10.2905/jrc-10088-10009	https://doi.org/10.2905/jrc-10088-10009	Normalization of the data	exp4-NP00260	\TransformedData\experiment4-Batch1-MitoHealth-CellViability.xlsx	European Commission, Joint Research Centre (JRC)	doi:10.2905/jrc-10088-10009	https://doi.org/10.2905/jrc-10088-10009
NP00260-4-G8	Cell treatment and staining	Hamilton Star and Starlet platforms	Hamilton Italia Srl	Automated cell image acquisition and data production	Array Scan VTI	Cellomics	exp4-G8	Experiment4-Batch1-MitoHealth-CellViability.xlsx	European Commission, Joint Research Centre (JRC)	doi:10.2905/jrc-10088-10009	https://doi.org/10.2905/jrc-10088-10009	Normalization of the data	exp4-NP00260	\TransformedData\experiment4-Batch1-MitoHealth-CellViability.xlsx	European Commission, Joint Research Centre (JRC)	doi:10.2905/jrc-10088-10009	https://doi.org/10.2905/jrc-10088-10009
NP00258-4-B3	Cell treatment and staining	Hamilton Star and Starlet platforms	Hamilton Italia Srl	Automated cell image acquisition and data production	Array Scan VTI	Cellomics	exp4-B3	Experiment4-Batch1-MitoHealth-CellViability.xlsx	European Commission, Joint Research Centre (JRC)	doi:10.2905/jrc-10088-10009	https://doi.org/10.2905/jrc-10088-10009	Normalization of the data	exp4-NP00258	\TransformedData\experiment4-Batch1-MitoHealth-CellViability.xlsx	European Commission, Joint Research Centre (JRC)	doi:10.2905/jrc-10088-10009	https://doi.org/10.2905/jrc-10088-10009
NP00258-4-E8	Cell treatment and staining	Hamilton Star and Starlet platforms	Hamilton Italia Srl	Automated cell image acquisition and data production	Array Scan VTI	Cellomics	exp4-E8	Experiment4-Batch1-MitoHealth-CellViability.xlsx	European Commission, Joint Research Centre (JRC)	doi:10.2905/jrc-10088-10009	https://doi.org/10.2905/jrc-10088-10009	Normalization of the data	exp4-NP00258	\TransformedData\experiment4-Batch1-MitoHealth-CellViability.xlsx	European Commission, Joint Research Centre (JRC)	doi:10.2905/jrc-10088-10009	https://doi.org/10.2905/jrc-10088-10009
NP00255-4-G2	Cell treatment and staining	Hamilton Star and Starlet platforms	Hamilton Italia Srl	Automated cell image acquisition and data production	Array Scan VTI	Cellomics	exp4-G2	Experiment4-Batch1-MitoHealth-CellViability.xlsx	European Commission, Joint Research Centre (JRC)	doi:10.2905/jrc-10088-10009	https://doi.org/10.2905/jrc-10088-10009	Normalization of the data	exp4-NP00255	\TransformedData\experiment4-Batch1-MitoHealth-CellViability.xlsx	European Commission, Joint Research Centre (JRC)	doi:10.2905/jrc-10088-10009	https://doi.org/10.2905/jrc-10088-10009
NP00255-4-B8	Cell treatment and staining	Hamilton Star and Starlet platforms	Hamilton Italia Srl	Automated cell image acquisition and data production	Array Scan VTI	Cellomics	exp4-B8	Experiment4-Batch1-MitoHealth-CellViability.xlsx	European Commission, Joint Research Centre (JRC)	doi:10.2905/jrc-10088-10009	https://doi.org/10.2905/jrc-10088-10009	Normalization of the data	exp4-NP00255	\TransformedData\experiment4-Batch1-MitoHealth-CellViability.xlsx	European Commission, Joint Research Centre (JRC)	doi:10.2905/jrc-10088-10009	https://doi.org/10.2905/jrc-10088-10009
NP00257-4-A3	Cell treatment and staining	Hamilton Star and Starlet platforms	Hamilton Italia Srl	Automated cell image acquisition and data production	Array Scan VTI	Cellomics	exp4-A3	Experiment4-Batch1-MitoHealth-CellViability.xlsx	European Commission, Joint Research Centre (JRC)	doi:10.2905/jrc-10088-10009	https://doi.org/10.2905/jrc-10088-10009	Normalization of the data	exp4-NP00257	\TransformedData\experiment4-Batch1-MitoHealth-CellViability.xlsx	European Commission, Joint Research Centre (JRC)	doi:10.2905/jrc-10088-10009	https://doi.org/10.2905/jrc-10088-10009
NP00257-4-D8	Cell treatment and staining	Hamilton Star and Starlet platforms	Hamilton Italia Srl	Automated cell image acquisition and data production	Array Scan VTI	Cellomics	exp4-D8	Experiment4-Batch1-MitoHealth-CellViability.xlsx	European Commission, Joint Research Centre (JRC)	doi:10.2905/jrc-10088-10009	https://doi.org/10.2905/jrc-10088-10009	Normalization of the data	exp4-NP00257	\TransformedData\experiment4-Batch1-MitoHealth-CellViability.xlsx	European Commission, Joint Research Centre (JRC)	doi:10.2905/jrc-10088-10009	https://doi.org/10.2905/jrc-10088-10009
NP00256-4-H2	Cell treatment and staining	Hamilton Star and Starlet platforms	Hamilton Italia Srl	Automated cell image acquisition and data production	Array Scan VTI	Cellomics	exp4-H2	Experiment4-Batch1-MitoHealth-CellViability.xlsx	European Commission, Joint Research Centre (JRC)	doi:10.2905/jrc-10088-10009	https://doi.org/10.2905/jrc-10088-10009	Normalization of the data	exp4-NP00256	\TransformedData\experiment4-Batch1-MitoHealth-CellViability.xlsx	European Commission, Joint Research Centre (JRC)	doi:10.2905/jrc-10088-10009	https://doi.org/10.2905/jrc-10088-10009
NP00256-4-C8	Cell treatment and staining	Hamilton Star and Starlet platforms	Hamilton Italia Srl	Automated cell image acquisition and data production	Array Scan VTI	Cellomics	exp4-C8	Experiment4-Batch1-MitoHealth-CellViability.xlsx	European Commission, Joint Research Centre (JRC)	doi:10.2905/jrc-10088-10009	https://doi.org/10.2905/jrc-10088-10009	Normalization of the data	exp4-NP00256	\TransformedData\experiment4-Batch1-MitoHealth-CellViability.xlsx	European Commission, Joint Research Centre (JRC)	doi:10.2905/jrc-10088-10009	https://doi.org/10.2905/jrc-10088-10009
Valinomycin165nM-4-B6	Cell treatment and staining	Hamilton Star and Starlet platforms	Hamilton Italia Srl	Automated cell image acquisition and data production	Array Scan VTI	Cellomics	exp4-B6	Experiment4-Batch1-MitoHealth-CellViability.xlsx	European Commission, Joint Research Centre (JRC)	doi:10.2905/jrc-10088-10009	https://doi.org/10.2905/jrc-10088-10009	Normalization of the data	exp4-Valinomycin165nM	\TransformedData\experiment4-Batch1-MitoHealth-CellViability.xlsx	European Commission, Joint Research Centre (JRC)	doi:10.2905/jrc-10088-10009	https://doi.org/10.2905/jrc-10088-10009
Valinomycin165nM-4-C6	Cell treatment and staining	Hamilton Star and Starlet platforms	Hamilton Italia Srl	Automated cell image acquisition and data production	Array Scan VTI	Cellomics	exp4-C6	Experiment4-Batch1-MitoHealth-CellViability.xlsx	European Commission, Joint Research Centre (JRC)	doi:10.2905/jrc-10088-10009	https://doi.org/10.2905/jrc-10088-10009	Normalization of the data	exp4-Valinomycin165nM	\TransformedData\experiment4-Batch1-MitoHealth-CellViability.xlsx	European Commission, Joint Research Centre (JRC)	doi:10.2905/jrc-10088-10009	https://doi.org/10.2905/jrc-10088-10009
Valinomycin165nM-4-E11	Cell treatment and staining	Hamilton Star and Starlet platforms	Hamilton Italia Srl	Automated cell image acquisition and data production	Array Scan VTI	Cellomics	exp4-E11	Experiment4-Batch1-MitoHealth-CellViability.xlsx	European Commission, Joint Research Centre (JRC)	doi:10.2905/jrc-10088-10009	https://doi.org/10.2905/jrc-10088-10009	Normalization of the data	exp4-Valinomycin165nM	\TransformedData\experiment4-Batch1-MitoHealth-CellViability.xlsx	European Commission, Joint Research Centre (JRC)	doi:10.2905/jrc-10088-10009	https://doi.org/10.2905/jrc-10088-10009
Valinomycin165nM-4-F11	Cell treatment and staining	Hamilton Star and Starlet platforms	Hamilton Italia Srl	Automated cell image acquisition and data production	Array Scan VTI	Cellomics	exp4-F11	Experiment4-Batch1-MitoHealth-CellViability.xlsx	European Commission, Joint Research Centre (JRC)	doi:10.2905/jrc-10088-10009	https://doi.org/10.2905/jrc-10088-10009	Normalization of the data	exp4-Valinomycin165nM	\TransformedData\experiment4-Batch1-MitoHealth-CellViability.xlsx	European Commission, Joint Research Centre (JRC)	doi:10.2905/jrc-10088-10009	https://doi.org/10.2905/jrc-10088-10009
Valinomycin9.1uM-4-D6	Cell treatment and staining	Hamilton Star and Starlet platforms	Hamilton Italia Srl	Automated cell image acquisition and data production	Array Scan VTI	Cellomics	exp4-D6	Experiment4-Batch1-MitoHealth-CellViability.xlsx	European Commission, Joint Research Centre (JRC)	doi:10.2905/jrc-10088-10009	https://doi.org/10.2905/jrc-10088-10009	Normalization of the data	exp4-Valinomycin9.1uM	\TransformedData\experiment4-Batch1-MitoHealth-CellViability.xlsx	European Commission, Joint Research Centre (JRC)	doi:10.2905/jrc-10088-10009	https://doi.org/10.2905/jrc-10088-10009
Valinomycin9.1uM-4-E6	Cell treatment and staining	Hamilton Star and Starlet platforms	Hamilton Italia Srl	Automated cell image acquisition and data production	Array Scan VTI	Cellomics	exp4-E6	Experiment4-Batch1-MitoHealth-CellViability.xlsx	European Commission, Joint Research Centre (JRC)	doi:10.2905/jrc-10088-10009	https://doi.org/10.2905/jrc-10088-10009	Normalization of the data	exp4-Valinomycin9.1uM	\TransformedData\experiment4-Batch1-MitoHealth-CellViability.xlsx	European Commission, Joint Research Centre (JRC)	doi:10.2905/jrc-10088-10009	https://doi.org/10.2905/jrc-10088-10009
Valinomycin9.1uM-4-G11	Cell treatment and staining	Hamilton Star and Starlet platforms	Hamilton Italia Srl	Automated cell image acquisition and data production	Array Scan VTI	Cellomics	exp4-G11	Experiment4-Batch1-MitoHealth-CellViability.xlsx	European Commission, Joint Research Centre (JRC)	doi:10.2905/jrc-10088-10009	https://doi.org/10.2905/jrc-10088-10009	Normalization of the data	exp4-Valinomycin9.1uM	\TransformedData\experiment4-Batch1-MitoHealth-CellViability.xlsx	European Commission, Joint Research Centre (JRC)	doi:10.2905/jrc-10088-10009	https://doi.org/10.2905/jrc-10088-10009
Valinomycin9.1uM-4-H11	Cell treatment and staining	Hamilton Star and Starlet platforms	Hamilton Italia Srl	Automated cell image acquisition and data production	Array Scan VTI	Cellomics	exp4-H11	Experiment4-Batch1-MitoHealth-CellViability.xlsx	European Commission, Joint Research Centre (JRC)	doi:10.2905/jrc-10088-10009	https://doi.org/10.2905/jrc-10088-10009	Normalization of the data	exp4-Valinomycin9.1uM	\TransformedData\experiment4-Batch1-MitoHealth-CellViability.xlsx	European Commission, Joint Research Centre (JRC)	doi:10.2905/jrc-10088-10009	https://doi.org/10.2905/jrc-10088-10009
Valinomycin900nM-4-C1	Cell treatment and staining	Hamilton Star and Starlet platforms	Hamilton Italia Srl	Automated cell image acquisition and data production	Array Scan VTI	Cellomics	exp4-C1	Experiment4-Batch1-MitoHealth-CellViability.xlsx	European Commission, Joint Research Centre (JRC)	doi:10.2905/jrc-10088-10009	https://doi.org/10.2905/jrc-10088-10009	Normalization of the data	exp4-Valinomycin900nM	\TransformedData\experiment4-Batch1-MitoHealth-CellViability.xlsx	European Commission, Joint Research Centre (JRC)	doi:10.2905/jrc-10088-10009	https://doi.org/10.2905/jrc-10088-10009
Valinomycin900nM-4-D1	Cell treatment and staining	Hamilton Star and Starlet platforms	Hamilton Italia Srl	Automated cell image acquisition and data production	Array Scan VTI	Cellomics	exp4-D1	Experiment4-Batch1-MitoHealth-CellViability.xlsx	European Commission, Joint Research Centre (JRC)	doi:10.2905/jrc-10088-10009	https://doi.org/10.2905/jrc-10088-10009	Normalization of the data	exp4-Valinomycin900nM	\TransformedData\experiment4-Batch1-MitoHealth-CellViability.xlsx	European Commission, Joint Research Centre (JRC)	doi:10.2905/jrc-10088-10009	https://doi.org/10.2905/jrc-10088-10009
Valinomycin900nM-4-A2	Cell treatment and staining	Hamilton Star and Starlet platforms	Hamilton Italia Srl	Automated cell image acquisition and data production	Array Scan VTI	Cellomics	exp4-A2	Experiment4-Batch1-MitoHealth-CellViability.xlsx	European Commission, Joint Research Centre (JRC)	doi:10.2905/jrc-10088-10009	https://doi.org/10.2905/jrc-10088-10009	Normalization of the data	exp4-Valinomycin900nM	\TransformedData\experiment4-Batch1-MitoHealth-CellViability.xlsx	European Commission, Joint Research Centre (JRC)	doi:10.2905/jrc-10088-10009	https://doi.org/10.2905/jrc-10088-10009
Valinomycin900nM-4-B2	Cell treatment and staining	Hamilton Star and Starlet platforms	Hamilton Italia Srl	Automated cell image acquisition and data production	Array Scan VTI	Cellomics	exp4-B2	Experiment4-Batch1-MitoHealth-CellViability.xlsx	European Commission, Joint Research Centre (JRC)	doi:10.2905/jrc-10088-10009	https://doi.org/10.2905/jrc-10088-10009	Normalization of the data	exp4-Valinomycin900nM	\TransformedData\experiment4-Batch1-MitoHealth-CellViability.xlsx	European Commission, Joint Research Centre (JRC)	doi:10.2905/jrc-10088-10009	https://doi.org/10.2905/jrc-10088-10009
NP00283-4-F3	Cell treatment and staining	Hamilton Star and Starlet platforms	Hamilton Italia Srl	Automated cell image acquisition and data production	Array Scan VTI	Cellomics	exp4-F3	Experiment4-Batch1-MitoHealth-CellViability.xlsx	European Commission, Joint Research Centre (JRC)	doi:10.2905/jrc-10088-10009	https://doi.org/10.2905/jrc-10088-10009	Normalization of the data	exp4-NP00283	\TransformedData\experiment4-Batch1-MitoHealth-CellViability.xlsx	European Commission, Joint Research Centre (JRC)	doi:10.2905/jrc-10088-10009	https://doi.org/10.2905/jrc-10088-10009
NP00283-4-A9	Cell treatment and staining	Hamilton Star and Starlet platforms	Hamilton Italia Srl	Automated cell image acquisition and data production	Array Scan VTI	Cellomics	exp4-A9	Experiment4-Batch1-MitoHealth-CellViability.xlsx	European Commission, Joint Research Centre (JRC)	doi:10.2905/jrc-10088-10009	https://doi.org/10.2905/jrc-10088-10009	Normalization of the data	exp4-NP00283	\TransformedData\experiment4-Batch1-MitoHealth-CellViability.xlsx	European Commission, Joint Research Centre (JRC)	doi:10.2905/jrc-10088-10009	https://doi.org/10.2905/jrc-10088-10009
NP00283-4-G3	Cell treatment and staining	Hamilton Star and Starlet platforms	Hamilton Italia Srl	Automated cell image acquisition and data production	Array Scan VTI	Cellomics	exp4-G3	Experiment4-Batch1-MitoHealth-CellViability.xlsx	European Commission, Joint Research Centre (JRC)	doi:10.2905/jrc-10088-10009	https://doi.org/10.2905/jrc-10088-10009	Normalization of the data	exp4-NP00283	\TransformedData\experiment4-Batch1-MitoHealth-CellViability.xlsx	European Commission, Joint Research Centre (JRC)	doi:10.2905/jrc-10088-10009	https://doi.org/10.2905/jrc-10088-10009
NP00283-4-B9	Cell treatment and staining	Hamilton Star and Starlet platforms	Hamilton Italia Srl	Automated cell image acquisition and data production	Array Scan VTI	Cellomics	exp4-B9	Experiment4-Batch1-MitoHealth-CellViability.xlsx	European Commission, Joint Research Centre (JRC)	doi:10.2905/jrc-10088-10009	https://doi.org/10.2905/jrc-10088-10009	Normalization of the data	exp4-NP00283	\TransformedData\experiment4-Batch1-MitoHealth-CellViability.xlsx	European Commission, Joint Research Centre (JRC)	doi:10.2905/jrc-10088-10009	https://doi.org/10.2905/jrc-10088-10009
NP00214-5-H1	Cell treatment and staining	Hamilton Star and Starlet platforms	Hamilton Italia Srl	Automated cell image acquisition and data production	Array Scan VTI	Cellomics	exp5-H1	Experiment5-Batch1-MitoHealth-CellViability.xlsx	European Commission, Joint Research Centre (JRC)	doi:10.2905/jrc-10088-10009	https://doi.org/10.2905/jrc-10088-10009	Normalization of the data	exp5-NP00214	\TransformedData\experiment5-Batch1-MitoHealth-CellViability.xlsx	European Commission, Joint Research Centre (JRC)	doi:10.2905/jrc-10088-10009	https://doi.org/10.2905/jrc-10088-10009
NP00214-5-H7	Cell treatment and staining	Hamilton Star and Starlet platforms	Hamilton Italia Srl	Automated cell image acquisition and data production	Array Scan VTI	Cellomics	exp5-H7	Experiment5-Batch1-MitoHealth-CellViability.xlsx	European Commission, Joint Research Centre (JRC)	doi:10.2905/jrc-10088-10009	https://doi.org/10.2905/jrc-10088-10009	Normalization of the data	exp5-NP00214	\TransformedData\experiment5-Batch1-MitoHealth-CellViability.xlsx	European Commission, Joint Research Centre (JRC)	doi:10.2905/jrc-10088-10009	https://doi.org/10.2905/jrc-10088-10009
AGDISP-5-F2	Cell treatment and staining	Hamilton Star and Starlet platforms	Hamilton Italia Srl	Automated cell image acquisition and data production	Array Scan VTI	Cellomics	exp5-F2	Experiment5-Batch1-MitoHealth-CellViability.xlsx	European Commission, Joint Research Centre (JRC)	doi:10.2905/jrc-10088-10009	https://doi.org/10.2905/jrc-10088-10009	Normalization of the data	exp5-AGDISP	\TransformedData\experiment5-Batch1-MitoHealth-CellViability.xlsx	European Commission, Joint Research Centre (JRC)	doi:10.2905/jrc-10088-10009	https://doi.org/10.2905/jrc-10088-10009
AGDISP-5-A8	Cell treatment and staining	Hamilton Star and Starlet platforms	Hamilton Italia Srl	Automated cell image acquisition and data production	Array Scan VTI	Cellomics	exp5-A8	Experiment5-Batch1-MitoHealth-CellViability.xlsx	European Commission, Joint Research Centre (JRC)	doi:10.2905/jrc-10088-10009	https://doi.org/10.2905/jrc-10088-10009	Normalization of the data	exp5-AGDISP	\TransformedData\experiment5-Batch1-MitoHealth-CellViability.xlsx	European Commission, Joint Research Centre (JRC)	doi:10.2905/jrc-10088-10009	https://doi.org/10.2905/jrc-10088-10009
NP00192-5-F1	Cell treatment and staining	Hamilton Star and Starlet platforms	Hamilton Italia Srl	Automated cell image acquisition and data production	Array Scan VTI	Cellomics	exp5-F1	Experiment5-Batch1-MitoHealth-CellViability.xlsx	European Commission, Joint Research Centre (JRC)	doi:10.2905/jrc-10088-10009	https://doi.org/10.2905/jrc-10088-10009	Normalization of the data	exp5-NP00192	\TransformedData\experiment5-Batch1-MitoHealth-CellViability.xlsx	European Commission, Joint Research Centre (JRC)	doi:10.2905/jrc-10088-10009	https://doi.org/10.2905/jrc-10088-10009
NP00192-5-F7	Cell treatment and staining	Hamilton Star and Starlet platforms	Hamilton Italia Srl	Automated cell image acquisition and data production	Array Scan VTI	Cellomics	exp5-F7	Experiment5-Batch1-MitoHealth-CellViability.xlsx	European Commission, Joint Research Centre (JRC)	doi:10.2905/jrc-10088-10009	https://doi.org/10.2905/jrc-10088-10009	Normalization of the data	exp5-NP00192	\TransformedData\experiment5-Batch1-MitoHealth-CellViability.xlsx	European Commission, Joint Research Centre (JRC)	doi:10.2905/jrc-10088-10009	https://doi.org/10.2905/jrc-10088-10009
NP00434-5-G1	Cell treatment and staining	Hamilton Star and Starlet platforms	Hamilton Italia Srl	Automated cell image acquisition and data production	Array Scan VTI	Cellomics	exp5-G1	Experiment5-Batch1-MitoHealth-CellViability.xlsx	European Commission, Joint Research Centre (JRC)	doi:10.2905/jrc-10088-10009	https://doi.org/10.2905/jrc-10088-10009	Normalization of the data	exp5-NP00434	\TransformedData\experiment5-Batch1-MitoHealth-CellViability.xlsx	European Commission, Joint Research Centre (JRC)	doi:10.2905/jrc-10088-10009	https://doi.org/10.2905/jrc-10088-10009
NP00434-5-G7	Cell treatment and staining	Hamilton Star and Starlet platforms	Hamilton Italia Srl	Automated cell image acquisition and data production	Array Scan VTI	Cellomics	exp5-G7	Experiment5-Batch1-MitoHealth-CellViability.xlsx	European Commission, Joint Research Centre (JRC)	doi:10.2905/jrc-10088-10009	https://doi.org/10.2905/jrc-10088-10009	Normalization of the data	exp5-NP00434	\TransformedData\experiment5-Batch1-MitoHealth-CellViability.xlsx	European Commission, Joint Research Centre (JRC)	doi:10.2905/jrc-10088-10009	https://doi.org/10.2905/jrc-10088-10009
NC-5-A1	Cell treatment and staining	Hamilton Star and Starlet platforms	Hamilton Italia Srl	Automated cell image acquisition and data production	Array Scan VTI	Cellomics	exp5-A1	Experiment5-Batch1-MitoHealth-CellViability.xlsx	European Commission, Joint Research Centre (JRC)	doi:10.2905/jrc-10088-10009	https://doi.org/10.2905/jrc-10088-10009	Normalization of the data	exp5-NC	\TransformedData\experiment5-Batch1-MitoHealth-CellViability.xlsx	European Commission, Joint Research Centre (JRC)	doi:10.2905/jrc-10088-10009	https://doi.org/10.2905/jrc-10088-10009
NC-5-C2	Cell treatment and staining	Hamilton Star and Starlet platforms	Hamilton Italia Srl	Automated cell image acquisition and data production	Array Scan VTI	Cellomics	exp5-C2	Experiment5-Batch1-MitoHealth-CellViability.xlsx	European Commission, Joint Research Centre (JRC)	doi:10.2905/jrc-10088-10009	https://doi.org/10.2905/jrc-10088-10009	Normalization of the data	exp5-NC	\TransformedData\experiment5-Batch1-MitoHealth-CellViability.xlsx	European Commission, Joint Research Centre (JRC)	doi:10.2905/jrc-10088-10009	https://doi.org/10.2905/jrc-10088-10009
NC-5-D2	Cell treatment and staining	Hamilton Star and Starlet platforms	Hamilton Italia Srl	Automated cell image acquisition and data production	Array Scan VTI	Cellomics	exp5-D2	Experiment5-Batch1-MitoHealth-CellViability.xlsx	European Commission, Joint Research Centre (JRC)	doi:10.2905/jrc-10088-10009	https://doi.org/10.2905/jrc-10088-10009	Normalization of the data	exp5-NC	\TransformedData\experiment5-Batch1-MitoHealth-CellViability.xlsx	European Commission, Joint Research Centre (JRC)	doi:10.2905/jrc-10088-10009	https://doi.org/10.2905/jrc-10088-10009
NC-5-B12	Cell treatment and staining	Hamilton Star and Starlet platforms	Hamilton Italia Srl	Automated cell image acquisition and data production	Array Scan VTI	Cellomics	exp5-B12	Experiment5-Batch1-MitoHealth-CellViability.xlsx	European Commission, Joint Research Centre (JRC)	doi:10.2905/jrc-10088-10009	https://doi.org/10.2905/jrc-10088-10009	Normalization of the data	exp5-NC	\TransformedData\experiment5-Batch1-MitoHealth-CellViability.xlsx	European Commission, Joint Research Centre (JRC)	doi:10.2905/jrc-10088-10009	https://doi.org/10.2905/jrc-10088-10009
NP00269-5-H4	Cell treatment and staining	Hamilton Star and Starlet platforms	Hamilton Italia Srl	Automated cell image acquisition and data production	Array Scan VTI	Cellomics	exp5-H4	Experiment5-Batch1-MitoHealth-CellViability.xlsx	European Commission, Joint Research Centre (JRC)	doi:10.2905/jrc-10088-10009	https://doi.org/10.2905/jrc-10088-10009	Normalization of the data	exp5-NP00269	\TransformedData\experiment5-Batch1-MitoHealth-CellViability.xlsx	European Commission, Joint Research Centre (JRC)	doi:10.2905/jrc-10088-10009	https://doi.org/10.2905/jrc-10088-10009
NP00269-5-C10	Cell treatment and staining	Hamilton Star and Starlet platforms	Hamilton Italia Srl	Automated cell image acquisition and data production	Array Scan VTI	Cellomics	exp5-C10	Experiment5-Batch1-MitoHealth-CellViability.xlsx	European Commission, Joint Research Centre (JRC)	doi:10.2905/jrc-10088-10009	https://doi.org/10.2905/jrc-10088-10009	Normalization of the data	exp5-NP00269	\TransformedData\experiment5-Batch1-MitoHealth-CellViability.xlsx	European Commission, Joint Research Centre (JRC)	doi:10.2905/jrc-10088-10009	https://doi.org/10.2905/jrc-10088-10009
NP00806-5-C5	Cell treatment and staining	Hamilton Star and Starlet platforms	Hamilton Italia Srl	Automated cell image acquisition and data production	Array Scan VTI	Cellomics	exp5-C5	Experiment5-Batch1-MitoHealth-CellViability.xlsx	European Commission, Joint Research Centre (JRC)	doi:10.2905/jrc-10088-10009	https://doi.org/10.2905/jrc-10088-10009	Normalization of the data	exp5-NP00806	\TransformedData\experiment5-Batch1-MitoHealth-CellViability.xlsx	European Commission, Joint Research Centre (JRC)	doi:10.2905/jrc-10088-10009	https://doi.org/10.2905/jrc-10088-10009
NP00806-5-F10	Cell treatment and staining	Hamilton Star and Starlet platforms	Hamilton Italia Srl	Automated cell image acquisition and data production	Array Scan VTI	Cellomics	exp5-F10	Experiment5-Batch1-MitoHealth-CellViability.xlsx	European Commission, Joint Research Centre (JRC)	doi:10.2905/jrc-10088-10009	https://doi.org/10.2905/jrc-10088-10009	Normalization of the data	exp5-NP00806	\TransformedData\experiment5-Batch1-MitoHealth-CellViability.xlsx	European Commission, Joint Research Centre (JRC)	doi:10.2905/jrc-10088-10009	https://doi.org/10.2905/jrc-10088-10009
NP00270-5-A5	Cell treatment and staining	Hamilton Star and Starlet platforms	Hamilton Italia Srl	Automated cell image acquisition and data production	Array Scan VTI	Cellomics	exp5-A5	Experiment5-Batch1-MitoHealth-CellViability.xlsx	European Commission, Joint Research Centre (JRC)	doi:10.2905/jrc-10088-10009	https://doi.org/10.2905/jrc-10088-10009	Normalization of the data	exp5-NP00270	\TransformedData\experiment5-Batch1-MitoHealth-CellViability.xlsx	European Commission, Joint Research Centre (JRC)	doi:10.2905/jrc-10088-10009	https://doi.org/10.2905/jrc-10088-10009
NP00270-5-D10	Cell treatment and staining	Hamilton Star and Starlet platforms	Hamilton Italia Srl	Automated cell image acquisition and data production	Array Scan VTI	Cellomics	exp5-D10	Experiment5-Batch1-MitoHealth-CellViability.xlsx	European Commission, Joint Research Centre (JRC)	doi:10.2905/jrc-10088-10009	https://doi.org/10.2905/jrc-10088-10009	Normalization of the data	exp5-NP00270	\TransformedData\experiment5-Batch1-MitoHealth-CellViability.xlsx	European Commission, Joint Research Centre (JRC)	doi:10.2905/jrc-10088-10009	https://doi.org/10.2905/jrc-10088-10009
NP00271-5-B5	Cell treatment and staining	Hamilton Star and Starlet platforms	Hamilton Italia Srl	Automated cell image acquisition and data production	Array Scan VTI	Cellomics	exp5-B5	Experiment5-Batch1-MitoHealth-CellViability.xlsx	European Commission, Joint Research Centre (JRC)	doi:10.2905/jrc-10088-10009	https://doi.org/10.2905/jrc-10088-10009	Normalization of the data	exp5-NP00271	\TransformedData\experiment5-Batch1-MitoHealth-CellViability.xlsx	European Commission, Joint Research Centre (JRC)	doi:10.2905/jrc-10088-10009	https://doi.org/10.2905/jrc-10088-10009
NP00271-5-E10	Cell treatment and staining	Hamilton Star and Starlet platforms	Hamilton Italia Srl	Automated cell image acquisition and data production	Array Scan VTI	Cellomics	exp5-E10	Experiment5-Batch1-MitoHealth-CellViability.xlsx	European Commission, Joint Research Centre (JRC)	doi:10.2905/jrc-10088-10009	https://doi.org/10.2905/jrc-10088-10009	Normalization of the data	exp5-NP00271	\TransformedData\experiment5-Batch1-MitoHealth-CellViability.xlsx	European Commission, Joint Research Centre (JRC)	doi:10.2905/jrc-10088-10009	https://doi.org/10.2905/jrc-10088-10009
NP00266-5-D4	Cell treatment and staining	Hamilton Star and Starlet platforms	Hamilton Italia Srl	Automated cell image acquisition and data production	Array Scan VTI	Cellomics	exp5-D4	Experiment5-Batch1-MitoHealth-CellViability.xlsx	European Commission, Joint Research Centre (JRC)	doi:10.2905/jrc-10088-10009	https://doi.org/10.2905/jrc-10088-10009	Normalization of the data	exp5-NP00266	\TransformedData\experiment5-Batch1-MitoHealth-CellViability.xlsx	European Commission, Joint Research Centre (JRC)	doi:10.2905/jrc-10088-10009	https://doi.org/10.2905/jrc-10088-10009
NP00266-5-G9	Cell treatment and staining	Hamilton Star and Starlet platforms	Hamilton Italia Srl	Automated cell image acquisition and data production	Array Scan VTI	Cellomics	exp5-G9	Experiment5-Batch1-MitoHealth-CellViability.xlsx	European Commission, Joint Research Centre (JRC)	doi:10.2905/jrc-10088-10009	https://doi.org/10.2905/jrc-10088-10009	Normalization of the data	exp5-NP00266	\TransformedData\experiment5-Batch1-MitoHealth-CellViability.xlsx	European Commission, Joint Research Centre (JRC)	doi:10.2905/jrc-10088-10009	https://doi.org/10.2905/jrc-10088-10009
NP00805-5-G4	Cell treatment and staining	Hamilton Star and Starlet platforms	Hamilton Italia Srl	Automated cell image acquisition and data production	Array Scan VTI	Cellomics	exp5-G4	Experiment5-Batch1-MitoHealth-CellViability.xlsx	European Commission, Joint Research Centre (JRC)	doi:10.2905/jrc-10088-10009	https://doi.org/10.2905/jrc-10088-10009	Normalization of the data	exp5-NP00805	\TransformedData\experiment5-Batch1-MitoHealth-CellViability.xlsx	European Commission, Joint Research Centre (JRC)	doi:10.2905/jrc-10088-10009	https://doi.org/10.2905/jrc-10088-10009
NP00805-5-B10	Cell treatment and staining	Hamilton Star and Starlet platforms	Hamilton Italia Srl	Automated cell image acquisition and data production	Array Scan VTI	Cellomics	exp5-B10	Experiment5-Batch1-MitoHealth-CellViability.xlsx	European Commission, Joint Research Centre (JRC)	doi:10.2905/jrc-10088-10009	https://doi.org/10.2905/jrc-10088-10009	Normalization of the data	exp5-NP00805	\TransformedData\experiment5-Batch1-MitoHealth-CellViability.xlsx	European Commission, Joint Research Centre (JRC)	doi:10.2905/jrc-10088-10009	https://doi.org/10.2905/jrc-10088-10009
NP00267-5-E4	Cell treatment and staining	Hamilton Star and Starlet platforms	Hamilton Italia Srl	Automated cell image acquisition and data production	Array Scan VTI	Cellomics	exp5-E4	Experiment5-Batch1-MitoHealth-CellViability.xlsx	European Commission, Joint Research Centre (JRC)	doi:10.2905/jrc-10088-10009	https://doi.org/10.2905/jrc-10088-10009	Normalization of the data	exp5-NP00267	\TransformedData\experiment5-Batch1-MitoHealth-CellViability.xlsx	European Commission, Joint Research Centre (JRC)	doi:10.2905/jrc-10088-10009	https://doi.org/10.2905/jrc-10088-10009
NP00267-5-H9	Cell treatment and staining	Hamilton Star and Starlet platforms	Hamilton Italia Srl	Automated cell image acquisition and data production	Array Scan VTI	Cellomics	exp5-H9	Experiment5-Batch1-MitoHealth-CellViability.xlsx	European Commission, Joint Research Centre (JRC)	doi:10.2905/jrc-10088-10009	https://doi.org/10.2905/jrc-10088-10009	Normalization of the data	exp5-NP00267	\TransformedData\experiment5-Batch1-MitoHealth-CellViability.xlsx	European Commission, Joint Research Centre (JRC)	doi:10.2905/jrc-10088-10009	https://doi.org/10.2905/jrc-10088-10009
NP00268-5-F4	Cell treatment and staining	Hamilton Star and Starlet platforms	Hamilton Italia Srl	Automated cell image acquisition and data production	Array Scan VTI	Cellomics	exp5-F4	Experiment5-Batch1-MitoHealth-CellViability.xlsx	European Commission, Joint Research Centre (JRC)	doi:10.2905/jrc-10088-10009	https://doi.org/10.2905/jrc-10088-10009	Normalization of the data	exp5-NP00268	\TransformedData\experiment5-Batch1-MitoHealth-CellViability.xlsx	European Commission, Joint Research Centre (JRC)	doi:10.2905/jrc-10088-10009	https://doi.org/10.2905/jrc-10088-10009
NP00268-5-A10	Cell treatment and staining	Hamilton Star and Starlet platforms	Hamilton Italia Srl	Automated cell image acquisition and data production	Array Scan VTI	Cellomics	exp5-A10	Experiment5-Batch1-MitoHealth-CellViability.xlsx	European Commission, Joint Research Centre (JRC)	doi:10.2905/jrc-10088-10009	https://doi.org/10.2905/jrc-10088-10009	Normalization of the data	exp5-NP00268	\TransformedData\experiment5-Batch1-MitoHealth-CellViability.xlsx	European Commission, Joint Research Centre (JRC)	doi:10.2905/jrc-10088-10009	https://doi.org/10.2905/jrc-10088-10009
NP00262-5-H3	Cell treatment and staining	Hamilton Star and Starlet platforms	Hamilton Italia Srl	Automated cell image acquisition and data production	Array Scan VTI	Cellomics	exp5-H3	Experiment5-Batch1-MitoHealth-CellViability.xlsx	European Commission, Joint Research Centre (JRC)	doi:10.2905/jrc-10088-10009	https://doi.org/10.2905/jrc-10088-10009	Normalization of the data	exp5-NP00262	\TransformedData\experiment5-Batch1-MitoHealth-CellViability.xlsx	European Commission, Joint Research Centre (JRC)	doi:10.2905/jrc-10088-10009	https://doi.org/10.2905/jrc-10088-10009
NP00262-5-C9	Cell treatment and staining	Hamilton Star and Starlet platforms	Hamilton Italia Srl	Automated cell image acquisition and data production	Array Scan VTI	Cellomics	exp5-C9	Experiment5-Batch1-MitoHealth-CellViability.xlsx	European Commission, Joint Research Centre (JRC)	doi:10.2905/jrc-10088-10009	https://doi.org/10.2905/jrc-10088-10009	Normalization of the data	exp5-NP00262	\TransformedData\experiment5-Batch1-MitoHealth-CellViability.xlsx	European Commission, Joint Research Centre (JRC)	doi:10.2905/jrc-10088-10009	https://doi.org/10.2905/jrc-10088-10009
NP00804-5-C4	Cell treatment and staining	Hamilton Star and Starlet platforms	Hamilton Italia Srl	Automated cell image acquisition and data production	Array Scan VTI	Cellomics	exp5-C4	Experiment5-Batch1-MitoHealth-CellViability.xlsx	European Commission, Joint Research Centre (JRC)	doi:10.2905/jrc-10088-10009	https://doi.org/10.2905/jrc-10088-10009	Normalization of the data	exp5-NP00804	\TransformedData\experiment5-Batch1-MitoHealth-CellViability.xlsx	European Commission, Joint Research Centre (JRC)	doi:10.2905/jrc-10088-10009	https://doi.org/10.2905/jrc-10088-10009
NP00804-5-F9	Cell treatment and staining	Hamilton Star and Starlet platforms	Hamilton Italia Srl	Automated cell image acquisition and data production	Array Scan VTI	Cellomics	exp5-F9	Experiment5-Batch1-MitoHealth-CellViability.xlsx	European Commission, Joint Research Centre (JRC)	doi:10.2905/jrc-10088-10009	https://doi.org/10.2905/jrc-10088-10009	Normalization of the data	exp5-NP00804	\TransformedData\experiment5-Batch1-MitoHealth-CellViability.xlsx	European Commission, Joint Research Centre (JRC)	doi:10.2905/jrc-10088-10009	https://doi.org/10.2905/jrc-10088-10009
NP00263-5-A4	Cell treatment and staining	Hamilton Star and Starlet platforms	Hamilton Italia Srl	Automated cell image acquisition and data production	Array Scan VTI	Cellomics	exp5-A4	Experiment5-Batch1-MitoHealth-CellViability.xlsx	European Commission, Joint Research Centre (JRC)	doi:10.2905/jrc-10088-10009	https://doi.org/10.2905/jrc-10088-10009	Normalization of the data	exp5-NP00263	\TransformedData\experiment5-Batch1-MitoHealth-CellViability.xlsx	European Commission, Joint Research Centre (JRC)	doi:10.2905/jrc-10088-10009	https://doi.org/10.2905/jrc-10088-10009
NP00263-5-D9	Cell treatment and staining	Hamilton Star and Starlet platforms	Hamilton Italia Srl	Automated cell image acquisition and data production	Array Scan VTI	Cellomics	exp5-D9	Experiment5-Batch1-MitoHealth-CellViability.xlsx	European Commission, Joint Research Centre (JRC)	doi:10.2905/jrc-10088-10009	https://doi.org/10.2905/jrc-10088-10009	Normalization of the data	exp5-NP00263	\TransformedData\experiment5-Batch1-MitoHealth-CellViability.xlsx	European Commission, Joint Research Centre (JRC)	doi:10.2905/jrc-10088-10009	https://doi.org/10.2905/jrc-10088-10009
NP00264-5-B4	Cell treatment and staining	Hamilton Star and Starlet platforms	Hamilton Italia Srl	Automated cell image acquisition and data production	Array Scan VTI	Cellomics	exp5-B4	Experiment5-Batch1-MitoHealth-CellViability.xlsx	European Commission, Joint Research Centre (JRC)	doi:10.2905/jrc-10088-10009	https://doi.org/10.2905/jrc-10088-10009	Normalization of the data	exp5-NP00264	\TransformedData\experiment5-Batch1-MitoHealth-CellViability.xlsx	European Commission, Joint Research Centre (JRC)	doi:10.2905/jrc-10088-10009	https://doi.org/10.2905/jrc-10088-10009
NP00264-5-E9	Cell treatment and staining	Hamilton Star and Starlet platforms	Hamilton Italia Srl	Automated cell image acquisition and data production	Array Scan VTI	Cellomics	exp5-E9	Experiment5-Batch1-MitoHealth-CellViability.xlsx	European Commission, Joint Research Centre (JRC)	doi:10.2905/jrc-10088-10009	https://doi.org/10.2905/jrc-10088-10009	Normalization of the data	exp5-NP00264	\TransformedData\experiment5-Batch1-MitoHealth-CellViability.xlsx	European Commission, Joint Research Centre (JRC)	doi:10.2905/jrc-10088-10009	https://doi.org/10.2905/jrc-10088-10009
NP00259-5-C3	Cell treatment and staining	Hamilton Star and Starlet platforms	Hamilton Italia Srl	Automated cell image acquisition and data production	Array Scan VTI	Cellomics	exp5-C3	Experiment5-Batch1-MitoHealth-CellViability.xlsx	European Commission, Joint Research Centre (JRC)	doi:10.2905/jrc-10088-10009	https://doi.org/10.2905/jrc-10088-10009	Normalization of the data	exp5-NP00259	\TransformedData\experiment5-Batch1-MitoHealth-CellViability.xlsx	European Commission, Joint Research Centre (JRC)	doi:10.2905/jrc-10088-10009	https://doi.org/10.2905/jrc-10088-10009
NP00259-5-F8	Cell treatment and staining	Hamilton Star and Starlet platforms	Hamilton Italia Srl	Automated cell image acquisition and data production	Array Scan VTI	Cellomics	exp5-F8	Experiment5-Batch1-MitoHealth-CellViability.xlsx	European Commission, Joint Research Centre (JRC)	doi:10.2905/jrc-10088-10009	https://doi.org/10.2905/jrc-10088-10009	Normalization of the data	exp5-NP00259	\TransformedData\experiment5-Batch1-MitoHealth-CellViability.xlsx	European Commission, Joint Research Centre (JRC)	doi:10.2905/jrc-10088-10009	https://doi.org/10.2905/jrc-10088-10009
NP00260-5-D3	Cell treatment and staining	Hamilton Star and Starlet platforms	Hamilton Italia Srl	Automated cell image acquisition and data production	Array Scan VTI	Cellomics	exp5-D3	Experiment5-Batch1-MitoHealth-CellViability.xlsx	European Commission, Joint Research Centre (JRC)	doi:10.2905/jrc-10088-10009	https://doi.org/10.2905/jrc-10088-10009	Normalization of the data	exp5-NP00260	\TransformedData\experiment5-Batch1-MitoHealth-CellViability.xlsx	European Commission, Joint Research Centre (JRC)	doi:10.2905/jrc-10088-10009	https://doi.org/10.2905/jrc-10088-10009
NP00260-5-G8	Cell treatment and staining	Hamilton Star and Starlet platforms	Hamilton Italia Srl	Automated cell image acquisition and data production	Array Scan VTI	Cellomics	exp5-G8	Experiment5-Batch1-MitoHealth-CellViability.xlsx	European Commission, Joint Research Centre (JRC)	doi:10.2905/jrc-10088-10009	https://doi.org/10.2905/jrc-10088-10009	Normalization of the data	exp5-NP00260	\TransformedData\experiment5-Batch1-MitoHealth-CellViability.xlsx	European Commission, Joint Research Centre (JRC)	doi:10.2905/jrc-10088-10009	https://doi.org/10.2905/jrc-10088-10009
NP00258-5-B3	Cell treatment and staining	Hamilton Star and Starlet platforms	Hamilton Italia Srl	Automated cell image acquisition and data production	Array Scan VTI	Cellomics	exp5-B3	Experiment5-Batch1-MitoHealth-CellViability.xlsx	European Commission, Joint Research Centre (JRC)	doi:10.2905/jrc-10088-10009	https://doi.org/10.2905/jrc-10088-10009	Normalization of the data	exp5-NP00258	\TransformedData\experiment5-Batch1-MitoHealth-CellViability.xlsx	European Commission, Joint Research Centre (JRC)	doi:10.2905/jrc-10088-10009	https://doi.org/10.2905/jrc-10088-10009
NP00258-5-E8	Cell treatment and staining	Hamilton Star and Starlet platforms	Hamilton Italia Srl	Automated cell image acquisition and data production	Array Scan VTI	Cellomics	exp5-E8	Experiment5-Batch1-MitoHealth-CellViability.xlsx	European Commission, Joint Research Centre (JRC)	doi:10.2905/jrc-10088-10009	https://doi.org/10.2905/jrc-10088-10009	Normalization of the data	exp5-NP00258	\TransformedData\experiment5-Batch1-MitoHealth-CellViability.xlsx	European Commission, Joint Research Centre (JRC)	doi:10.2905/jrc-10088-10009	https://doi.org/10.2905/jrc-10088-10009
NP00255-5-G2	Cell treatment and staining	Hamilton Star and Starlet platforms	Hamilton Italia Srl	Automated cell image acquisition and data production	Array Scan VTI	Cellomics	exp5-G2	Experiment5-Batch1-MitoHealth-CellViability.xlsx	European Commission, Joint Research Centre (JRC)	doi:10.2905/jrc-10088-10009	https://doi.org/10.2905/jrc-10088-10009	Normalization of the data	exp5-NP00255	\TransformedData\experiment5-Batch1-MitoHealth-CellViability.xlsx	European Commission, Joint Research Centre (JRC)	doi:10.2905/jrc-10088-10009	https://doi.org/10.2905/jrc-10088-10009
NP00255-5-B8	Cell treatment and staining	Hamilton Star and Starlet platforms	Hamilton Italia Srl	Automated cell image acquisition and data production	Array Scan VTI	Cellomics	exp5-B8	Experiment5-Batch1-MitoHealth-CellViability.xlsx	European Commission, Joint Research Centre (JRC)	doi:10.2905/jrc-10088-10009	https://doi.org/10.2905/jrc-10088-10009	Normalization of the data	exp5-NP00255	\TransformedData\experiment5-Batch1-MitoHealth-CellViability.xlsx	European Commission, Joint Research Centre (JRC)	doi:10.2905/jrc-10088-10009	https://doi.org/10.2905/jrc-10088-10009
NP00257-5-A3	Cell treatment and staining	Hamilton Star and Starlet platforms	Hamilton Italia Srl	Automated cell image acquisition and data production	Array Scan VTI	Cellomics	exp5-A3	Experiment5-Batch1-MitoHealth-CellViability.xlsx	European Commission, Joint Research Centre (JRC)	doi:10.2905/jrc-10088-10009	https://doi.org/10.2905/jrc-10088-10009	Normalization of the data	exp5-NP00257	\TransformedData\experiment5-Batch1-MitoHealth-CellViability.xlsx	European Commission, Joint Research Centre (JRC)	doi:10.2905/jrc-10088-10009	https://doi.org/10.2905/jrc-10088-10009
NP00257-5-D8	Cell treatment and staining	Hamilton Star and Starlet platforms	Hamilton Italia Srl	Automated cell image acquisition and data production	Array Scan VTI	Cellomics	exp5-D8	Experiment5-Batch1-MitoHealth-CellViability.xlsx	European Commission, Joint Research Centre (JRC)	doi:10.2905/jrc-10088-10009	https://doi.org/10.2905/jrc-10088-10009	Normalization of the data	exp5-NP00257	\TransformedData\experiment5-Batch1-MitoHealth-CellViability.xlsx	European Commission, Joint Research Centre (JRC)	doi:10.2905/jrc-10088-10009	https://doi.org/10.2905/jrc-10088-10009
NP00256-5-H2	Cell treatment and staining	Hamilton Star and Starlet platforms	Hamilton Italia Srl	Automated cell image acquisition and data production	Array Scan VTI	Cellomics	exp5-H2	Experiment5-Batch1-MitoHealth-CellViability.xlsx	European Commission, Joint Research Centre (JRC)	doi:10.2905/jrc-10088-10009	https://doi.org/10.2905/jrc-10088-10009	Normalization of the data	exp5-NP00256	\TransformedData\experiment5-Batch1-MitoHealth-CellViability.xlsx	European Commission, Joint Research Centre (JRC)	doi:10.2905/jrc-10088-10009	https://doi.org/10.2905/jrc-10088-10009
NP00256-5-C8	Cell treatment and staining	Hamilton Star and Starlet platforms	Hamilton Italia Srl	Automated cell image acquisition and data production	Array Scan VTI	Cellomics	exp5-C8	Experiment5-Batch1-MitoHealth-CellViability.xlsx	European Commission, Joint Research Centre (JRC)	doi:10.2905/jrc-10088-10009	https://doi.org/10.2905/jrc-10088-10009	Normalization of the data	exp5-NP00256	\TransformedData\experiment5-Batch1-MitoHealth-CellViability.xlsx	European Commission, Joint Research Centre (JRC)	doi:10.2905/jrc-10088-10009	https://doi.org/10.2905/jrc-10088-10009
Valinomycin165nM-5-B6	Cell treatment and staining	Hamilton Star and Starlet platforms	Hamilton Italia Srl	Automated cell image acquisition and data production	Array Scan VTI	Cellomics	exp5-B6	Experiment5-Batch1-MitoHealth-CellViability.xlsx	European Commission, Joint Research Centre (JRC)	doi:10.2905/jrc-10088-10009	https://doi.org/10.2905/jrc-10088-10009	Normalization of the data	exp5-Valinomycin165nM	\TransformedData\experiment5-Batch1-MitoHealth-CellViability.xlsx	European Commission, Joint Research Centre (JRC)	doi:10.2905/jrc-10088-10009	https://doi.org/10.2905/jrc-10088-10009
Valinomycin165nM-5-C6	Cell treatment and staining	Hamilton Star and Starlet platforms	Hamilton Italia Srl	Automated cell image acquisition and data production	Array Scan VTI	Cellomics	exp5-C6	Experiment5-Batch1-MitoHealth-CellViability.xlsx	European Commission, Joint Research Centre (JRC)	doi:10.2905/jrc-10088-10009	https://doi.org/10.2905/jrc-10088-10009	Normalization of the data	exp5-Valinomycin165nM	\TransformedData\experiment5-Batch1-MitoHealth-CellViability.xlsx	European Commission, Joint Research Centre (JRC)	doi:10.2905/jrc-10088-10009	https://doi.org/10.2905/jrc-10088-10009
Valinomycin165nM-5-E11	Cell treatment and staining	Hamilton Star and Starlet platforms	Hamilton Italia Srl	Automated cell image acquisition and data production	Array Scan VTI	Cellomics	exp5-E11	Experiment5-Batch1-MitoHealth-CellViability.xlsx	European Commission, Joint Research Centre (JRC)	doi:10.2905/jrc-10088-10009	https://doi.org/10.2905/jrc-10088-10009	Normalization of the data	exp5-Valinomycin165nM	\TransformedData\experiment5-Batch1-MitoHealth-CellViability.xlsx	European Commission, Joint Research Centre (JRC)	doi:10.2905/jrc-10088-10009	https://doi.org/10.2905/jrc-10088-10009
Valinomycin165nM-5-F11	Cell treatment and staining	Hamilton Star and Starlet platforms	Hamilton Italia Srl	Automated cell image acquisition and data production	Array Scan VTI	Cellomics	exp5-F11	Experiment5-Batch1-MitoHealth-CellViability.xlsx	European Commission, Joint Research Centre (JRC)	doi:10.2905/jrc-10088-10009	https://doi.org/10.2905/jrc-10088-10009	Normalization of the data	exp5-Valinomycin165nM	\TransformedData\experiment5-Batch1-MitoHealth-CellViability.xlsx	European Commission, Joint Research Centre (JRC)	doi:10.2905/jrc-10088-10009	https://doi.org/10.2905/jrc-10088-10009
Valinomycin7.2uM-5-D6	Cell treatment and staining	Hamilton Star and Starlet platforms	Hamilton Italia Srl	Automated cell image acquisition and data production	Array Scan VTI	Cellomics	exp5-D6	Experiment5-Batch1-MitoHealth-CellViability.xlsx	European Commission, Joint Research Centre (JRC)	doi:10.2905/jrc-10088-10009	https://doi.org/10.2905/jrc-10088-10009	Normalization of the data	exp5-Valinomycin7.2uM	\TransformedData\experiment5-Batch1-MitoHealth-CellViability.xlsx	European Commission, Joint Research Centre (JRC)	doi:10.2905/jrc-10088-10009	https://doi.org/10.2905/jrc-10088-10009
Valinomycin7.2uM-5-E6	Cell treatment and staining	Hamilton Star and Starlet platforms	Hamilton Italia Srl	Automated cell image acquisition and data production	Array Scan VTI	Cellomics	exp5-E6	Experiment5-Batch1-MitoHealth-CellViability.xlsx	European Commission, Joint Research Centre (JRC)	doi:10.2905/jrc-10088-10009	https://doi.org/10.2905/jrc-10088-10009	Normalization of the data	exp5-Valinomycin7.2uM	\TransformedData\experiment5-Batch1-MitoHealth-CellViability.xlsx	European Commission, Joint Research Centre (JRC)	doi:10.2905/jrc-10088-10009	https://doi.org/10.2905/jrc-10088-10009
Valinomycin7.2uM-5-G11	Cell treatment and staining	Hamilton Star and Starlet platforms	Hamilton Italia Srl	Automated cell image acquisition and data production	Array Scan VTI	Cellomics	exp5-G11	Experiment5-Batch1-MitoHealth-CellViability.xlsx	European Commission, Joint Research Centre (JRC)	doi:10.2905/jrc-10088-10009	https://doi.org/10.2905/jrc-10088-10009	Normalization of the data	exp5-Valinomycin7.2uM	\TransformedData\experiment5-Batch1-MitoHealth-CellViability.xlsx	European Commission, Joint Research Centre (JRC)	doi:10.2905/jrc-10088-10009	https://doi.org/10.2905/jrc-10088-10009
Valinomycin7.2uM-5-H11	Cell treatment and staining	Hamilton Star and Starlet platforms	Hamilton Italia Srl	Automated cell image acquisition and data production	Array Scan VTI	Cellomics	exp5-H11	Experiment5-Batch1-MitoHealth-CellViability.xlsx	European Commission, Joint Research Centre (JRC)	doi:10.2905/jrc-10088-10009	https://doi.org/10.2905/jrc-10088-10009	Normalization of the data	exp5-Valinomycin7.2uM	\TransformedData\experiment5-Batch1-MitoHealth-CellViability.xlsx	European Commission, Joint Research Centre (JRC)	doi:10.2905/jrc-10088-10009	https://doi.org/10.2905/jrc-10088-10009
Valinomycin900nM-5-C1	Cell treatment and staining	Hamilton Star and Starlet platforms	Hamilton Italia Srl	Automated cell image acquisition and data production	Array Scan VTI	Cellomics	exp5-C1	Experiment5-Batch1-MitoHealth-CellViability.xlsx	European Commission, Joint Research Centre (JRC)	doi:10.2905/jrc-10088-10009	https://doi.org/10.2905/jrc-10088-10009	Normalization of the data	exp5-Valinomycin900nM	\TransformedData\experiment5-Batch1-MitoHealth-CellViability.xlsx	European Commission, Joint Research Centre (JRC)	doi:10.2905/jrc-10088-10009	https://doi.org/10.2905/jrc-10088-10009
Valinomycin900nM-5-D1	Cell treatment and staining	Hamilton Star and Starlet platforms	Hamilton Italia Srl	Automated cell image acquisition and data production	Array Scan VTI	Cellomics	exp5-D1	Experiment5-Batch1-MitoHealth-CellViability.xlsx	European Commission, Joint Research Centre (JRC)	doi:10.2905/jrc-10088-10009	https://doi.org/10.2905/jrc-10088-10009	Normalization of the data	exp5-Valinomycin900nM	\TransformedData\experiment5-Batch1-MitoHealth-CellViability.xlsx	European Commission, Joint Research Centre (JRC)	doi:10.2905/jrc-10088-10009	https://doi.org/10.2905/jrc-10088-10009
Valinomycin900nM-5-A2	Cell treatment and staining	Hamilton Star and Starlet platforms	Hamilton Italia Srl	Automated cell image acquisition and data production	Array Scan VTI	Cellomics	exp5-A2	Experiment5-Batch1-MitoHealth-CellViability.xlsx	European Commission, Joint Research Centre (JRC)	doi:10.2905/jrc-10088-10009	https://doi.org/10.2905/jrc-10088-10009	Normalization of the data	exp5-Valinomycin900nM	\TransformedData\experiment5-Batch1-MitoHealth-CellViability.xlsx	European Commission, Joint Research Centre (JRC)	doi:10.2905/jrc-10088-10009	https://doi.org/10.2905/jrc-10088-10009
Valinomycin900nM-5-B2	Cell treatment and staining	Hamilton Star and Starlet platforms	Hamilton Italia Srl	Automated cell image acquisition and data production	Array Scan VTI	Cellomics	exp5-B2	Experiment5-Batch1-MitoHealth-CellViability.xlsx	European Commission, Joint Research Centre (JRC)	doi:10.2905/jrc-10088-10009	https://doi.org/10.2905/jrc-10088-10009	Normalization of the data	exp5-Valinomycin900nM	\TransformedData\experiment5-Batch1-MitoHealth-CellViability.xlsx	European Commission, Joint Research Centre (JRC)	doi:10.2905/jrc-10088-10009	https://doi.org/10.2905/jrc-10088-10009
NP00283-5-F3	Cell treatment and staining	Hamilton Star and Starlet platforms	Hamilton Italia Srl	Automated cell image acquisition and data production	Array Scan VTI	Cellomics	exp5-F3	Experiment5-Batch1-MitoHealth-CellViability.xlsx	European Commission, Joint Research Centre (JRC)	doi:10.2905/jrc-10088-10009	https://doi.org/10.2905/jrc-10088-10009	Normalization of the data	exp5-NP00283	\TransformedData\experiment5-Batch1-MitoHealth-CellViability.xlsx	European Commission, Joint Research Centre (JRC)	doi:10.2905/jrc-10088-10009	https://doi.org/10.2905/jrc-10088-10009
NP00283-5-A9	Cell treatment and staining	Hamilton Star and Starlet platforms	Hamilton Italia Srl	Automated cell image acquisition and data production	Array Scan VTI	Cellomics	exp5-A9	Experiment5-Batch1-MitoHealth-CellViability.xlsx	European Commission, Joint Research Centre (JRC)	doi:10.2905/jrc-10088-10009	https://doi.org/10.2905/jrc-10088-10009	Normalization of the data	exp5-NP00283	\TransformedData\experiment5-Batch1-MitoHealth-CellViability.xlsx	European Commission, Joint Research Centre (JRC)	doi:10.2905/jrc-10088-10009	https://doi.org/10.2905/jrc-10088-10009
NP00283-5-G3	Cell treatment and staining	Hamilton Star and Starlet platforms	Hamilton Italia Srl	Automated cell image acquisition and data production	Array Scan VTI	Cellomics	exp5-G3	Experiment5-Batch1-MitoHealth-CellViability.xlsx	European Commission, Joint Research Centre (JRC)	doi:10.2905/jrc-10088-10009	https://doi.org/10.2905/jrc-10088-10009	Normalization of the data	exp5-NP00283	\TransformedData\experiment5-Batch1-MitoHealth-CellViability.xlsx	European Commission, Joint Research Centre (JRC)	doi:10.2905/jrc-10088-10009	https://doi.org/10.2905/jrc-10088-10009
NP00283-5-B9	Cell treatment and staining	Hamilton Star and Starlet platforms	Hamilton Italia Srl	Automated cell image acquisition and data production	Array Scan VTI	Cellomics	exp5-B9	Experiment5-Batch1-MitoHealth-CellViability.xlsx	European Commission, Joint Research Centre (JRC)	doi:10.2905/jrc-10088-10009	https://doi.org/10.2905/jrc-10088-10009	Normalization of the data	exp5-NP00283	\TransformedData\experiment5-Batch1-MitoHealth-CellViability.xlsx	European Commission, Joint Research Centre (JRC)	doi:10.2905/jrc-10088-10009	https://doi.org/10.2905/jrc-10088-10009
NP00282-5-E3	Cell treatment and staining	Hamilton Star and Starlet platforms	Hamilton Italia Srl	Automated cell image acquisition and data production	Array Scan VTI	Cellomics	exp5-E3	Experiment5-Batch1-MitoHealth-CellViability.xlsx	European Commission, Joint Research Centre (JRC)	doi:10.2905/jrc-10088-10009	https://doi.org/10.2905/jrc-10088-10009	Normalization of the data	exp5-NP00282	\TransformedData\experiment5-Batch1-MitoHealth-CellViability.xlsx	European Commission, Joint Research Centre (JRC)	doi:10.2905/jrc-10088-10009	https://doi.org/10.2905/jrc-10088-10009
NP00282-5-H8	Cell treatment and staining	Hamilton Star and Starlet platforms	Hamilton Italia Srl	Automated cell image acquisition and data production	Array Scan VTI	Cellomics	exp5-H8	Experiment5-Batch1-MitoHealth-CellViability.xlsx	European Commission, Joint Research Centre (JRC)	doi:10.2905/jrc-10088-10009	https://doi.org/10.2905/jrc-10088-10009	Normalization of the data	exp5-NP00282	\TransformedData\experiment5-Batch1-MitoHealth-CellViability.xlsx	European Commission, Joint Research Centre (JRC)	doi:10.2905/jrc-10088-10009	https://doi.org/10.2905/jrc-10088-10009
NP00214-6-F2	Cell treatment and staining	Hamilton Star and Starlet platforms	Hamilton Italia Srl	Automated cell image acquisition and data production	Array Scan VTI	Cellomics	exp6-F2	Experiment6-Batch1-MitoHealth-CellViability.xlsx	European Commission, Joint Research Centre (JRC)	doi:10.2905/jrc-10088-10009	https://doi.org/10.2905/jrc-10088-10009	Normalization of the data	exp6-NP00214	\TransformedData\experiment6-Batch1-MitoHealth-CellViability.xlsx	European Commission, Joint Research Centre (JRC)	doi:10.2905/jrc-10088-10009	https://doi.org/10.2905/jrc-10088-10009
NP00214-6-A8	Cell treatment and staining	Hamilton Star and Starlet platforms	Hamilton Italia Srl	Automated cell image acquisition and data production	Array Scan VTI	Cellomics	exp6-A8	Experiment6-Batch1-MitoHealth-CellViability.xlsx	European Commission, Joint Research Centre (JRC)	doi:10.2905/jrc-10088-10009	https://doi.org/10.2905/jrc-10088-10009	Normalization of the data	exp6-NP00214	\TransformedData\experiment6-Batch1-MitoHealth-CellViability.xlsx	European Commission, Joint Research Centre (JRC)	doi:10.2905/jrc-10088-10009	https://doi.org/10.2905/jrc-10088-10009
AGDISP-6-H1	Cell treatment and staining	Hamilton Star and Starlet platforms	Hamilton Italia Srl	Automated cell image acquisition and data production	Array Scan VTI	Cellomics	exp6-H1	Experiment6-Batch1-MitoHealth-CellViability.xlsx	European Commission, Joint Research Centre (JRC)	doi:10.2905/jrc-10088-10009	https://doi.org/10.2905/jrc-10088-10009	Normalization of the data	exp6-AGDISP	\TransformedData\experiment6-Batch1-MitoHealth-CellViability.xlsx	European Commission, Joint Research Centre (JRC)	doi:10.2905/jrc-10088-10009	https://doi.org/10.2905/jrc-10088-10009
AGDISP-6-H7	Cell treatment and staining	Hamilton Star and Starlet platforms	Hamilton Italia Srl	Automated cell image acquisition and data production	Array Scan VTI	Cellomics	exp6-H7	Experiment6-Batch1-MitoHealth-CellViability.xlsx	European Commission, Joint Research Centre (JRC)	doi:10.2905/jrc-10088-10009	https://doi.org/10.2905/jrc-10088-10009	Normalization of the data	exp6-AGDISP	\TransformedData\experiment6-Batch1-MitoHealth-CellViability.xlsx	European Commission, Joint Research Centre (JRC)	doi:10.2905/jrc-10088-10009	https://doi.org/10.2905/jrc-10088-10009
NP00192-6-F1	Cell treatment and staining	Hamilton Star and Starlet platforms	Hamilton Italia Srl	Automated cell image acquisition and data production	Array Scan VTI	Cellomics	exp6-F1	Experiment6-Batch1-MitoHealth-CellViability.xlsx	European Commission, Joint Research Centre (JRC)	doi:10.2905/jrc-10088-10009	https://doi.org/10.2905/jrc-10088-10009	Normalization of the data	exp6-NP00192	\TransformedData\experiment6-Batch1-MitoHealth-CellViability.xlsx	European Commission, Joint Research Centre (JRC)	doi:10.2905/jrc-10088-10009	https://doi.org/10.2905/jrc-10088-10009
NP00192-6-F7	Cell treatment and staining	Hamilton Star and Starlet platforms	Hamilton Italia Srl	Automated cell image acquisition and data production	Array Scan VTI	Cellomics	exp6-F7	Experiment6-Batch1-MitoHealth-CellViability.xlsx	European Commission, Joint Research Centre (JRC)	doi:10.2905/jrc-10088-10009	https://doi.org/10.2905/jrc-10088-10009	Normalization of the data	exp6-NP00192	\TransformedData\experiment6-Batch1-MitoHealth-CellViability.xlsx	European Commission, Joint Research Centre (JRC)	doi:10.2905/jrc-10088-10009	https://doi.org/10.2905/jrc-10088-10009
NP00434-6-G1	Cell treatment and staining	Hamilton Star and Starlet platforms	Hamilton Italia Srl	Automated cell image acquisition and data production	Array Scan VTI	Cellomics	exp6-G1	Experiment6-Batch1-MitoHealth-CellViability.xlsx	European Commission, Joint Research Centre (JRC)	doi:10.2905/jrc-10088-10009	https://doi.org/10.2905/jrc-10088-10009	Normalization of the data	exp6-NP00434	\TransformedData\experiment6-Batch1-MitoHealth-CellViability.xlsx	European Commission, Joint Research Centre (JRC)	doi:10.2905/jrc-10088-10009	https://doi.org/10.2905/jrc-10088-10009
NP00434-6-G7	Cell treatment and staining	Hamilton Star and Starlet platforms	Hamilton Italia Srl	Automated cell image acquisition and data production	Array Scan VTI	Cellomics	exp6-G7	Experiment6-Batch1-MitoHealth-CellViability.xlsx	European Commission, Joint Research Centre (JRC)	doi:10.2905/jrc-10088-10009	https://doi.org/10.2905/jrc-10088-10009	Normalization of the data	exp6-NP00434	\TransformedData\experiment6-Batch1-MitoHealth-CellViability.xlsx	European Commission, Joint Research Centre (JRC)	doi:10.2905/jrc-10088-10009	https://doi.org/10.2905/jrc-10088-10009
NC-6-A1	Cell treatment and staining	Hamilton Star and Starlet platforms	Hamilton Italia Srl	Automated cell image acquisition and data production	Array Scan VTI	Cellomics	exp6-A1	Experiment6-Batch1-MitoHealth-CellViability.xlsx	European Commission, Joint Research Centre (JRC)	doi:10.2905/jrc-10088-10009	https://doi.org/10.2905/jrc-10088-10009	Normalization of the data	exp6-NC	\TransformedData\experiment6-Batch1-MitoHealth-CellViability.xlsx	European Commission, Joint Research Centre (JRC)	doi:10.2905/jrc-10088-10009	https://doi.org/10.2905/jrc-10088-10009
NC-6-B1	Cell treatment and staining	Hamilton Star and Starlet platforms	Hamilton Italia Srl	Automated cell image acquisition and data production	Array Scan VTI	Cellomics	exp6-B1	Experiment6-Batch1-MitoHealth-CellViability.xlsx	European Commission, Joint Research Centre (JRC)	doi:10.2905/jrc-10088-10009	https://doi.org/10.2905/jrc-10088-10009	Normalization of the data	exp6-NC	\TransformedData\experiment6-Batch1-MitoHealth-CellViability.xlsx	European Commission, Joint Research Centre (JRC)	doi:10.2905/jrc-10088-10009	https://doi.org/10.2905/jrc-10088-10009
NC-6-C2	Cell treatment and staining	Hamilton Star and Starlet platforms	Hamilton Italia Srl	Automated cell image acquisition and data production	Array Scan VTI	Cellomics	exp6-C2	Experiment6-Batch1-MitoHealth-CellViability.xlsx	European Commission, Joint Research Centre (JRC)	doi:10.2905/jrc-10088-10009	https://doi.org/10.2905/jrc-10088-10009	Normalization of the data	exp6-NC	\TransformedData\experiment6-Batch1-MitoHealth-CellViability.xlsx	European Commission, Joint Research Centre (JRC)	doi:10.2905/jrc-10088-10009	https://doi.org/10.2905/jrc-10088-10009
NC-6-D2	Cell treatment and staining	Hamilton Star and Starlet platforms	Hamilton Italia Srl	Automated cell image acquisition and data production	Array Scan VTI	Cellomics	exp6-D2	Experiment6-Batch1-MitoHealth-CellViability.xlsx	European Commission, Joint Research Centre (JRC)	doi:10.2905/jrc-10088-10009	https://doi.org/10.2905/jrc-10088-10009	Normalization of the data	exp6-NC	\TransformedData\experiment6-Batch1-MitoHealth-CellViability.xlsx	European Commission, Joint Research Centre (JRC)	doi:10.2905/jrc-10088-10009	https://doi.org/10.2905/jrc-10088-10009
NP00375-6-D5	Cell treatment and staining	Hamilton Star and Starlet platforms	Hamilton Italia Srl	Automated cell image acquisition and data production	Array Scan VTI	Cellomics	exp6-D5	Experiment6-Batch1-MitoHealth-CellViability.xlsx	European Commission, Joint Research Centre (JRC)	doi:10.2905/jrc-10088-10009	https://doi.org/10.2905/jrc-10088-10009	Normalization of the data	exp6-NP00375	\TransformedData\experiment6-Batch1-MitoHealth-CellViability.xlsx	European Commission, Joint Research Centre (JRC)	doi:10.2905/jrc-10088-10009	https://doi.org/10.2905/jrc-10088-10009
NP00375-6-G10	Cell treatment and staining	Hamilton Star and Starlet platforms	Hamilton Italia Srl	Automated cell image acquisition and data production	Array Scan VTI	Cellomics	exp6-G10	Experiment6-Batch1-MitoHealth-CellViability.xlsx	European Commission, Joint Research Centre (JRC)	doi:10.2905/jrc-10088-10009	https://doi.org/10.2905/jrc-10088-10009	Normalization of the data	exp6-NP00375	\TransformedData\experiment6-Batch1-MitoHealth-CellViability.xlsx	European Commission, Joint Research Centre (JRC)	doi:10.2905/jrc-10088-10009	https://doi.org/10.2905/jrc-10088-10009
NP00269-6-H4	Cell treatment and staining	Hamilton Star and Starlet platforms	Hamilton Italia Srl	Automated cell image acquisition and data production	Array Scan VTI	Cellomics	exp6-H4	Experiment6-Batch1-MitoHealth-CellViability.xlsx	European Commission, Joint Research Centre (JRC)	doi:10.2905/jrc-10088-10009	https://doi.org/10.2905/jrc-10088-10009	Normalization of the data	exp6-NP00269	\TransformedData\experiment6-Batch1-MitoHealth-CellViability.xlsx	European Commission, Joint Research Centre (JRC)	doi:10.2905/jrc-10088-10009	https://doi.org/10.2905/jrc-10088-10009
NP00269-6-C10	Cell treatment and staining	Hamilton Star and Starlet platforms	Hamilton Italia Srl	Automated cell image acquisition and data production	Array Scan VTI	Cellomics	exp6-C10	Experiment6-Batch1-MitoHealth-CellViability.xlsx	European Commission, Joint Research Centre (JRC)	doi:10.2905/jrc-10088-10009	https://doi.org/10.2905/jrc-10088-10009	Normalization of the data	exp6-NP00269	\TransformedData\experiment6-Batch1-MitoHealth-CellViability.xlsx	European Commission, Joint Research Centre (JRC)	doi:10.2905/jrc-10088-10009	https://doi.org/10.2905/jrc-10088-10009
NP00806-6-C5	Cell treatment and staining	Hamilton Star and Starlet platforms	Hamilton Italia Srl	Automated cell image acquisition and data production	Array Scan VTI	Cellomics	exp6-C5	Experiment6-Batch1-MitoHealth-CellViability.xlsx	European Commission, Joint Research Centre (JRC)	doi:10.2905/jrc-10088-10009	https://doi.org/10.2905/jrc-10088-10009	Normalization of the data	exp6-NP00806	\TransformedData\experiment6-Batch1-MitoHealth-CellViability.xlsx	European Commission, Joint Research Centre (JRC)	doi:10.2905/jrc-10088-10009	https://doi.org/10.2905/jrc-10088-10009
NP00806-6-F10	Cell treatment and staining	Hamilton Star and Starlet platforms	Hamilton Italia Srl	Automated cell image acquisition and data production	Array Scan VTI	Cellomics	exp6-F10	Experiment6-Batch1-MitoHealth-CellViability.xlsx	European Commission, Joint Research Centre (JRC)	doi:10.2905/jrc-10088-10009	https://doi.org/10.2905/jrc-10088-10009	Normalization of the data	exp6-NP00806	\TransformedData\experiment6-Batch1-MitoHealth-CellViability.xlsx	European Commission, Joint Research Centre (JRC)	doi:10.2905/jrc-10088-10009	https://doi.org/10.2905/jrc-10088-10009
NP00270-6-A5	Cell treatment and staining	Hamilton Star and Starlet platforms	Hamilton Italia Srl	Automated cell image acquisition and data production	Array Scan VTI	Cellomics	exp6-A5	Experiment6-Batch1-MitoHealth-CellViability.xlsx	European Commission, Joint Research Centre (JRC)	doi:10.2905/jrc-10088-10009	https://doi.org/10.2905/jrc-10088-10009	Normalization of the data	exp6-NP00270	\TransformedData\experiment6-Batch1-MitoHealth-CellViability.xlsx	European Commission, Joint Research Centre (JRC)	doi:10.2905/jrc-10088-10009	https://doi.org/10.2905/jrc-10088-10009
NP00270-6-D10	Cell treatment and staining	Hamilton Star and Starlet platforms	Hamilton Italia Srl	Automated cell image acquisition and data production	Array Scan VTI	Cellomics	exp6-D10	Experiment6-Batch1-MitoHealth-CellViability.xlsx	European Commission, Joint Research Centre (JRC)	doi:10.2905/jrc-10088-10009	https://doi.org/10.2905/jrc-10088-10009	Normalization of the data	exp6-NP00270	\TransformedData\experiment6-Batch1-MitoHealth-CellViability.xlsx	European Commission, Joint Research Centre (JRC)	doi:10.2905/jrc-10088-10009	https://doi.org/10.2905/jrc-10088-10009
NP00271-6-B5	Cell treatment and staining	Hamilton Star and Starlet platforms	Hamilton Italia Srl	Automated cell image acquisition and data production	Array Scan VTI	Cellomics	exp6-B5	Experiment6-Batch1-MitoHealth-CellViability.xlsx	European Commission, Joint Research Centre (JRC)	doi:10.2905/jrc-10088-10009	https://doi.org/10.2905/jrc-10088-10009	Normalization of the data	exp6-NP00271	\TransformedData\experiment6-Batch1-MitoHealth-CellViability.xlsx	European Commission, Joint Research Centre (JRC)	doi:10.2905/jrc-10088-10009	https://doi.org/10.2905/jrc-10088-10009
NP00271-6-E10	Cell treatment and staining	Hamilton Star and Starlet platforms	Hamilton Italia Srl	Automated cell image acquisition and data production	Array Scan VTI	Cellomics	exp6-E10	Experiment6-Batch1-MitoHealth-CellViability.xlsx	European Commission, Joint Research Centre (JRC)	doi:10.2905/jrc-10088-10009	https://doi.org/10.2905/jrc-10088-10009	Normalization of the data	exp6-NP00271	\TransformedData\experiment6-Batch1-MitoHealth-CellViability.xlsx	European Commission, Joint Research Centre (JRC)	doi:10.2905/jrc-10088-10009	https://doi.org/10.2905/jrc-10088-10009
NP00266-6-D4	Cell treatment and staining	Hamilton Star and Starlet platforms	Hamilton Italia Srl	Automated cell image acquisition and data production	Array Scan VTI	Cellomics	exp6-D4	Experiment6-Batch1-MitoHealth-CellViability.xlsx	European Commission, Joint Research Centre (JRC)	doi:10.2905/jrc-10088-10009	https://doi.org/10.2905/jrc-10088-10009	Normalization of the data	exp6-NP00266	\TransformedData\experiment6-Batch1-MitoHealth-CellViability.xlsx	European Commission, Joint Research Centre (JRC)	doi:10.2905/jrc-10088-10009	https://doi.org/10.2905/jrc-10088-10009
NP00266-6-G9	Cell treatment and staining	Hamilton Star and Starlet platforms	Hamilton Italia Srl	Automated cell image acquisition and data production	Array Scan VTI	Cellomics	exp6-G9	Experiment6-Batch1-MitoHealth-CellViability.xlsx	European Commission, Joint Research Centre (JRC)	doi:10.2905/jrc-10088-10009	https://doi.org/10.2905/jrc-10088-10009	Normalization of the data	exp6-NP00266	\TransformedData\experiment6-Batch1-MitoHealth-CellViability.xlsx	European Commission, Joint Research Centre (JRC)	doi:10.2905/jrc-10088-10009	https://doi.org/10.2905/jrc-10088-10009
NP00805-6-G4	Cell treatment and staining	Hamilton Star and Starlet platforms	Hamilton Italia Srl	Automated cell image acquisition and data production	Array Scan VTI	Cellomics	exp6-G4	Experiment6-Batch1-MitoHealth-CellViability.xlsx	European Commission, Joint Research Centre (JRC)	doi:10.2905/jrc-10088-10009	https://doi.org/10.2905/jrc-10088-10009	Normalization of the data	exp6-NP00805	\TransformedData\experiment6-Batch1-MitoHealth-CellViability.xlsx	European Commission, Joint Research Centre (JRC)	doi:10.2905/jrc-10088-10009	https://doi.org/10.2905/jrc-10088-10009
NP00805-6-B10	Cell treatment and staining	Hamilton Star and Starlet platforms	Hamilton Italia Srl	Automated cell image acquisition and data production	Array Scan VTI	Cellomics	exp6-B10	Experiment6-Batch1-MitoHealth-CellViability.xlsx	European Commission, Joint Research Centre (JRC)	doi:10.2905/jrc-10088-10009	https://doi.org/10.2905/jrc-10088-10009	Normalization of the data	exp6-NP00805	\TransformedData\experiment6-Batch1-MitoHealth-CellViability.xlsx	European Commission, Joint Research Centre (JRC)	doi:10.2905/jrc-10088-10009	https://doi.org/10.2905/jrc-10088-10009
NP00267-6-E4	Cell treatment and staining	Hamilton Star and Starlet platforms	Hamilton Italia Srl	Automated cell image acquisition and data production	Array Scan VTI	Cellomics	exp6-E4	Experiment6-Batch1-MitoHealth-CellViability.xlsx	European Commission, Joint Research Centre (JRC)	doi:10.2905/jrc-10088-10009	https://doi.org/10.2905/jrc-10088-10009	Normalization of the data	exp6-NP00267	\TransformedData\experiment6-Batch1-MitoHealth-CellViability.xlsx	European Commission, Joint Research Centre (JRC)	doi:10.2905/jrc-10088-10009	https://doi.org/10.2905/jrc-10088-10009
NP00267-6-H9	Cell treatment and staining	Hamilton Star and Starlet platforms	Hamilton Italia Srl	Automated cell image acquisition and data production	Array Scan VTI	Cellomics	exp6-H9	Experiment6-Batch1-MitoHealth-CellViability.xlsx	European Commission, Joint Research Centre (JRC)	doi:10.2905/jrc-10088-10009	https://doi.org/10.2905/jrc-10088-10009	Normalization of the data	exp6-NP00267	\TransformedData\experiment6-Batch1-MitoHealth-CellViability.xlsx	European Commission, Joint Research Centre (JRC)	doi:10.2905/jrc-10088-10009	https://doi.org/10.2905/jrc-10088-10009
NP00268-6-F4	Cell treatment and staining	Hamilton Star and Starlet platforms	Hamilton Italia Srl	Automated cell image acquisition and data production	Array Scan VTI	Cellomics	exp6-F4	Experiment6-Batch1-MitoHealth-CellViability.xlsx	European Commission, Joint Research Centre (JRC)	doi:10.2905/jrc-10088-10009	https://doi.org/10.2905/jrc-10088-10009	Normalization of the data	exp6-NP00268	\TransformedData\experiment6-Batch1-MitoHealth-CellViability.xlsx	European Commission, Joint Research Centre (JRC)	doi:10.2905/jrc-10088-10009	https://doi.org/10.2905/jrc-10088-10009
NP00268-6-A10	Cell treatment and staining	Hamilton Star and Starlet platforms	Hamilton Italia Srl	Automated cell image acquisition and data production	Array Scan VTI	Cellomics	exp6-A10	Experiment6-Batch1-MitoHealth-CellViability.xlsx	European Commission, Joint Research Centre (JRC)	doi:10.2905/jrc-10088-10009	https://doi.org/10.2905/jrc-10088-10009	Normalization of the data	exp6-NP00268	\TransformedData\experiment6-Batch1-MitoHealth-CellViability.xlsx	European Commission, Joint Research Centre (JRC)	doi:10.2905/jrc-10088-10009	https://doi.org/10.2905/jrc-10088-10009
NP00262-6-H3	Cell treatment and staining	Hamilton Star and Starlet platforms	Hamilton Italia Srl	Automated cell image acquisition and data production	Array Scan VTI	Cellomics	exp6-H3	Experiment6-Batch1-MitoHealth-CellViability.xlsx	European Commission, Joint Research Centre (JRC)	doi:10.2905/jrc-10088-10009	https://doi.org/10.2905/jrc-10088-10009	Normalization of the data	exp6-NP00262	\TransformedData\experiment6-Batch1-MitoHealth-CellViability.xlsx	European Commission, Joint Research Centre (JRC)	doi:10.2905/jrc-10088-10009	https://doi.org/10.2905/jrc-10088-10009
NP00262-6-C9	Cell treatment and staining	Hamilton Star and Starlet platforms	Hamilton Italia Srl	Automated cell image acquisition and data production	Array Scan VTI	Cellomics	exp6-C9	Experiment6-Batch1-MitoHealth-CellViability.xlsx	European Commission, Joint Research Centre (JRC)	doi:10.2905/jrc-10088-10009	https://doi.org/10.2905/jrc-10088-10009	Normalization of the data	exp6-NP00262	\TransformedData\experiment6-Batch1-MitoHealth-CellViability.xlsx	European Commission, Joint Research Centre (JRC)	doi:10.2905/jrc-10088-10009	https://doi.org/10.2905/jrc-10088-10009
NP00804-6-C4	Cell treatment and staining	Hamilton Star and Starlet platforms	Hamilton Italia Srl	Automated cell image acquisition and data production	Array Scan VTI	Cellomics	exp6-C4	Experiment6-Batch1-MitoHealth-CellViability.xlsx	European Commission, Joint Research Centre (JRC)	doi:10.2905/jrc-10088-10009	https://doi.org/10.2905/jrc-10088-10009	Normalization of the data	exp6-NP00804	\TransformedData\experiment6-Batch1-MitoHealth-CellViability.xlsx	European Commission, Joint Research Centre (JRC)	doi:10.2905/jrc-10088-10009	https://doi.org/10.2905/jrc-10088-10009
NP00804-6-F9	Cell treatment and staining	Hamilton Star and Starlet platforms	Hamilton Italia Srl	Automated cell image acquisition and data production	Array Scan VTI	Cellomics	exp6-F9	Experiment6-Batch1-MitoHealth-CellViability.xlsx	European Commission, Joint Research Centre (JRC)	doi:10.2905/jrc-10088-10009	https://doi.org/10.2905/jrc-10088-10009	Normalization of the data	exp6-NP00804	\TransformedData\experiment6-Batch1-MitoHealth-CellViability.xlsx	European Commission, Joint Research Centre (JRC)	doi:10.2905/jrc-10088-10009	https://doi.org/10.2905/jrc-10088-10009
NP00263-6-A4	Cell treatment and staining	Hamilton Star and Starlet platforms	Hamilton Italia Srl	Automated cell image acquisition and data production	Array Scan VTI	Cellomics	exp6-A4	Experiment6-Batch1-MitoHealth-CellViability.xlsx	European Commission, Joint Research Centre (JRC)	doi:10.2905/jrc-10088-10009	https://doi.org/10.2905/jrc-10088-10009	Normalization of the data	exp6-NP00263	\TransformedData\experiment6-Batch1-MitoHealth-CellViability.xlsx	European Commission, Joint Research Centre (JRC)	doi:10.2905/jrc-10088-10009	https://doi.org/10.2905/jrc-10088-10009
NP00263-6-D9	Cell treatment and staining	Hamilton Star and Starlet platforms	Hamilton Italia Srl	Automated cell image acquisition and data production	Array Scan VTI	Cellomics	exp6-D9	Experiment6-Batch1-MitoHealth-CellViability.xlsx	European Commission, Joint Research Centre (JRC)	doi:10.2905/jrc-10088-10009	https://doi.org/10.2905/jrc-10088-10009	Normalization of the data	exp6-NP00263	\TransformedData\experiment6-Batch1-MitoHealth-CellViability.xlsx	European Commission, Joint Research Centre (JRC)	doi:10.2905/jrc-10088-10009	https://doi.org/10.2905/jrc-10088-10009
NP00264-6-B4	Cell treatment and staining	Hamilton Star and Starlet platforms	Hamilton Italia Srl	Automated cell image acquisition and data production	Array Scan VTI	Cellomics	exp6-B4	Experiment6-Batch1-MitoHealth-CellViability.xlsx	European Commission, Joint Research Centre (JRC)	doi:10.2905/jrc-10088-10009	https://doi.org/10.2905/jrc-10088-10009	Normalization of the data	exp6-NP00264	\TransformedData\experiment6-Batch1-MitoHealth-CellViability.xlsx	European Commission, Joint Research Centre (JRC)	doi:10.2905/jrc-10088-10009	https://doi.org/10.2905/jrc-10088-10009
NP00264-6-E9	Cell treatment and staining	Hamilton Star and Starlet platforms	Hamilton Italia Srl	Automated cell image acquisition and data production	Array Scan VTI	Cellomics	exp6-E9	Experiment6-Batch1-MitoHealth-CellViability.xlsx	European Commission, Joint Research Centre (JRC)	doi:10.2905/jrc-10088-10009	https://doi.org/10.2905/jrc-10088-10009	Normalization of the data	exp6-NP00264	\TransformedData\experiment6-Batch1-MitoHealth-CellViability.xlsx	European Commission, Joint Research Centre (JRC)	doi:10.2905/jrc-10088-10009	https://doi.org/10.2905/jrc-10088-10009
NP00259-6-C3	Cell treatment and staining	Hamilton Star and Starlet platforms	Hamilton Italia Srl	Automated cell image acquisition and data production	Array Scan VTI	Cellomics	exp6-C3	Experiment6-Batch1-MitoHealth-CellViability.xlsx	European Commission, Joint Research Centre (JRC)	doi:10.2905/jrc-10088-10009	https://doi.org/10.2905/jrc-10088-10009	Normalization of the data	exp6-NP00259	\TransformedData\experiment6-Batch1-MitoHealth-CellViability.xlsx	European Commission, Joint Research Centre (JRC)	doi:10.2905/jrc-10088-10009	https://doi.org/10.2905/jrc-10088-10009
NP00259-6-F8	Cell treatment and staining	Hamilton Star and Starlet platforms	Hamilton Italia Srl	Automated cell image acquisition and data production	Array Scan VTI	Cellomics	exp6-F8	Experiment6-Batch1-MitoHealth-CellViability.xlsx	European Commission, Joint Research Centre (JRC)	doi:10.2905/jrc-10088-10009	https://doi.org/10.2905/jrc-10088-10009	Normalization of the data	exp6-NP00259	\TransformedData\experiment6-Batch1-MitoHealth-CellViability.xlsx	European Commission, Joint Research Centre (JRC)	doi:10.2905/jrc-10088-10009	https://doi.org/10.2905/jrc-10088-10009
NP00260-6-D3	Cell treatment and staining	Hamilton Star and Starlet platforms	Hamilton Italia Srl	Automated cell image acquisition and data production	Array Scan VTI	Cellomics	exp6-D3	Experiment6-Batch1-MitoHealth-CellViability.xlsx	European Commission, Joint Research Centre (JRC)	doi:10.2905/jrc-10088-10009	https://doi.org/10.2905/jrc-10088-10009	Normalization of the data	exp6-NP00260	\TransformedData\experiment6-Batch1-MitoHealth-CellViability.xlsx	European Commission, Joint Research Centre (JRC)	doi:10.2905/jrc-10088-10009	https://doi.org/10.2905/jrc-10088-10009
NP00260-6-G8	Cell treatment and staining	Hamilton Star and Starlet platforms	Hamilton Italia Srl	Automated cell image acquisition and data production	Array Scan VTI	Cellomics	exp6-G8	Experiment6-Batch1-MitoHealth-CellViability.xlsx	European Commission, Joint Research Centre (JRC)	doi:10.2905/jrc-10088-10009	https://doi.org/10.2905/jrc-10088-10009	Normalization of the data	exp6-NP00260	\TransformedData\experiment6-Batch1-MitoHealth-CellViability.xlsx	European Commission, Joint Research Centre (JRC)	doi:10.2905/jrc-10088-10009	https://doi.org/10.2905/jrc-10088-10009
NP00258-6-B3	Cell treatment and staining	Hamilton Star and Starlet platforms	Hamilton Italia Srl	Automated cell image acquisition and data production	Array Scan VTI	Cellomics	exp6-B3	Experiment6-Batch1-MitoHealth-CellViability.xlsx	European Commission, Joint Research Centre (JRC)	doi:10.2905/jrc-10088-10009	https://doi.org/10.2905/jrc-10088-10009	Normalization of the data	exp6-NP00258	\TransformedData\experiment6-Batch1-MitoHealth-CellViability.xlsx	European Commission, Joint Research Centre (JRC)	doi:10.2905/jrc-10088-10009	https://doi.org/10.2905/jrc-10088-10009
NP00258-6-E8	Cell treatment and staining	Hamilton Star and Starlet platforms	Hamilton Italia Srl	Automated cell image acquisition and data production	Array Scan VTI	Cellomics	exp6-E8	Experiment6-Batch1-MitoHealth-CellViability.xlsx	European Commission, Joint Research Centre (JRC)	doi:10.2905/jrc-10088-10009	https://doi.org/10.2905/jrc-10088-10009	Normalization of the data	exp6-NP00258	\TransformedData\experiment6-Batch1-MitoHealth-CellViability.xlsx	European Commission, Joint Research Centre (JRC)	doi:10.2905/jrc-10088-10009	https://doi.org/10.2905/jrc-10088-10009
NP00255-6-G2	Cell treatment and staining	Hamilton Star and Starlet platforms	Hamilton Italia Srl	Automated cell image acquisition and data production	Array Scan VTI	Cellomics	exp6-G2	Experiment6-Batch1-MitoHealth-CellViability.xlsx	European Commission, Joint Research Centre (JRC)	doi:10.2905/jrc-10088-10009	https://doi.org/10.2905/jrc-10088-10009	Normalization of the data	exp6-NP00255	\TransformedData\experiment6-Batch1-MitoHealth-CellViability.xlsx	European Commission, Joint Research Centre (JRC)	doi:10.2905/jrc-10088-10009	https://doi.org/10.2905/jrc-10088-10009
NP00255-6-B8	Cell treatment and staining	Hamilton Star and Starlet platforms	Hamilton Italia Srl	Automated cell image acquisition and data production	Array Scan VTI	Cellomics	exp6-B8	Experiment6-Batch1-MitoHealth-CellViability.xlsx	European Commission, Joint Research Centre (JRC)	doi:10.2905/jrc-10088-10009	https://doi.org/10.2905/jrc-10088-10009	Normalization of the data	exp6-NP00255	\TransformedData\experiment6-Batch1-MitoHealth-CellViability.xlsx	European Commission, Joint Research Centre (JRC)	doi:10.2905/jrc-10088-10009	https://doi.org/10.2905/jrc-10088-10009
NP00257-6-A3	Cell treatment and staining	Hamilton Star and Starlet platforms	Hamilton Italia Srl	Automated cell image acquisition and data production	Array Scan VTI	Cellomics	exp6-A3	Experiment6-Batch1-MitoHealth-CellViability.xlsx	European Commission, Joint Research Centre (JRC)	doi:10.2905/jrc-10088-10009	https://doi.org/10.2905/jrc-10088-10009	Normalization of the data	exp6-NP00257	\TransformedData\experiment6-Batch1-MitoHealth-CellViability.xlsx	European Commission, Joint Research Centre (JRC)	doi:10.2905/jrc-10088-10009	https://doi.org/10.2905/jrc-10088-10009
NP00257-6-D8	Cell treatment and staining	Hamilton Star and Starlet platforms	Hamilton Italia Srl	Automated cell image acquisition and data production	Array Scan VTI	Cellomics	exp6-D8	Experiment6-Batch1-MitoHealth-CellViability.xlsx	European Commission, Joint Research Centre (JRC)	doi:10.2905/jrc-10088-10009	https://doi.org/10.2905/jrc-10088-10009	Normalization of the data	exp6-NP00257	\TransformedData\experiment6-Batch1-MitoHealth-CellViability.xlsx	European Commission, Joint Research Centre (JRC)	doi:10.2905/jrc-10088-10009	https://doi.org/10.2905/jrc-10088-10009
NP00256-6-H2	Cell treatment and staining	Hamilton Star and Starlet platforms	Hamilton Italia Srl	Automated cell image acquisition and data production	Array Scan VTI	Cellomics	exp6-H2	Experiment6-Batch1-MitoHealth-CellViability.xlsx	European Commission, Joint Research Centre (JRC)	doi:10.2905/jrc-10088-10009	https://doi.org/10.2905/jrc-10088-10009	Normalization of the data	exp6-NP00256	\TransformedData\experiment6-Batch1-MitoHealth-CellViability.xlsx	European Commission, Joint Research Centre (JRC)	doi:10.2905/jrc-10088-10009	https://doi.org/10.2905/jrc-10088-10009
NP00256-6-C8	Cell treatment and staining	Hamilton Star and Starlet platforms	Hamilton Italia Srl	Automated cell image acquisition and data production	Array Scan VTI	Cellomics	exp6-C8	Experiment6-Batch1-MitoHealth-CellViability.xlsx	European Commission, Joint Research Centre (JRC)	doi:10.2905/jrc-10088-10009	https://doi.org/10.2905/jrc-10088-10009	Normalization of the data	exp6-NP00256	\TransformedData\experiment6-Batch1-MitoHealth-CellViability.xlsx	European Commission, Joint Research Centre (JRC)	doi:10.2905/jrc-10088-10009	https://doi.org/10.2905/jrc-10088-10009
Valinomycin165nM-6-B6	Cell treatment and staining	Hamilton Star and Starlet platforms	Hamilton Italia Srl	Automated cell image acquisition and data production	Array Scan VTI	Cellomics	exp6-B6	Experiment6-Batch1-MitoHealth-CellViability.xlsx	European Commission, Joint Research Centre (JRC)	doi:10.2905/jrc-10088-10009	https://doi.org/10.2905/jrc-10088-10009	Normalization of the data	exp6-Valinomycin165nM	\TransformedData\experiment6-Batch1-MitoHealth-CellViability.xlsx	European Commission, Joint Research Centre (JRC)	doi:10.2905/jrc-10088-10009	https://doi.org/10.2905/jrc-10088-10009
Valinomycin165nM-6-C6	Cell treatment and staining	Hamilton Star and Starlet platforms	Hamilton Italia Srl	Automated cell image acquisition and data production	Array Scan VTI	Cellomics	exp6-C6	Experiment6-Batch1-MitoHealth-CellViability.xlsx	European Commission, Joint Research Centre (JRC)	doi:10.2905/jrc-10088-10009	https://doi.org/10.2905/jrc-10088-10009	Normalization of the data	exp6-Valinomycin165nM	\TransformedData\experiment6-Batch1-MitoHealth-CellViability.xlsx	European Commission, Joint Research Centre (JRC)	doi:10.2905/jrc-10088-10009	https://doi.org/10.2905/jrc-10088-10009
Valinomycin165nM-6-E11	Cell treatment and staining	Hamilton Star and Starlet platforms	Hamilton Italia Srl	Automated cell image acquisition and data production	Array Scan VTI	Cellomics	exp6-E11	Experiment6-Batch1-MitoHealth-CellViability.xlsx	European Commission, Joint Research Centre (JRC)	doi:10.2905/jrc-10088-10009	https://doi.org/10.2905/jrc-10088-10009	Normalization of the data	exp6-Valinomycin165nM	\TransformedData\experiment6-Batch1-MitoHealth-CellViability.xlsx	European Commission, Joint Research Centre (JRC)	doi:10.2905/jrc-10088-10009	https://doi.org/10.2905/jrc-10088-10009
Valinomycin165nM-6-F11	Cell treatment and staining	Hamilton Star and Starlet platforms	Hamilton Italia Srl	Automated cell image acquisition and data production	Array Scan VTI	Cellomics	exp6-F11	Experiment6-Batch1-MitoHealth-CellViability.xlsx	European Commission, Joint Research Centre (JRC)	doi:10.2905/jrc-10088-10009	https://doi.org/10.2905/jrc-10088-10009	Normalization of the data	exp6-Valinomycin165nM	\TransformedData\experiment6-Batch1-MitoHealth-CellViability.xlsx	European Commission, Joint Research Centre (JRC)	doi:10.2905/jrc-10088-10009	https://doi.org/10.2905/jrc-10088-10009
Valinomycin7.2uM-6-D6	Cell treatment and staining	Hamilton Star and Starlet platforms	Hamilton Italia Srl	Automated cell image acquisition and data production	Array Scan VTI	Cellomics	exp6-D6	Experiment6-Batch1-MitoHealth-CellViability.xlsx	European Commission, Joint Research Centre (JRC)	doi:10.2905/jrc-10088-10009	https://doi.org/10.2905/jrc-10088-10009	Normalization of the data	exp6-Valinomycin7.2uM	\TransformedData\experiment6-Batch1-MitoHealth-CellViability.xlsx	European Commission, Joint Research Centre (JRC)	doi:10.2905/jrc-10088-10009	https://doi.org/10.2905/jrc-10088-10009
Valinomycin7.2uM-6-E6	Cell treatment and staining	Hamilton Star and Starlet platforms	Hamilton Italia Srl	Automated cell image acquisition and data production	Array Scan VTI	Cellomics	exp6-E6	Experiment6-Batch1-MitoHealth-CellViability.xlsx	European Commission, Joint Research Centre (JRC)	doi:10.2905/jrc-10088-10009	https://doi.org/10.2905/jrc-10088-10009	Normalization of the data	exp6-Valinomycin7.2uM	\TransformedData\experiment6-Batch1-MitoHealth-CellViability.xlsx	European Commission, Joint Research Centre (JRC)	doi:10.2905/jrc-10088-10009	https://doi.org/10.2905/jrc-10088-10009
Valinomycin7.2uM-6-G11	Cell treatment and staining	Hamilton Star and Starlet platforms	Hamilton Italia Srl	Automated cell image acquisition and data production	Array Scan VTI	Cellomics	exp6-G11	Experiment6-Batch1-MitoHealth-CellViability.xlsx	European Commission, Joint Research Centre (JRC)	doi:10.2905/jrc-10088-10009	https://doi.org/10.2905/jrc-10088-10009	Normalization of the data	exp6-Valinomycin7.2uM	\TransformedData\experiment6-Batch1-MitoHealth-CellViability.xlsx	European Commission, Joint Research Centre (JRC)	doi:10.2905/jrc-10088-10009	https://doi.org/10.2905/jrc-10088-10009
Valinomycin7.2uM-6-H11	Cell treatment and staining	Hamilton Star and Starlet platforms	Hamilton Italia Srl	Automated cell image acquisition and data production	Array Scan VTI	Cellomics	exp6-H11	Experiment6-Batch1-MitoHealth-CellViability.xlsx	European Commission, Joint Research Centre (JRC)	doi:10.2905/jrc-10088-10009	https://doi.org/10.2905/jrc-10088-10009	Normalization of the data	exp6-Valinomycin7.2uM	\TransformedData\experiment6-Batch1-MitoHealth-CellViability.xlsx	European Commission, Joint Research Centre (JRC)	doi:10.2905/jrc-10088-10009	https://doi.org/10.2905/jrc-10088-10009
Valinomycin900nM-6-C1	Cell treatment and staining	Hamilton Star and Starlet platforms	Hamilton Italia Srl	Automated cell image acquisition and data production	Array Scan VTI	Cellomics	exp6-C1	Experiment6-Batch1-MitoHealth-CellViability.xlsx	European Commission, Joint Research Centre (JRC)	doi:10.2905/jrc-10088-10009	https://doi.org/10.2905/jrc-10088-10009	Normalization of the data	exp6-Valinomycin900nM	\TransformedData\experiment6-Batch1-MitoHealth-CellViability.xlsx	European Commission, Joint Research Centre (JRC)	doi:10.2905/jrc-10088-10009	https://doi.org/10.2905/jrc-10088-10009
Valinomycin900nM-6-D1	Cell treatment and staining	Hamilton Star and Starlet platforms	Hamilton Italia Srl	Automated cell image acquisition and data production	Array Scan VTI	Cellomics	exp6-D1	Experiment6-Batch1-MitoHealth-CellViability.xlsx	European Commission, Joint Research Centre (JRC)	doi:10.2905/jrc-10088-10009	https://doi.org/10.2905/jrc-10088-10009	Normalization of the data	exp6-Valinomycin900nM	\TransformedData\experiment6-Batch1-MitoHealth-CellViability.xlsx	European Commission, Joint Research Centre (JRC)	doi:10.2905/jrc-10088-10009	https://doi.org/10.2905/jrc-10088-10009
Valinomycin900nM-6-A2	Cell treatment and staining	Hamilton Star and Starlet platforms	Hamilton Italia Srl	Automated cell image acquisition and data production	Array Scan VTI	Cellomics	exp6-A2	Experiment6-Batch1-MitoHealth-CellViability.xlsx	European Commission, Joint Research Centre (JRC)	doi:10.2905/jrc-10088-10009	https://doi.org/10.2905/jrc-10088-10009	Normalization of the data	exp6-Valinomycin900nM	\TransformedData\experiment6-Batch1-MitoHealth-CellViability.xlsx	European Commission, Joint Research Centre (JRC)	doi:10.2905/jrc-10088-10009	https://doi.org/10.2905/jrc-10088-10009
Valinomycin900nM-6-B2	Cell treatment and staining	Hamilton Star and Starlet platforms	Hamilton Italia Srl	Automated cell image acquisition and data production	Array Scan VTI	Cellomics	exp6-B2	Experiment6-Batch1-MitoHealth-CellViability.xlsx	European Commission, Joint Research Centre (JRC)	doi:10.2905/jrc-10088-10009	https://doi.org/10.2905/jrc-10088-10009	Normalization of the data	exp6-Valinomycin900nM	\TransformedData\experiment6-Batch1-MitoHealth-CellViability.xlsx	European Commission, Joint Research Centre (JRC)	doi:10.2905/jrc-10088-10009	https://doi.org/10.2905/jrc-10088-10009
Valinomycin900nMDil-6-E5	Cell treatment and staining	Hamilton Star and Starlet platforms	Hamilton Italia Srl	Automated cell image acquisition and data production	Array Scan VTI	Cellomics	exp6-E5	Experiment6-Batch1-MitoHealth-CellViability.xlsx	European Commission, Joint Research Centre (JRC)	doi:10.2905/jrc-10088-10009	https://doi.org/10.2905/jrc-10088-10009	Normalization of the data	exp6-Valinomycin900nMDil	\TransformedData\experiment6-Batch1-MitoHealth-CellViability.xlsx	European Commission, Joint Research Centre (JRC)	doi:10.2905/jrc-10088-10009	https://doi.org/10.2905/jrc-10088-10009
Valinomycin900nMDil-6-F5	Cell treatment and staining	Hamilton Star and Starlet platforms	Hamilton Italia Srl	Automated cell image acquisition and data production	Array Scan VTI	Cellomics	exp6-F5	Experiment6-Batch1-MitoHealth-CellViability.xlsx	European Commission, Joint Research Centre (JRC)	doi:10.2905/jrc-10088-10009	https://doi.org/10.2905/jrc-10088-10009	Normalization of the data	exp6-Valinomycin900nMDil	\TransformedData\experiment6-Batch1-MitoHealth-CellViability.xlsx	European Commission, Joint Research Centre (JRC)	doi:10.2905/jrc-10088-10009	https://doi.org/10.2905/jrc-10088-10009
Valinomycin900nMDil-6-A11	Cell treatment and staining	Hamilton Star and Starlet platforms	Hamilton Italia Srl	Automated cell image acquisition and data production	Array Scan VTI	Cellomics	exp6-A11	Experiment6-Batch1-MitoHealth-CellViability.xlsx	European Commission, Joint Research Centre (JRC)	doi:10.2905/jrc-10088-10009	https://doi.org/10.2905/jrc-10088-10009	Normalization of the data	exp6-Valinomycin900nMDil	\TransformedData\experiment6-Batch1-MitoHealth-CellViability.xlsx	European Commission, Joint Research Centre (JRC)	doi:10.2905/jrc-10088-10009	https://doi.org/10.2905/jrc-10088-10009
Valinomycin900nMDil-6-B11	Cell treatment and staining	Hamilton Star and Starlet platforms	Hamilton Italia Srl	Automated cell image acquisition and data production	Array Scan VTI	Cellomics	exp6-B11	Experiment6-Batch1-MitoHealth-CellViability.xlsx	European Commission, Joint Research Centre (JRC)	doi:10.2905/jrc-10088-10009	https://doi.org/10.2905/jrc-10088-10009	Normalization of the data	exp6-Valinomycin900nMDil	\TransformedData\experiment6-Batch1-MitoHealth-CellViability.xlsx	European Commission, Joint Research Centre (JRC)	doi:10.2905/jrc-10088-10009	https://doi.org/10.2905/jrc-10088-10009
NP00283-6-F3	Cell treatment and staining	Hamilton Star and Starlet platforms	Hamilton Italia Srl	Automated cell image acquisition and data production	Array Scan VTI	Cellomics	exp6-F3	Experiment6-Batch1-MitoHealth-CellViability.xlsx	European Commission, Joint Research Centre (JRC)	doi:10.2905/jrc-10088-10009	https://doi.org/10.2905/jrc-10088-10009	Normalization of the data	exp6-NP00283	\TransformedData\experiment6-Batch1-MitoHealth-CellViability.xlsx	European Commission, Joint Research Centre (JRC)	doi:10.2905/jrc-10088-10009	https://doi.org/10.2905/jrc-10088-10009
NP00283-6-A9	Cell treatment and staining	Hamilton Star and Starlet platforms	Hamilton Italia Srl	Automated cell image acquisition and data production	Array Scan VTI	Cellomics	exp6-A9	Experiment6-Batch1-MitoHealth-CellViability.xlsx	European Commission, Joint Research Centre (JRC)	doi:10.2905/jrc-10088-10009	https://doi.org/10.2905/jrc-10088-10009	Normalization of the data	exp6-NP00283	\TransformedData\experiment6-Batch1-MitoHealth-CellViability.xlsx	European Commission, Joint Research Centre (JRC)	doi:10.2905/jrc-10088-10009	https://doi.org/10.2905/jrc-10088-10009
NP00283-6-G3	Cell treatment and staining	Hamilton Star and Starlet platforms	Hamilton Italia Srl	Automated cell image acquisition and data production	Array Scan VTI	Cellomics	exp6-G3	Experiment6-Batch1-MitoHealth-CellViability.xlsx	European Commission, Joint Research Centre (JRC)	doi:10.2905/jrc-10088-10009	https://doi.org/10.2905/jrc-10088-10009	Normalization of the data	exp6-NP00283	\TransformedData\experiment6-Batch1-MitoHealth-CellViability.xlsx	European Commission, Joint Research Centre (JRC)	doi:10.2905/jrc-10088-10009	https://doi.org/10.2905/jrc-10088-10009
NP00283-6-B9	Cell treatment and staining	Hamilton Star and Starlet platforms	Hamilton Italia Srl	Automated cell image acquisition and data production	Array Scan VTI	Cellomics	exp6-B9	Experiment6-Batch1-MitoHealth-CellViability.xlsx	European Commission, Joint Research Centre (JRC)	doi:10.2905/jrc-10088-10009	https://doi.org/10.2905/jrc-10088-10009	Normalization of the data	exp6-NP00283	\TransformedData\experiment6-Batch1-MitoHealth-CellViability.xlsx	European Commission, Joint Research Centre (JRC)	doi:10.2905/jrc-10088-10009	https://doi.org/10.2905/jrc-10088-10009
NP00282-6-E3	Cell treatment and staining	Hamilton Star and Starlet platforms	Hamilton Italia Srl	Automated cell image acquisition and data production	Array Scan VTI	Cellomics	exp6-E3	Experiment6-Batch1-MitoHealth-CellViability.xlsx	European Commission, Joint Research Centre (JRC)	doi:10.2905/jrc-10088-10009	https://doi.org/10.2905/jrc-10088-10009	Normalization of the data	exp6-NP00282	\TransformedData\experiment6-Batch1-MitoHealth-CellViability.xlsx	European Commission, Joint Research Centre (JRC)	doi:10.2905/jrc-10088-10009	https://doi.org/10.2905/jrc-10088-10009
NP00282-6-H8	Cell treatment and staining	Hamilton Star and Starlet platforms	Hamilton Italia Srl	Automated cell image acquisition and data production	Array Scan VTI	Cellomics	exp6-H8	Experiment6-Batch1-MitoHealth-CellViability.xlsx	European Commission, Joint Research Centre (JRC)	doi:10.2905/jrc-10088-10009	https://doi.org/10.2905/jrc-10088-10009	Normalization of the data	exp6-NP00282	\TransformedData\experiment6-Batch1-MitoHealth-CellViability.xlsx	European Commission, Joint Research Centre (JRC)	doi:10.2905/jrc-10088-10009	https://doi.org/10.2905/jrc-10088-10009
NP00214-7-F2	Cell treatment and staining	Hamilton Star and Starlet platforms	Hamilton Italia Srl	Automated cell image acquisition and data production	Array Scan VTI	Cellomics	exp7-F2	Experiment7-Batch1-Steatosis.xlsx	European Commission, Joint Research Centre (JRC)	doi:10.2905/jrc-10088-10009	https://doi.org/10.2905/jrc-10088-10009	Normalization of the data	exp7-NP00214	\TransformedData\experiment7-Batch1-Steatosis.xlsx	European Commission, Joint Research Centre (JRC)	doi:10.2905/jrc-10088-10009	https://doi.org/10.2905/jrc-10088-10009
NP00214-7-A8	Cell treatment and staining	Hamilton Star and Starlet platforms	Hamilton Italia Srl	Automated cell image acquisition and data production	Array Scan VTI	Cellomics	exp7-A8	Experiment7-Batch1-Steatosis.xlsx	European Commission, Joint Research Centre (JRC)	doi:10.2905/jrc-10088-10009	https://doi.org/10.2905/jrc-10088-10009	Normalization of the data	exp7-NP00214	\TransformedData\experiment7-Batch1-Steatosis.xlsx	European Commission, Joint Research Centre (JRC)	doi:10.2905/jrc-10088-10009	https://doi.org/10.2905/jrc-10088-10009
AGDISP-7-H1	Cell treatment and staining	Hamilton Star and Starlet platforms	Hamilton Italia Srl	Automated cell image acquisition and data production	Array Scan VTI	Cellomics	exp7-H1	Experiment7-Batch1-Steatosis.xlsx	European Commission, Joint Research Centre (JRC)	doi:10.2905/jrc-10088-10009	https://doi.org/10.2905/jrc-10088-10009	Normalization of the data	exp7-AGDISP	\TransformedData\experiment7-Batch1-Steatosis.xlsx	European Commission, Joint Research Centre (JRC)	doi:10.2905/jrc-10088-10009	https://doi.org/10.2905/jrc-10088-10009
AGDISP-7-H7	Cell treatment and staining	Hamilton Star and Starlet platforms	Hamilton Italia Srl	Automated cell image acquisition and data production	Array Scan VTI	Cellomics	exp7-H7	Experiment7-Batch1-Steatosis.xlsx	European Commission, Joint Research Centre (JRC)	doi:10.2905/jrc-10088-10009	https://doi.org/10.2905/jrc-10088-10009	Normalization of the data	exp7-AGDISP	\TransformedData\experiment7-Batch1-Steatosis.xlsx	European Commission, Joint Research Centre (JRC)	doi:10.2905/jrc-10088-10009	https://doi.org/10.2905/jrc-10088-10009
NP00192-7-F1	Cell treatment and staining	Hamilton Star and Starlet platforms	Hamilton Italia Srl	Automated cell image acquisition and data production	Array Scan VTI	Cellomics	exp7-F1	Experiment7-Batch1-Steatosis.xlsx	European Commission, Joint Research Centre (JRC)	doi:10.2905/jrc-10088-10009	https://doi.org/10.2905/jrc-10088-10009	Normalization of the data	exp7-NP00192	\TransformedData\experiment7-Batch1-Steatosis.xlsx	European Commission, Joint Research Centre (JRC)	doi:10.2905/jrc-10088-10009	https://doi.org/10.2905/jrc-10088-10009
NP00192-7-F7	Cell treatment and staining	Hamilton Star and Starlet platforms	Hamilton Italia Srl	Automated cell image acquisition and data production	Array Scan VTI	Cellomics	exp7-F7	Experiment7-Batch1-Steatosis.xlsx	European Commission, Joint Research Centre (JRC)	doi:10.2905/jrc-10088-10009	https://doi.org/10.2905/jrc-10088-10009	Normalization of the data	exp7-NP00192	\TransformedData\experiment7-Batch1-Steatosis.xlsx	European Commission, Joint Research Centre (JRC)	doi:10.2905/jrc-10088-10009	https://doi.org/10.2905/jrc-10088-10009
NP00434-7-G1	Cell treatment and staining	Hamilton Star and Starlet platforms	Hamilton Italia Srl	Automated cell image acquisition and data production	Array Scan VTI	Cellomics	exp7-G1	Experiment7-Batch1-Steatosis.xlsx	European Commission, Joint Research Centre (JRC)	doi:10.2905/jrc-10088-10009	https://doi.org/10.2905/jrc-10088-10009	Normalization of the data	exp7-NP00434	\TransformedData\experiment7-Batch1-Steatosis.xlsx	European Commission, Joint Research Centre (JRC)	doi:10.2905/jrc-10088-10009	https://doi.org/10.2905/jrc-10088-10009
NP00434-7-G7	Cell treatment and staining	Hamilton Star and Starlet platforms	Hamilton Italia Srl	Automated cell image acquisition and data production	Array Scan VTI	Cellomics	exp7-G7	Experiment7-Batch1-Steatosis.xlsx	European Commission, Joint Research Centre (JRC)	doi:10.2905/jrc-10088-10009	https://doi.org/10.2905/jrc-10088-10009	Normalization of the data	exp7-NP00434	\TransformedData\experiment7-Batch1-Steatosis.xlsx	European Commission, Joint Research Centre (JRC)	doi:10.2905/jrc-10088-10009	https://doi.org/10.2905/jrc-10088-10009
CyclosporineA30uM -7-C1	Cell treatment and staining	Hamilton Star and Starlet platforms	Hamilton Italia Srl	Automated cell image acquisition and data production	Array Scan VTI	Cellomics	exp7-C1	Experiment7-Batch1-Steatosis.xlsx	European Commission, Joint Research Centre (JRC)	doi:10.2905/jrc-10088-10009	https://doi.org/10.2905/jrc-10088-10009	Normalization of the data	exp7-CyclosporineA30uM	\TransformedData\experiment7-Batch1-Steatosis.xlsx	European Commission, Joint Research Centre (JRC)	doi:10.2905/jrc-10088-10009	https://doi.org/10.2905/jrc-10088-10009
CyclosporineA30uM -7-D1	Cell treatment and staining	Hamilton Star and Starlet platforms	Hamilton Italia Srl	Automated cell image acquisition and data production	Array Scan VTI	Cellomics	exp7-D1	Experiment7-Batch1-Steatosis.xlsx	European Commission, Joint Research Centre (JRC)	doi:10.2905/jrc-10088-10009	https://doi.org/10.2905/jrc-10088-10009	Normalization of the data	exp7-CyclosporineA30uM	\TransformedData\experiment7-Batch1-Steatosis.xlsx	European Commission, Joint Research Centre (JRC)	doi:10.2905/jrc-10088-10009	https://doi.org/10.2905/jrc-10088-10009
CyclosporineA30uM -7-A2	Cell treatment and staining	Hamilton Star and Starlet platforms	Hamilton Italia Srl	Automated cell image acquisition and data production	Array Scan VTI	Cellomics	exp7-A2	Experiment7-Batch1-Steatosis.xlsx	European Commission, Joint Research Centre (JRC)	doi:10.2905/jrc-10088-10009	https://doi.org/10.2905/jrc-10088-10009	Normalization of the data	exp7-CyclosporineA30uM	\TransformedData\experiment7-Batch1-Steatosis.xlsx	European Commission, Joint Research Centre (JRC)	doi:10.2905/jrc-10088-10009	https://doi.org/10.2905/jrc-10088-10009
CyclosporineA30uM -7-B2	Cell treatment and staining	Hamilton Star and Starlet platforms	Hamilton Italia Srl	Automated cell image acquisition and data production	Array Scan VTI	Cellomics	exp7-B2	Experiment7-Batch1-Steatosis.xlsx	European Commission, Joint Research Centre (JRC)	doi:10.2905/jrc-10088-10009	https://doi.org/10.2905/jrc-10088-10009	Normalization of the data	exp7-CyclosporineA30uM	\TransformedData\experiment7-Batch1-Steatosis.xlsx	European Commission, Joint Research Centre (JRC)	doi:10.2905/jrc-10088-10009	https://doi.org/10.2905/jrc-10088-10009
medium-7-E1	Cell treatment and staining	Hamilton Star and Starlet platforms	Hamilton Italia Srl	Automated cell image acquisition and data production	Array Scan VTI	Cellomics	exp7-E1	Experiment7-Batch1-Steatosis.xlsx	European Commission, Joint Research Centre (JRC)	doi:10.2905/jrc-10088-10009	https://doi.org/10.2905/jrc-10088-10009	Normalization of the data	exp7-medium	\TransformedData\experiment7-Batch1-Steatosis.xlsx	European Commission, Joint Research Centre (JRC)	doi:10.2905/jrc-10088-10009	https://doi.org/10.2905/jrc-10088-10009
medium-7-E2	Cell treatment and staining	Hamilton Star and Starlet platforms	Hamilton Italia Srl	Automated cell image acquisition and data production	Array Scan VTI	Cellomics	exp7-E2	Experiment7-Batch1-Steatosis.xlsx	European Commission, Joint Research Centre (JRC)	doi:10.2905/jrc-10088-10009	https://doi.org/10.2905/jrc-10088-10009	Normalization of the data	exp7-medium	\TransformedData\experiment7-Batch1-Steatosis.xlsx	European Commission, Joint Research Centre (JRC)	doi:10.2905/jrc-10088-10009	https://doi.org/10.2905/jrc-10088-10009
NC-7-A1	Cell treatment and staining	Hamilton Star and Starlet platforms	Hamilton Italia Srl	Automated cell image acquisition and data production	Array Scan VTI	Cellomics	exp7-A1	Experiment7-Batch1-Steatosis.xlsx	European Commission, Joint Research Centre (JRC)	doi:10.2905/jrc-10088-10009	https://doi.org/10.2905/jrc-10088-10009	Normalization of the data	exp7-NC	\TransformedData\experiment7-Batch1-Steatosis.xlsx	European Commission, Joint Research Centre (JRC)	doi:10.2905/jrc-10088-10009	https://doi.org/10.2905/jrc-10088-10009
NC-7-B1	Cell treatment and staining	Hamilton Star and Starlet platforms	Hamilton Italia Srl	Automated cell image acquisition and data production	Array Scan VTI	Cellomics	exp7-B1	Experiment7-Batch1-Steatosis.xlsx	European Commission, Joint Research Centre (JRC)	doi:10.2905/jrc-10088-10009	https://doi.org/10.2905/jrc-10088-10009	Normalization of the data	exp7-NC	\TransformedData\experiment7-Batch1-Steatosis.xlsx	European Commission, Joint Research Centre (JRC)	doi:10.2905/jrc-10088-10009	https://doi.org/10.2905/jrc-10088-10009
NC-7-C2	Cell treatment and staining	Hamilton Star and Starlet platforms	Hamilton Italia Srl	Automated cell image acquisition and data production	Array Scan VTI	Cellomics	exp7-C2	Experiment7-Batch1-Steatosis.xlsx	European Commission, Joint Research Centre (JRC)	doi:10.2905/jrc-10088-10009	https://doi.org/10.2905/jrc-10088-10009	Normalization of the data	exp7-NC	\TransformedData\experiment7-Batch1-Steatosis.xlsx	European Commission, Joint Research Centre (JRC)	doi:10.2905/jrc-10088-10009	https://doi.org/10.2905/jrc-10088-10009
NC-7-D2	Cell treatment and staining	Hamilton Star and Starlet platforms	Hamilton Italia Srl	Automated cell image acquisition and data production	Array Scan VTI	Cellomics	exp7-D2	Experiment7-Batch1-Steatosis.xlsx	European Commission, Joint Research Centre (JRC)	doi:10.2905/jrc-10088-10009	https://doi.org/10.2905/jrc-10088-10009	Normalization of the data	exp7-NC	\TransformedData\experiment7-Batch1-Steatosis.xlsx	European Commission, Joint Research Centre (JRC)	doi:10.2905/jrc-10088-10009	https://doi.org/10.2905/jrc-10088-10009
NP00375-7-D5	Cell treatment and staining	Hamilton Star and Starlet platforms	Hamilton Italia Srl	Automated cell image acquisition and data production	Array Scan VTI	Cellomics	exp7-D5	Experiment7-Batch1-Steatosis.xlsx	European Commission, Joint Research Centre (JRC)	doi:10.2905/jrc-10088-10009	https://doi.org/10.2905/jrc-10088-10009	Normalization of the data	exp7-NP00375	\TransformedData\experiment7-Batch1-Steatosis.xlsx	European Commission, Joint Research Centre (JRC)	doi:10.2905/jrc-10088-10009	https://doi.org/10.2905/jrc-10088-10009
NP00375-7-G10	Cell treatment and staining	Hamilton Star and Starlet platforms	Hamilton Italia Srl	Automated cell image acquisition and data production	Array Scan VTI	Cellomics	exp7-G10	Experiment7-Batch1-Steatosis.xlsx	European Commission, Joint Research Centre (JRC)	doi:10.2905/jrc-10088-10009	https://doi.org/10.2905/jrc-10088-10009	Normalization of the data	exp7-NP00375	\TransformedData\experiment7-Batch1-Steatosis.xlsx	European Commission, Joint Research Centre (JRC)	doi:10.2905/jrc-10088-10009	https://doi.org/10.2905/jrc-10088-10009
NP00269-7-H4	Cell treatment and staining	Hamilton Star and Starlet platforms	Hamilton Italia Srl	Automated cell image acquisition and data production	Array Scan VTI	Cellomics	exp7-H4	Experiment7-Batch1-Steatosis.xlsx	European Commission, Joint Research Centre (JRC)	doi:10.2905/jrc-10088-10009	https://doi.org/10.2905/jrc-10088-10009	Normalization of the data	exp7-NP00269	\TransformedData\experiment7-Batch1-Steatosis.xlsx	European Commission, Joint Research Centre (JRC)	doi:10.2905/jrc-10088-10009	https://doi.org/10.2905/jrc-10088-10009
NP00269-7-C10	Cell treatment and staining	Hamilton Star and Starlet platforms	Hamilton Italia Srl	Automated cell image acquisition and data production	Array Scan VTI	Cellomics	exp7-C10	Experiment7-Batch1-Steatosis.xlsx	European Commission, Joint Research Centre (JRC)	doi:10.2905/jrc-10088-10009	https://doi.org/10.2905/jrc-10088-10009	Normalization of the data	exp7-NP00269	\TransformedData\experiment7-Batch1-Steatosis.xlsx	European Commission, Joint Research Centre (JRC)	doi:10.2905/jrc-10088-10009	https://doi.org/10.2905/jrc-10088-10009
NP00806-7-C5	Cell treatment and staining	Hamilton Star and Starlet platforms	Hamilton Italia Srl	Automated cell image acquisition and data production	Array Scan VTI	Cellomics	exp7-C5	Experiment7-Batch1-Steatosis.xlsx	European Commission, Joint Research Centre (JRC)	doi:10.2905/jrc-10088-10009	https://doi.org/10.2905/jrc-10088-10009	Normalization of the data	exp7-NP00806	\TransformedData\experiment7-Batch1-Steatosis.xlsx	European Commission, Joint Research Centre (JRC)	doi:10.2905/jrc-10088-10009	https://doi.org/10.2905/jrc-10088-10009
NP00806-7-F10	Cell treatment and staining	Hamilton Star and Starlet platforms	Hamilton Italia Srl	Automated cell image acquisition and data production	Array Scan VTI	Cellomics	exp7-F10	Experiment7-Batch1-Steatosis.xlsx	European Commission, Joint Research Centre (JRC)	doi:10.2905/jrc-10088-10009	https://doi.org/10.2905/jrc-10088-10009	Normalization of the data	exp7-NP00806	\TransformedData\experiment7-Batch1-Steatosis.xlsx	European Commission, Joint Research Centre (JRC)	doi:10.2905/jrc-10088-10009	https://doi.org/10.2905/jrc-10088-10009
NP00270-7-A5	Cell treatment and staining	Hamilton Star and Starlet platforms	Hamilton Italia Srl	Automated cell image acquisition and data production	Array Scan VTI	Cellomics	exp7-A5	Experiment7-Batch1-Steatosis.xlsx	European Commission, Joint Research Centre (JRC)	doi:10.2905/jrc-10088-10009	https://doi.org/10.2905/jrc-10088-10009	Normalization of the data	exp7-NP00270	\TransformedData\experiment7-Batch1-Steatosis.xlsx	European Commission, Joint Research Centre (JRC)	doi:10.2905/jrc-10088-10009	https://doi.org/10.2905/jrc-10088-10009
NP00270-7-D10	Cell treatment and staining	Hamilton Star and Starlet platforms	Hamilton Italia Srl	Automated cell image acquisition and data production	Array Scan VTI	Cellomics	exp7-D10	Experiment7-Batch1-Steatosis.xlsx	European Commission, Joint Research Centre (JRC)	doi:10.2905/jrc-10088-10009	https://doi.org/10.2905/jrc-10088-10009	Normalization of the data	exp7-NP00270	\TransformedData\experiment7-Batch1-Steatosis.xlsx	European Commission, Joint Research Centre (JRC)	doi:10.2905/jrc-10088-10009	https://doi.org/10.2905/jrc-10088-10009
NP00271-7-B5	Cell treatment and staining	Hamilton Star and Starlet platforms	Hamilton Italia Srl	Automated cell image acquisition and data production	Array Scan VTI	Cellomics	exp7-B5	Experiment7-Batch1-Steatosis.xlsx	European Commission, Joint Research Centre (JRC)	doi:10.2905/jrc-10088-10009	https://doi.org/10.2905/jrc-10088-10009	Normalization of the data	exp7-NP00271	\TransformedData\experiment7-Batch1-Steatosis.xlsx	European Commission, Joint Research Centre (JRC)	doi:10.2905/jrc-10088-10009	https://doi.org/10.2905/jrc-10088-10009
NP00271-7-E10	Cell treatment and staining	Hamilton Star and Starlet platforms	Hamilton Italia Srl	Automated cell image acquisition and data production	Array Scan VTI	Cellomics	exp7-E10	Experiment7-Batch1-Steatosis.xlsx	European Commission, Joint Research Centre (JRC)	doi:10.2905/jrc-10088-10009	https://doi.org/10.2905/jrc-10088-10009	Normalization of the data	exp7-NP00271	\TransformedData\experiment7-Batch1-Steatosis.xlsx	European Commission, Joint Research Centre (JRC)	doi:10.2905/jrc-10088-10009	https://doi.org/10.2905/jrc-10088-10009
NP00266-7-D4	Cell treatment and staining	Hamilton Star and Starlet platforms	Hamilton Italia Srl	Automated cell image acquisition and data production	Array Scan VTI	Cellomics	exp7-D4	Experiment7-Batch1-Steatosis.xlsx	European Commission, Joint Research Centre (JRC)	doi:10.2905/jrc-10088-10009	https://doi.org/10.2905/jrc-10088-10009	Normalization of the data	exp7-NP00266	\TransformedData\experiment7-Batch1-Steatosis.xlsx	European Commission, Joint Research Centre (JRC)	doi:10.2905/jrc-10088-10009	https://doi.org/10.2905/jrc-10088-10009
NP00266-7-G9	Cell treatment and staining	Hamilton Star and Starlet platforms	Hamilton Italia Srl	Automated cell image acquisition and data production	Array Scan VTI	Cellomics	exp7-G9	Experiment7-Batch1-Steatosis.xlsx	European Commission, Joint Research Centre (JRC)	doi:10.2905/jrc-10088-10009	https://doi.org/10.2905/jrc-10088-10009	Normalization of the data	exp7-NP00266	\TransformedData\experiment7-Batch1-Steatosis.xlsx	European Commission, Joint Research Centre (JRC)	doi:10.2905/jrc-10088-10009	https://doi.org/10.2905/jrc-10088-10009
NP00805-7-G4	Cell treatment and staining	Hamilton Star and Starlet platforms	Hamilton Italia Srl	Automated cell image acquisition and data production	Array Scan VTI	Cellomics	exp7-G4	Experiment7-Batch1-Steatosis.xlsx	European Commission, Joint Research Centre (JRC)	doi:10.2905/jrc-10088-10009	https://doi.org/10.2905/jrc-10088-10009	Normalization of the data	exp7-NP00805	\TransformedData\experiment7-Batch1-Steatosis.xlsx	European Commission, Joint Research Centre (JRC)	doi:10.2905/jrc-10088-10009	https://doi.org/10.2905/jrc-10088-10009
NP00805-7-B10	Cell treatment and staining	Hamilton Star and Starlet platforms	Hamilton Italia Srl	Automated cell image acquisition and data production	Array Scan VTI	Cellomics	exp7-B10	Experiment7-Batch1-Steatosis.xlsx	European Commission, Joint Research Centre (JRC)	doi:10.2905/jrc-10088-10009	https://doi.org/10.2905/jrc-10088-10009	Normalization of the data	exp7-NP00805	\TransformedData\experiment7-Batch1-Steatosis.xlsx	European Commission, Joint Research Centre (JRC)	doi:10.2905/jrc-10088-10009	https://doi.org/10.2905/jrc-10088-10009
NP00267-7-E4	Cell treatment and staining	Hamilton Star and Starlet platforms	Hamilton Italia Srl	Automated cell image acquisition and data production	Array Scan VTI	Cellomics	exp7-E4	Experiment7-Batch1-Steatosis.xlsx	European Commission, Joint Research Centre (JRC)	doi:10.2905/jrc-10088-10009	https://doi.org/10.2905/jrc-10088-10009	Normalization of the data	exp7-NP00267	\TransformedData\experiment7-Batch1-Steatosis.xlsx	European Commission, Joint Research Centre (JRC)	doi:10.2905/jrc-10088-10009	https://doi.org/10.2905/jrc-10088-10009
NP00267-7-H9	Cell treatment and staining	Hamilton Star and Starlet platforms	Hamilton Italia Srl	Automated cell image acquisition and data production	Array Scan VTI	Cellomics	exp7-H9	Experiment7-Batch1-Steatosis.xlsx	European Commission, Joint Research Centre (JRC)	doi:10.2905/jrc-10088-10009	https://doi.org/10.2905/jrc-10088-10009	Normalization of the data	exp7-NP00267	\TransformedData\experiment7-Batch1-Steatosis.xlsx	European Commission, Joint Research Centre (JRC)	doi:10.2905/jrc-10088-10009	https://doi.org/10.2905/jrc-10088-10009
NP00268-7-F4	Cell treatment and staining	Hamilton Star and Starlet platforms	Hamilton Italia Srl	Automated cell image acquisition and data production	Array Scan VTI	Cellomics	exp7-F4	Experiment7-Batch1-Steatosis.xlsx	European Commission, Joint Research Centre (JRC)	doi:10.2905/jrc-10088-10009	https://doi.org/10.2905/jrc-10088-10009	Normalization of the data	exp7-NP00268	\TransformedData\experiment7-Batch1-Steatosis.xlsx	European Commission, Joint Research Centre (JRC)	doi:10.2905/jrc-10088-10009	https://doi.org/10.2905/jrc-10088-10009
NP00268-7-A10	Cell treatment and staining	Hamilton Star and Starlet platforms	Hamilton Italia Srl	Automated cell image acquisition and data production	Array Scan VTI	Cellomics	exp7-A10	Experiment7-Batch1-Steatosis.xlsx	European Commission, Joint Research Centre (JRC)	doi:10.2905/jrc-10088-10009	https://doi.org/10.2905/jrc-10088-10009	Normalization of the data	exp7-NP00268	\TransformedData\experiment7-Batch1-Steatosis.xlsx	European Commission, Joint Research Centre (JRC)	doi:10.2905/jrc-10088-10009	https://doi.org/10.2905/jrc-10088-10009
NP00262-7-H3	Cell treatment and staining	Hamilton Star and Starlet platforms	Hamilton Italia Srl	Automated cell image acquisition and data production	Array Scan VTI	Cellomics	exp7-H3	Experiment7-Batch1-Steatosis.xlsx	European Commission, Joint Research Centre (JRC)	doi:10.2905/jrc-10088-10009	https://doi.org/10.2905/jrc-10088-10009	Normalization of the data	exp7-NP00262	\TransformedData\experiment7-Batch1-Steatosis.xlsx	European Commission, Joint Research Centre (JRC)	doi:10.2905/jrc-10088-10009	https://doi.org/10.2905/jrc-10088-10009
NP00262-7-C9	Cell treatment and staining	Hamilton Star and Starlet platforms	Hamilton Italia Srl	Automated cell image acquisition and data production	Array Scan VTI	Cellomics	exp7-C9	Experiment7-Batch1-Steatosis.xlsx	European Commission, Joint Research Centre (JRC)	doi:10.2905/jrc-10088-10009	https://doi.org/10.2905/jrc-10088-10009	Normalization of the data	exp7-NP00262	\TransformedData\experiment7-Batch1-Steatosis.xlsx	European Commission, Joint Research Centre (JRC)	doi:10.2905/jrc-10088-10009	https://doi.org/10.2905/jrc-10088-10009
NP00804-7-C4	Cell treatment and staining	Hamilton Star and Starlet platforms	Hamilton Italia Srl	Automated cell image acquisition and data production	Array Scan VTI	Cellomics	exp7-C4	Experiment7-Batch1-Steatosis.xlsx	European Commission, Joint Research Centre (JRC)	doi:10.2905/jrc-10088-10009	https://doi.org/10.2905/jrc-10088-10009	Normalization of the data	exp7-NP00804	\TransformedData\experiment7-Batch1-Steatosis.xlsx	European Commission, Joint Research Centre (JRC)	doi:10.2905/jrc-10088-10009	https://doi.org/10.2905/jrc-10088-10009
NP00804-7-F9	Cell treatment and staining	Hamilton Star and Starlet platforms	Hamilton Italia Srl	Automated cell image acquisition and data production	Array Scan VTI	Cellomics	exp7-F9	Experiment7-Batch1-Steatosis.xlsx	European Commission, Joint Research Centre (JRC)	doi:10.2905/jrc-10088-10009	https://doi.org/10.2905/jrc-10088-10009	Normalization of the data	exp7-NP00804	\TransformedData\experiment7-Batch1-Steatosis.xlsx	European Commission, Joint Research Centre (JRC)	doi:10.2905/jrc-10088-10009	https://doi.org/10.2905/jrc-10088-10009
NP00263-7-A4	Cell treatment and staining	Hamilton Star and Starlet platforms	Hamilton Italia Srl	Automated cell image acquisition and data production	Array Scan VTI	Cellomics	exp7-A4	Experiment7-Batch1-Steatosis.xlsx	European Commission, Joint Research Centre (JRC)	doi:10.2905/jrc-10088-10009	https://doi.org/10.2905/jrc-10088-10009	Normalization of the data	exp7-NP00263	\TransformedData\experiment7-Batch1-Steatosis.xlsx	European Commission, Joint Research Centre (JRC)	doi:10.2905/jrc-10088-10009	https://doi.org/10.2905/jrc-10088-10009
NP00263-7-D9	Cell treatment and staining	Hamilton Star and Starlet platforms	Hamilton Italia Srl	Automated cell image acquisition and data production	Array Scan VTI	Cellomics	exp7-D9	Experiment7-Batch1-Steatosis.xlsx	European Commission, Joint Research Centre (JRC)	doi:10.2905/jrc-10088-10009	https://doi.org/10.2905/jrc-10088-10009	Normalization of the data	exp7-NP00263	\TransformedData\experiment7-Batch1-Steatosis.xlsx	European Commission, Joint Research Centre (JRC)	doi:10.2905/jrc-10088-10009	https://doi.org/10.2905/jrc-10088-10009
NP00264-7-B4	Cell treatment and staining	Hamilton Star and Starlet platforms	Hamilton Italia Srl	Automated cell image acquisition and data production	Array Scan VTI	Cellomics	exp7-B4	Experiment7-Batch1-Steatosis.xlsx	European Commission, Joint Research Centre (JRC)	doi:10.2905/jrc-10088-10009	https://doi.org/10.2905/jrc-10088-10009	Normalization of the data	exp7-NP00264	\TransformedData\experiment7-Batch1-Steatosis.xlsx	European Commission, Joint Research Centre (JRC)	doi:10.2905/jrc-10088-10009	https://doi.org/10.2905/jrc-10088-10009
NP00264-7-E9	Cell treatment and staining	Hamilton Star and Starlet platforms	Hamilton Italia Srl	Automated cell image acquisition and data production	Array Scan VTI	Cellomics	exp7-E9	Experiment7-Batch1-Steatosis.xlsx	European Commission, Joint Research Centre (JRC)	doi:10.2905/jrc-10088-10009	https://doi.org/10.2905/jrc-10088-10009	Normalization of the data	exp7-NP00264	\TransformedData\experiment7-Batch1-Steatosis.xlsx	European Commission, Joint Research Centre (JRC)	doi:10.2905/jrc-10088-10009	https://doi.org/10.2905/jrc-10088-10009
NP00259-7-C3	Cell treatment and staining	Hamilton Star and Starlet platforms	Hamilton Italia Srl	Automated cell image acquisition and data production	Array Scan VTI	Cellomics	exp7-C3	Experiment7-Batch1-Steatosis.xlsx	European Commission, Joint Research Centre (JRC)	doi:10.2905/jrc-10088-10009	https://doi.org/10.2905/jrc-10088-10009	Normalization of the data	exp7-NP00259	\TransformedData\experiment7-Batch1-Steatosis.xlsx	European Commission, Joint Research Centre (JRC)	doi:10.2905/jrc-10088-10009	https://doi.org/10.2905/jrc-10088-10009
NP00259-7-F8	Cell treatment and staining	Hamilton Star and Starlet platforms	Hamilton Italia Srl	Automated cell image acquisition and data production	Array Scan VTI	Cellomics	exp7-F8	Experiment7-Batch1-Steatosis.xlsx	European Commission, Joint Research Centre (JRC)	doi:10.2905/jrc-10088-10009	https://doi.org/10.2905/jrc-10088-10009	Normalization of the data	exp7-NP00259	\TransformedData\experiment7-Batch1-Steatosis.xlsx	European Commission, Joint Research Centre (JRC)	doi:10.2905/jrc-10088-10009	https://doi.org/10.2905/jrc-10088-10009
NP00260-7-D3	Cell treatment and staining	Hamilton Star and Starlet platforms	Hamilton Italia Srl	Automated cell image acquisition and data production	Array Scan VTI	Cellomics	exp7-D3	Experiment7-Batch1-Steatosis.xlsx	European Commission, Joint Research Centre (JRC)	doi:10.2905/jrc-10088-10009	https://doi.org/10.2905/jrc-10088-10009	Normalization of the data	exp7-NP00260	\TransformedData\experiment7-Batch1-Steatosis.xlsx	European Commission, Joint Research Centre (JRC)	doi:10.2905/jrc-10088-10009	https://doi.org/10.2905/jrc-10088-10009
NP00260-7-G8	Cell treatment and staining	Hamilton Star and Starlet platforms	Hamilton Italia Srl	Automated cell image acquisition and data production	Array Scan VTI	Cellomics	exp7-G8	Experiment7-Batch1-Steatosis.xlsx	European Commission, Joint Research Centre (JRC)	doi:10.2905/jrc-10088-10009	https://doi.org/10.2905/jrc-10088-10009	Normalization of the data	exp7-NP00260	\TransformedData\experiment7-Batch1-Steatosis.xlsx	European Commission, Joint Research Centre (JRC)	doi:10.2905/jrc-10088-10009	https://doi.org/10.2905/jrc-10088-10009
NP00258-7-B3	Cell treatment and staining	Hamilton Star and Starlet platforms	Hamilton Italia Srl	Automated cell image acquisition and data production	Array Scan VTI	Cellomics	exp7-B3	Experiment7-Batch1-Steatosis.xlsx	European Commission, Joint Research Centre (JRC)	doi:10.2905/jrc-10088-10009	https://doi.org/10.2905/jrc-10088-10009	Normalization of the data	exp7-NP00258	\TransformedData\experiment7-Batch1-Steatosis.xlsx	European Commission, Joint Research Centre (JRC)	doi:10.2905/jrc-10088-10009	https://doi.org/10.2905/jrc-10088-10009
NP00258-7-E8	Cell treatment and staining	Hamilton Star and Starlet platforms	Hamilton Italia Srl	Automated cell image acquisition and data production	Array Scan VTI	Cellomics	exp7-E8	Experiment7-Batch1-Steatosis.xlsx	European Commission, Joint Research Centre (JRC)	doi:10.2905/jrc-10088-10009	https://doi.org/10.2905/jrc-10088-10009	Normalization of the data	exp7-NP00258	\TransformedData\experiment7-Batch1-Steatosis.xlsx	European Commission, Joint Research Centre (JRC)	doi:10.2905/jrc-10088-10009	https://doi.org/10.2905/jrc-10088-10009
NP00255-7-G2	Cell treatment and staining	Hamilton Star and Starlet platforms	Hamilton Italia Srl	Automated cell image acquisition and data production	Array Scan VTI	Cellomics	exp7-G2	Experiment7-Batch1-Steatosis.xlsx	European Commission, Joint Research Centre (JRC)	doi:10.2905/jrc-10088-10009	https://doi.org/10.2905/jrc-10088-10009	Normalization of the data	exp7-NP00255	\TransformedData\experiment7-Batch1-Steatosis.xlsx	European Commission, Joint Research Centre (JRC)	doi:10.2905/jrc-10088-10009	https://doi.org/10.2905/jrc-10088-10009
NP00255-7-B8	Cell treatment and staining	Hamilton Star and Starlet platforms	Hamilton Italia Srl	Automated cell image acquisition and data production	Array Scan VTI	Cellomics	exp7-B8	Experiment7-Batch1-Steatosis.xlsx	European Commission, Joint Research Centre (JRC)	doi:10.2905/jrc-10088-10009	https://doi.org/10.2905/jrc-10088-10009	Normalization of the data	exp7-NP00255	\TransformedData\experiment7-Batch1-Steatosis.xlsx	European Commission, Joint Research Centre (JRC)	doi:10.2905/jrc-10088-10009	https://doi.org/10.2905/jrc-10088-10009
NP00257-7-A3	Cell treatment and staining	Hamilton Star and Starlet platforms	Hamilton Italia Srl	Automated cell image acquisition and data production	Array Scan VTI	Cellomics	exp7-A3	Experiment7-Batch1-Steatosis.xlsx	European Commission, Joint Research Centre (JRC)	doi:10.2905/jrc-10088-10009	https://doi.org/10.2905/jrc-10088-10009	Normalization of the data	exp7-NP00257	\TransformedData\experiment7-Batch1-Steatosis.xlsx	European Commission, Joint Research Centre (JRC)	doi:10.2905/jrc-10088-10009	https://doi.org/10.2905/jrc-10088-10009
NP00257-7-D8	Cell treatment and staining	Hamilton Star and Starlet platforms	Hamilton Italia Srl	Automated cell image acquisition and data production	Array Scan VTI	Cellomics	exp7-D8	Experiment7-Batch1-Steatosis.xlsx	European Commission, Joint Research Centre (JRC)	doi:10.2905/jrc-10088-10009	https://doi.org/10.2905/jrc-10088-10009	Normalization of the data	exp7-NP00257	\TransformedData\experiment7-Batch1-Steatosis.xlsx	European Commission, Joint Research Centre (JRC)	doi:10.2905/jrc-10088-10009	https://doi.org/10.2905/jrc-10088-10009
NP00256-7-H2	Cell treatment and staining	Hamilton Star and Starlet platforms	Hamilton Italia Srl	Automated cell image acquisition and data production	Array Scan VTI	Cellomics	exp7-H2	Experiment7-Batch1-Steatosis.xlsx	European Commission, Joint Research Centre (JRC)	doi:10.2905/jrc-10088-10009	https://doi.org/10.2905/jrc-10088-10009	Normalization of the data	exp7-NP00256	\TransformedData\experiment7-Batch1-Steatosis.xlsx	European Commission, Joint Research Centre (JRC)	doi:10.2905/jrc-10088-10009	https://doi.org/10.2905/jrc-10088-10009
NP00256-7-C8	Cell treatment and staining	Hamilton Star and Starlet platforms	Hamilton Italia Srl	Automated cell image acquisition and data production	Array Scan VTI	Cellomics	exp7-C8	Experiment7-Batch1-Steatosis.xlsx	European Commission, Joint Research Centre (JRC)	doi:10.2905/jrc-10088-10009	https://doi.org/10.2905/jrc-10088-10009	Normalization of the data	exp7-NP00256	\TransformedData\experiment7-Batch1-Steatosis.xlsx	European Commission, Joint Research Centre (JRC)	doi:10.2905/jrc-10088-10009	https://doi.org/10.2905/jrc-10088-10009
NP00283-7-F3	Cell treatment and staining	Hamilton Star and Starlet platforms	Hamilton Italia Srl	Automated cell image acquisition and data production	Array Scan VTI	Cellomics	exp7-F3	Experiment7-Batch1-Steatosis.xlsx	European Commission, Joint Research Centre (JRC)	doi:10.2905/jrc-10088-10009	https://doi.org/10.2905/jrc-10088-10009	Normalization of the data	exp7-NP00283	\TransformedData\experiment7-Batch1-Steatosis.xlsx	European Commission, Joint Research Centre (JRC)	doi:10.2905/jrc-10088-10009	https://doi.org/10.2905/jrc-10088-10009
NP00283-7-A9	Cell treatment and staining	Hamilton Star and Starlet platforms	Hamilton Italia Srl	Automated cell image acquisition and data production	Array Scan VTI	Cellomics	exp7-A9	Experiment7-Batch1-Steatosis.xlsx	European Commission, Joint Research Centre (JRC)	doi:10.2905/jrc-10088-10009	https://doi.org/10.2905/jrc-10088-10009	Normalization of the data	exp7-NP00283	\TransformedData\experiment7-Batch1-Steatosis.xlsx	European Commission, Joint Research Centre (JRC)	doi:10.2905/jrc-10088-10009	https://doi.org/10.2905/jrc-10088-10009
NP00283-7-G3	Cell treatment and staining	Hamilton Star and Starlet platforms	Hamilton Italia Srl	Automated cell image acquisition and data production	Array Scan VTI	Cellomics	exp7-G3	Experiment7-Batch1-Steatosis.xlsx	European Commission, Joint Research Centre (JRC)	doi:10.2905/jrc-10088-10009	https://doi.org/10.2905/jrc-10088-10009	Normalization of the data	exp7-NP00283	\TransformedData\experiment7-Batch1-Steatosis.xlsx	European Commission, Joint Research Centre (JRC)	doi:10.2905/jrc-10088-10009	https://doi.org/10.2905/jrc-10088-10009
NP00283-7-B9	Cell treatment and staining	Hamilton Star and Starlet platforms	Hamilton Italia Srl	Automated cell image acquisition and data production	Array Scan VTI	Cellomics	exp7-B9	Experiment7-Batch1-Steatosis.xlsx	European Commission, Joint Research Centre (JRC)	doi:10.2905/jrc-10088-10009	https://doi.org/10.2905/jrc-10088-10009	Normalization of the data	exp7-NP00283	\TransformedData\experiment7-Batch1-Steatosis.xlsx	European Commission, Joint Research Centre (JRC)	doi:10.2905/jrc-10088-10009	https://doi.org/10.2905/jrc-10088-10009
NP00282-7-E3	Cell treatment and staining	Hamilton Star and Starlet platforms	Hamilton Italia Srl	Automated cell image acquisition and data production	Array Scan VTI	Cellomics	exp7-E3	Experiment7-Batch1-Steatosis.xlsx	European Commission, Joint Research Centre (JRC)	doi:10.2905/jrc-10088-10009	https://doi.org/10.2905/jrc-10088-10009	Normalization of the data	exp7-NP00282	\TransformedData\experiment7-Batch1-Steatosis.xlsx	European Commission, Joint Research Centre (JRC)	doi:10.2905/jrc-10088-10009	https://doi.org/10.2905/jrc-10088-10009
NP00282-7-H8	Cell treatment and staining	Hamilton Star and Starlet platforms	Hamilton Italia Srl	Automated cell image acquisition and data production	Array Scan VTI	Cellomics	exp7-H8	Experiment7-Batch1-Steatosis.xlsx	European Commission, Joint Research Centre (JRC)	doi:10.2905/jrc-10088-10009	https://doi.org/10.2905/jrc-10088-10009	Normalization of the data	exp7-NP00282	\TransformedData\experiment7-Batch1-Steatosis.xlsx	European Commission, Joint Research Centre (JRC)	doi:10.2905/jrc-10088-10009	https://doi.org/10.2905/jrc-10088-10009
NP00214-8-F2	Cell treatment and staining	Hamilton Star and Starlet platforms	Hamilton Italia Srl	Automated cell image acquisition and data production	Array Scan VTI	Cellomics	exp8-F2	Experiment8-Batch1-Caspase3.xlsx	European Commission, Joint Research Centre (JRC)	doi:10.2905/jrc-10088-10009	https://doi.org/10.2905/jrc-10088-10009	Normalization of the data	exp8-NP00214	\TransformedData\experiment8-Batch1-Caspase3.xlsx	European Commission, Joint Research Centre (JRC)	doi:10.2905/jrc-10088-10009	https://doi.org/10.2905/jrc-10088-10009
NP00214-8-E7	Cell treatment and staining	Hamilton Star and Starlet platforms	Hamilton Italia Srl	Automated cell image acquisition and data production	Array Scan VTI	Cellomics	exp8-E7	Experiment8-Batch1-Caspase3.xlsx	European Commission, Joint Research Centre (JRC)	doi:10.2905/jrc-10088-10009	https://doi.org/10.2905/jrc-10088-10009	Normalization of the data	exp8-NP00214	\TransformedData\experiment8-Batch1-Caspase3.xlsx	European Commission, Joint Research Centre (JRC)	doi:10.2905/jrc-10088-10009	https://doi.org/10.2905/jrc-10088-10009
AGDISP-8-H1	Cell treatment and staining	Hamilton Star and Starlet platforms	Hamilton Italia Srl	Automated cell image acquisition and data production	Array Scan VTI	Cellomics	exp8-H1	Experiment8-Batch1-Caspase3.xlsx	European Commission, Joint Research Centre (JRC)	doi:10.2905/jrc-10088-10009	https://doi.org/10.2905/jrc-10088-10009	Normalization of the data	exp8-AGDISP	\TransformedData\experiment8-Batch1-Caspase3.xlsx	European Commission, Joint Research Centre (JRC)	doi:10.2905/jrc-10088-10009	https://doi.org/10.2905/jrc-10088-10009
AGDISP-8-D7	Cell treatment and staining	Hamilton Star and Starlet platforms	Hamilton Italia Srl	Automated cell image acquisition and data production	Array Scan VTI	Cellomics	exp8-D7	Experiment8-Batch1-Caspase3.xlsx	European Commission, Joint Research Centre (JRC)	doi:10.2905/jrc-10088-10009	https://doi.org/10.2905/jrc-10088-10009	Normalization of the data	exp8-AGDISP	\TransformedData\experiment8-Batch1-Caspase3.xlsx	European Commission, Joint Research Centre (JRC)	doi:10.2905/jrc-10088-10009	https://doi.org/10.2905/jrc-10088-10009
NP00192-8-F1	Cell treatment and staining	Hamilton Star and Starlet platforms	Hamilton Italia Srl	Automated cell image acquisition and data production	Array Scan VTI	Cellomics	exp8-F1	Experiment8-Batch1-Caspase3.xlsx	European Commission, Joint Research Centre (JRC)	doi:10.2905/jrc-10088-10009	https://doi.org/10.2905/jrc-10088-10009	Normalization of the data	exp8-NP00192	\TransformedData\experiment8-Batch1-Caspase3.xlsx	European Commission, Joint Research Centre (JRC)	doi:10.2905/jrc-10088-10009	https://doi.org/10.2905/jrc-10088-10009
NP00192-8-B7	Cell treatment and staining	Hamilton Star and Starlet platforms	Hamilton Italia Srl	Automated cell image acquisition and data production	Array Scan VTI	Cellomics	exp8-B7	Experiment8-Batch1-Caspase3.xlsx	European Commission, Joint Research Centre (JRC)	doi:10.2905/jrc-10088-10009	https://doi.org/10.2905/jrc-10088-10009	Normalization of the data	exp8-NP00192	\TransformedData\experiment8-Batch1-Caspase3.xlsx	European Commission, Joint Research Centre (JRC)	doi:10.2905/jrc-10088-10009	https://doi.org/10.2905/jrc-10088-10009
NP00434-8-G1	Cell treatment and staining	Hamilton Star and Starlet platforms	Hamilton Italia Srl	Automated cell image acquisition and data production	Array Scan VTI	Cellomics	exp8-G1	Experiment8-Batch1-Caspase3.xlsx	European Commission, Joint Research Centre (JRC)	doi:10.2905/jrc-10088-10009	https://doi.org/10.2905/jrc-10088-10009	Normalization of the data	exp8-NP00434	\TransformedData\experiment8-Batch1-Caspase3.xlsx	European Commission, Joint Research Centre (JRC)	doi:10.2905/jrc-10088-10009	https://doi.org/10.2905/jrc-10088-10009
NP00434-8-C7	Cell treatment and staining	Hamilton Star and Starlet platforms	Hamilton Italia Srl	Automated cell image acquisition and data production	Array Scan VTI	Cellomics	exp8-C7	Experiment8-Batch1-Caspase3.xlsx	European Commission, Joint Research Centre (JRC)	doi:10.2905/jrc-10088-10009	https://doi.org/10.2905/jrc-10088-10009	Normalization of the data	exp8-NP00434	\TransformedData\experiment8-Batch1-Caspase3.xlsx	European Commission, Joint Research Centre (JRC)	doi:10.2905/jrc-10088-10009	https://doi.org/10.2905/jrc-10088-10009
Cycloheximide50 uM-8-C1	Cell treatment and staining	Hamilton Star and Starlet platforms	Hamilton Italia Srl	Automated cell image acquisition and data production	Array Scan VTI	Cellomics	exp8-C1	Experiment8-Batch1-Caspase3.xlsx	European Commission, Joint Research Centre (JRC)	doi:10.2905/jrc-10088-10009	https://doi.org/10.2905/jrc-10088-10009	Normalization of the data	exp8-Cycloheximide50 uM	\TransformedData\experiment8-Batch1-Caspase3.xlsx	European Commission, Joint Research Centre (JRC)	doi:10.2905/jrc-10088-10009	https://doi.org/10.2905/jrc-10088-10009
Cycloheximide50 uM-8-D1	Cell treatment and staining	Hamilton Star and Starlet platforms	Hamilton Italia Srl	Automated cell image acquisition and data production	Array Scan VTI	Cellomics	exp8-D1	Experiment8-Batch1-Caspase3.xlsx	European Commission, Joint Research Centre (JRC)	doi:10.2905/jrc-10088-10009	https://doi.org/10.2905/jrc-10088-10009	Normalization of the data	exp8-Cycloheximide50 uM	\TransformedData\experiment8-Batch1-Caspase3.xlsx	European Commission, Joint Research Centre (JRC)	doi:10.2905/jrc-10088-10009	https://doi.org/10.2905/jrc-10088-10009
Cycloheximide50 uM-8-A2	Cell treatment and staining	Hamilton Star and Starlet platforms	Hamilton Italia Srl	Automated cell image acquisition and data production	Array Scan VTI	Cellomics	exp8-A2	Experiment8-Batch1-Caspase3.xlsx	European Commission, Joint Research Centre (JRC)	doi:10.2905/jrc-10088-10009	https://doi.org/10.2905/jrc-10088-10009	Normalization of the data	exp8-Cycloheximide50 uM	\TransformedData\experiment8-Batch1-Caspase3.xlsx	European Commission, Joint Research Centre (JRC)	doi:10.2905/jrc-10088-10009	https://doi.org/10.2905/jrc-10088-10009
Cycloheximide50 uM-8-B2	Cell treatment and staining	Hamilton Star and Starlet platforms	Hamilton Italia Srl	Automated cell image acquisition and data production	Array Scan VTI	Cellomics	exp8-B2	Experiment8-Batch1-Caspase3.xlsx	European Commission, Joint Research Centre (JRC)	doi:10.2905/jrc-10088-10009	https://doi.org/10.2905/jrc-10088-10009	Normalization of the data	exp8-Cycloheximide50 uM	\TransformedData\experiment8-Batch1-Caspase3.xlsx	European Commission, Joint Research Centre (JRC)	doi:10.2905/jrc-10088-10009	https://doi.org/10.2905/jrc-10088-10009
NC-8-A1	Cell treatment and staining	Hamilton Star and Starlet platforms	Hamilton Italia Srl	Automated cell image acquisition and data production	Array Scan VTI	Cellomics	exp8-A1	Experiment8-Batch1-Caspase3.xlsx	European Commission, Joint Research Centre (JRC)	doi:10.2905/jrc-10088-10009	https://doi.org/10.2905/jrc-10088-10009	Normalization of the data	exp8-NC	\TransformedData\experiment8-Batch1-Caspase3.xlsx	European Commission, Joint Research Centre (JRC)	doi:10.2905/jrc-10088-10009	https://doi.org/10.2905/jrc-10088-10009
NC-8-B1	Cell treatment and staining	Hamilton Star and Starlet platforms	Hamilton Italia Srl	Automated cell image acquisition and data production	Array Scan VTI	Cellomics	exp8-B1	Experiment8-Batch1-Caspase3.xlsx	European Commission, Joint Research Centre (JRC)	doi:10.2905/jrc-10088-10009	https://doi.org/10.2905/jrc-10088-10009	Normalization of the data	exp8-NC	\TransformedData\experiment8-Batch1-Caspase3.xlsx	European Commission, Joint Research Centre (JRC)	doi:10.2905/jrc-10088-10009	https://doi.org/10.2905/jrc-10088-10009
NC-8-C2	Cell treatment and staining	Hamilton Star and Starlet platforms	Hamilton Italia Srl	Automated cell image acquisition and data production	Array Scan VTI	Cellomics	exp8-C2	Experiment8-Batch1-Caspase3.xlsx	European Commission, Joint Research Centre (JRC)	doi:10.2905/jrc-10088-10009	https://doi.org/10.2905/jrc-10088-10009	Normalization of the data	exp8-NC	\TransformedData\experiment8-Batch1-Caspase3.xlsx	European Commission, Joint Research Centre (JRC)	doi:10.2905/jrc-10088-10009	https://doi.org/10.2905/jrc-10088-10009
NC-8-D2	Cell treatment and staining	Hamilton Star and Starlet platforms	Hamilton Italia Srl	Automated cell image acquisition and data production	Array Scan VTI	Cellomics	exp8-D2	Experiment8-Batch1-Caspase3.xlsx	European Commission, Joint Research Centre (JRC)	doi:10.2905/jrc-10088-10009	https://doi.org/10.2905/jrc-10088-10009	Normalization of the data	exp8-NC	\TransformedData\experiment8-Batch1-Caspase3.xlsx	European Commission, Joint Research Centre (JRC)	doi:10.2905/jrc-10088-10009	https://doi.org/10.2905/jrc-10088-10009
NP00375-8-D5	Cell treatment and staining	Hamilton Star and Starlet platforms	Hamilton Italia Srl	Automated cell image acquisition and data production	Array Scan VTI	Cellomics	exp8-D5	Experiment8-Batch1-Caspase3.xlsx	European Commission, Joint Research Centre (JRC)	doi:10.2905/jrc-10088-10009	https://doi.org/10.2905/jrc-10088-10009	Normalization of the data	exp8-NP00375	\TransformedData\experiment8-Batch1-Caspase3.xlsx	European Commission, Joint Research Centre (JRC)	doi:10.2905/jrc-10088-10009	https://doi.org/10.2905/jrc-10088-10009
NP00375-8-C10	Cell treatment and staining	Hamilton Star and Starlet platforms	Hamilton Italia Srl	Automated cell image acquisition and data production	Array Scan VTI	Cellomics	exp8-C10	Experiment8-Batch1-Caspase3.xlsx	European Commission, Joint Research Centre (JRC)	doi:10.2905/jrc-10088-10009	https://doi.org/10.2905/jrc-10088-10009	Normalization of the data	exp8-NP00375	\TransformedData\experiment8-Batch1-Caspase3.xlsx	European Commission, Joint Research Centre (JRC)	doi:10.2905/jrc-10088-10009	https://doi.org/10.2905/jrc-10088-10009
NP00269-8-H4	Cell treatment and staining	Hamilton Star and Starlet platforms	Hamilton Italia Srl	Automated cell image acquisition and data production	Array Scan VTI	Cellomics	exp8-H4	Experiment8-Batch1-Caspase3.xlsx	European Commission, Joint Research Centre (JRC)	doi:10.2905/jrc-10088-10009	https://doi.org/10.2905/jrc-10088-10009	Normalization of the data	exp8-NP00269	\TransformedData\experiment8-Batch1-Caspase3.xlsx	European Commission, Joint Research Centre (JRC)	doi:10.2905/jrc-10088-10009	https://doi.org/10.2905/jrc-10088-10009
NP00269-8-G9	Cell treatment and staining	Hamilton Star and Starlet platforms	Hamilton Italia Srl	Automated cell image acquisition and data production	Array Scan VTI	Cellomics	exp8-G9	Experiment8-Batch1-Caspase3.xlsx	European Commission, Joint Research Centre (JRC)	doi:10.2905/jrc-10088-10009	https://doi.org/10.2905/jrc-10088-10009	Normalization of the data	exp8-NP00269	\TransformedData\experiment8-Batch1-Caspase3.xlsx	European Commission, Joint Research Centre (JRC)	doi:10.2905/jrc-10088-10009	https://doi.org/10.2905/jrc-10088-10009
NP00806-8-C5	Cell treatment and staining	Hamilton Star and Starlet platforms	Hamilton Italia Srl	Automated cell image acquisition and data production	Array Scan VTI	Cellomics	exp8-C5	Experiment8-Batch1-Caspase3.xlsx	European Commission, Joint Research Centre (JRC)	doi:10.2905/jrc-10088-10009	https://doi.org/10.2905/jrc-10088-10009	Normalization of the data	exp8-NP00806	\TransformedData\experiment8-Batch1-Caspase3.xlsx	European Commission, Joint Research Centre (JRC)	doi:10.2905/jrc-10088-10009	https://doi.org/10.2905/jrc-10088-10009
NP00806-8-B10	Cell treatment and staining	Hamilton Star and Starlet platforms	Hamilton Italia Srl	Automated cell image acquisition and data production	Array Scan VTI	Cellomics	exp8-B10	Experiment8-Batch1-Caspase3.xlsx	European Commission, Joint Research Centre (JRC)	doi:10.2905/jrc-10088-10009	https://doi.org/10.2905/jrc-10088-10009	Normalization of the data	exp8-NP00806	\TransformedData\experiment8-Batch1-Caspase3.xlsx	European Commission, Joint Research Centre (JRC)	doi:10.2905/jrc-10088-10009	https://doi.org/10.2905/jrc-10088-10009
NP00270-8-A5	Cell treatment and staining	Hamilton Star and Starlet platforms	Hamilton Italia Srl	Automated cell image acquisition and data production	Array Scan VTI	Cellomics	exp8-A5	Experiment8-Batch1-Caspase3.xlsx	European Commission, Joint Research Centre (JRC)	doi:10.2905/jrc-10088-10009	https://doi.org/10.2905/jrc-10088-10009	Normalization of the data	exp8-NP00270	\TransformedData\experiment8-Batch1-Caspase3.xlsx	European Commission, Joint Research Centre (JRC)	doi:10.2905/jrc-10088-10009	https://doi.org/10.2905/jrc-10088-10009
NP00270-8-H9	Cell treatment and staining	Hamilton Star and Starlet platforms	Hamilton Italia Srl	Automated cell image acquisition and data production	Array Scan VTI	Cellomics	exp8-H9	Experiment8-Batch1-Caspase3.xlsx	European Commission, Joint Research Centre (JRC)	doi:10.2905/jrc-10088-10009	https://doi.org/10.2905/jrc-10088-10009	Normalization of the data	exp8-NP00270	\TransformedData\experiment8-Batch1-Caspase3.xlsx	European Commission, Joint Research Centre (JRC)	doi:10.2905/jrc-10088-10009	https://doi.org/10.2905/jrc-10088-10009
NP00271-8-B5	Cell treatment and staining	Hamilton Star and Starlet platforms	Hamilton Italia Srl	Automated cell image acquisition and data production	Array Scan VTI	Cellomics	exp8-B5	Experiment8-Batch1-Caspase3.xlsx	European Commission, Joint Research Centre (JRC)	doi:10.2905/jrc-10088-10009	https://doi.org/10.2905/jrc-10088-10009	Normalization of the data	exp8-NP00271	\TransformedData\experiment8-Batch1-Caspase3.xlsx	European Commission, Joint Research Centre (JRC)	doi:10.2905/jrc-10088-10009	https://doi.org/10.2905/jrc-10088-10009
NP00271-8-A10	Cell treatment and staining	Hamilton Star and Starlet platforms	Hamilton Italia Srl	Automated cell image acquisition and data production	Array Scan VTI	Cellomics	exp8-A10	Experiment8-Batch1-Caspase3.xlsx	European Commission, Joint Research Centre (JRC)	doi:10.2905/jrc-10088-10009	https://doi.org/10.2905/jrc-10088-10009	Normalization of the data	exp8-NP00271	\TransformedData\experiment8-Batch1-Caspase3.xlsx	European Commission, Joint Research Centre (JRC)	doi:10.2905/jrc-10088-10009	https://doi.org/10.2905/jrc-10088-10009
NP00266-8-D4	Cell treatment and staining	Hamilton Star and Starlet platforms	Hamilton Italia Srl	Automated cell image acquisition and data production	Array Scan VTI	Cellomics	exp8-D4	Experiment8-Batch1-Caspase3.xlsx	European Commission, Joint Research Centre (JRC)	doi:10.2905/jrc-10088-10009	https://doi.org/10.2905/jrc-10088-10009	Normalization of the data	exp8-NP00266	\TransformedData\experiment8-Batch1-Caspase3.xlsx	European Commission, Joint Research Centre (JRC)	doi:10.2905/jrc-10088-10009	https://doi.org/10.2905/jrc-10088-10009
NP00266-8-C9	Cell treatment and staining	Hamilton Star and Starlet platforms	Hamilton Italia Srl	Automated cell image acquisition and data production	Array Scan VTI	Cellomics	exp8-C9	Experiment8-Batch1-Caspase3.xlsx	European Commission, Joint Research Centre (JRC)	doi:10.2905/jrc-10088-10009	https://doi.org/10.2905/jrc-10088-10009	Normalization of the data	exp8-NP00266	\TransformedData\experiment8-Batch1-Caspase3.xlsx	European Commission, Joint Research Centre (JRC)	doi:10.2905/jrc-10088-10009	https://doi.org/10.2905/jrc-10088-10009
NP00805-8-G4	Cell treatment and staining	Hamilton Star and Starlet platforms	Hamilton Italia Srl	Automated cell image acquisition and data production	Array Scan VTI	Cellomics	exp8-G4	Experiment8-Batch1-Caspase3.xlsx	European Commission, Joint Research Centre (JRC)	doi:10.2905/jrc-10088-10009	https://doi.org/10.2905/jrc-10088-10009	Normalization of the data	exp8-NP00805	\TransformedData\experiment8-Batch1-Caspase3.xlsx	European Commission, Joint Research Centre (JRC)	doi:10.2905/jrc-10088-10009	https://doi.org/10.2905/jrc-10088-10009
NP00805-8-F9	Cell treatment and staining	Hamilton Star and Starlet platforms	Hamilton Italia Srl	Automated cell image acquisition and data production	Array Scan VTI	Cellomics	exp8-F9	Experiment8-Batch1-Caspase3.xlsx	European Commission, Joint Research Centre (JRC)	doi:10.2905/jrc-10088-10009	https://doi.org/10.2905/jrc-10088-10009	Normalization of the data	exp8-NP00805	\TransformedData\experiment8-Batch1-Caspase3.xlsx	European Commission, Joint Research Centre (JRC)	doi:10.2905/jrc-10088-10009	https://doi.org/10.2905/jrc-10088-10009
NP00267-8-E4	Cell treatment and staining	Hamilton Star and Starlet platforms	Hamilton Italia Srl	Automated cell image acquisition and data production	Array Scan VTI	Cellomics	exp8-E4	Experiment8-Batch1-Caspase3.xlsx	European Commission, Joint Research Centre (JRC)	doi:10.2905/jrc-10088-10009	https://doi.org/10.2905/jrc-10088-10009	Normalization of the data	exp8-NP00267	\TransformedData\experiment8-Batch1-Caspase3.xlsx	European Commission, Joint Research Centre (JRC)	doi:10.2905/jrc-10088-10009	https://doi.org/10.2905/jrc-10088-10009
NP00267-8-D9	Cell treatment and staining	Hamilton Star and Starlet platforms	Hamilton Italia Srl	Automated cell image acquisition and data production	Array Scan VTI	Cellomics	exp8-D9	Experiment8-Batch1-Caspase3.xlsx	European Commission, Joint Research Centre (JRC)	doi:10.2905/jrc-10088-10009	https://doi.org/10.2905/jrc-10088-10009	Normalization of the data	exp8-NP00267	\TransformedData\experiment8-Batch1-Caspase3.xlsx	European Commission, Joint Research Centre (JRC)	doi:10.2905/jrc-10088-10009	https://doi.org/10.2905/jrc-10088-10009
NP00268-8-F4	Cell treatment and staining	Hamilton Star and Starlet platforms	Hamilton Italia Srl	Automated cell image acquisition and data production	Array Scan VTI	Cellomics	exp8-F4	Experiment8-Batch1-Caspase3.xlsx	European Commission, Joint Research Centre (JRC)	doi:10.2905/jrc-10088-10009	https://doi.org/10.2905/jrc-10088-10009	Normalization of the data	exp8-NP00268	\TransformedData\experiment8-Batch1-Caspase3.xlsx	European Commission, Joint Research Centre (JRC)	doi:10.2905/jrc-10088-10009	https://doi.org/10.2905/jrc-10088-10009
NP00268-8-E9	Cell treatment and staining	Hamilton Star and Starlet platforms	Hamilton Italia Srl	Automated cell image acquisition and data production	Array Scan VTI	Cellomics	exp8-E9	Experiment8-Batch1-Caspase3.xlsx	European Commission, Joint Research Centre (JRC)	doi:10.2905/jrc-10088-10009	https://doi.org/10.2905/jrc-10088-10009	Normalization of the data	exp8-NP00268	\TransformedData\experiment8-Batch1-Caspase3.xlsx	European Commission, Joint Research Centre (JRC)	doi:10.2905/jrc-10088-10009	https://doi.org/10.2905/jrc-10088-10009
NP00262-8-H3	Cell treatment and staining	Hamilton Star and Starlet platforms	Hamilton Italia Srl	Automated cell image acquisition and data production	Array Scan VTI	Cellomics	exp8-H3	Experiment8-Batch1-Caspase3.xlsx	European Commission, Joint Research Centre (JRC)	doi:10.2905/jrc-10088-10009	https://doi.org/10.2905/jrc-10088-10009	Normalization of the data	exp8-NP00262	\TransformedData\experiment8-Batch1-Caspase3.xlsx	European Commission, Joint Research Centre (JRC)	doi:10.2905/jrc-10088-10009	https://doi.org/10.2905/jrc-10088-10009
NP00262-8-G8	Cell treatment and staining	Hamilton Star and Starlet platforms	Hamilton Italia Srl	Automated cell image acquisition and data production	Array Scan VTI	Cellomics	exp8-G8	Experiment8-Batch1-Caspase3.xlsx	European Commission, Joint Research Centre (JRC)	doi:10.2905/jrc-10088-10009	https://doi.org/10.2905/jrc-10088-10009	Normalization of the data	exp8-NP00262	\TransformedData\experiment8-Batch1-Caspase3.xlsx	European Commission, Joint Research Centre (JRC)	doi:10.2905/jrc-10088-10009	https://doi.org/10.2905/jrc-10088-10009
NP00804-8-C4	Cell treatment and staining	Hamilton Star and Starlet platforms	Hamilton Italia Srl	Automated cell image acquisition and data production	Array Scan VTI	Cellomics	exp8-C4	Experiment8-Batch1-Caspase3.xlsx	European Commission, Joint Research Centre (JRC)	doi:10.2905/jrc-10088-10009	https://doi.org/10.2905/jrc-10088-10009	Normalization of the data	exp8-NP00804	\TransformedData\experiment8-Batch1-Caspase3.xlsx	European Commission, Joint Research Centre (JRC)	doi:10.2905/jrc-10088-10009	https://doi.org/10.2905/jrc-10088-10009
NP00804-8-B9	Cell treatment and staining	Hamilton Star and Starlet platforms	Hamilton Italia Srl	Automated cell image acquisition and data production	Array Scan VTI	Cellomics	exp8-B9	Experiment8-Batch1-Caspase3.xlsx	European Commission, Joint Research Centre (JRC)	doi:10.2905/jrc-10088-10009	https://doi.org/10.2905/jrc-10088-10009	Normalization of the data	exp8-NP00804	\TransformedData\experiment8-Batch1-Caspase3.xlsx	European Commission, Joint Research Centre (JRC)	doi:10.2905/jrc-10088-10009	https://doi.org/10.2905/jrc-10088-10009
NP00263-8-A4	Cell treatment and staining	Hamilton Star and Starlet platforms	Hamilton Italia Srl	Automated cell image acquisition and data production	Array Scan VTI	Cellomics	exp8-A4	Experiment8-Batch1-Caspase3.xlsx	European Commission, Joint Research Centre (JRC)	doi:10.2905/jrc-10088-10009	https://doi.org/10.2905/jrc-10088-10009	Normalization of the data	exp8-NP00263	\TransformedData\experiment8-Batch1-Caspase3.xlsx	European Commission, Joint Research Centre (JRC)	doi:10.2905/jrc-10088-10009	https://doi.org/10.2905/jrc-10088-10009
NP00263-8-H8	Cell treatment and staining	Hamilton Star and Starlet platforms	Hamilton Italia Srl	Automated cell image acquisition and data production	Array Scan VTI	Cellomics	exp8-H8	Experiment8-Batch1-Caspase3.xlsx	European Commission, Joint Research Centre (JRC)	doi:10.2905/jrc-10088-10009	https://doi.org/10.2905/jrc-10088-10009	Normalization of the data	exp8-NP00263	\TransformedData\experiment8-Batch1-Caspase3.xlsx	European Commission, Joint Research Centre (JRC)	doi:10.2905/jrc-10088-10009	https://doi.org/10.2905/jrc-10088-10009
NP00264-8-B4	Cell treatment and staining	Hamilton Star and Starlet platforms	Hamilton Italia Srl	Automated cell image acquisition and data production	Array Scan VTI	Cellomics	exp8-B4	Experiment8-Batch1-Caspase3.xlsx	European Commission, Joint Research Centre (JRC)	doi:10.2905/jrc-10088-10009	https://doi.org/10.2905/jrc-10088-10009	Normalization of the data	exp8-NP00264	\TransformedData\experiment8-Batch1-Caspase3.xlsx	European Commission, Joint Research Centre (JRC)	doi:10.2905/jrc-10088-10009	https://doi.org/10.2905/jrc-10088-10009
NP00264-8-A9	Cell treatment and staining	Hamilton Star and Starlet platforms	Hamilton Italia Srl	Automated cell image acquisition and data production	Array Scan VTI	Cellomics	exp8-A9	Experiment8-Batch1-Caspase3.xlsx	European Commission, Joint Research Centre (JRC)	doi:10.2905/jrc-10088-10009	https://doi.org/10.2905/jrc-10088-10009	Normalization of the data	exp8-NP00264	\TransformedData\experiment8-Batch1-Caspase3.xlsx	European Commission, Joint Research Centre (JRC)	doi:10.2905/jrc-10088-10009	https://doi.org/10.2905/jrc-10088-10009
NP00259-8-C3	Cell treatment and staining	Hamilton Star and Starlet platforms	Hamilton Italia Srl	Automated cell image acquisition and data production	Array Scan VTI	Cellomics	exp8-C3	Experiment8-Batch1-Caspase3.xlsx	European Commission, Joint Research Centre (JRC)	doi:10.2905/jrc-10088-10009	https://doi.org/10.2905/jrc-10088-10009	Normalization of the data	exp8-NP00259	\TransformedData\experiment8-Batch1-Caspase3.xlsx	European Commission, Joint Research Centre (JRC)	doi:10.2905/jrc-10088-10009	https://doi.org/10.2905/jrc-10088-10009
NP00259-8-B8	Cell treatment and staining	Hamilton Star and Starlet platforms	Hamilton Italia Srl	Automated cell image acquisition and data production	Array Scan VTI	Cellomics	exp8-B8	Experiment8-Batch1-Caspase3.xlsx	European Commission, Joint Research Centre (JRC)	doi:10.2905/jrc-10088-10009	https://doi.org/10.2905/jrc-10088-10009	Normalization of the data	exp8-NP00259	\TransformedData\experiment8-Batch1-Caspase3.xlsx	European Commission, Joint Research Centre (JRC)	doi:10.2905/jrc-10088-10009	https://doi.org/10.2905/jrc-10088-10009
NP00260-8-D3	Cell treatment and staining	Hamilton Star and Starlet platforms	Hamilton Italia Srl	Automated cell image acquisition and data production	Array Scan VTI	Cellomics	exp8-D3	Experiment8-Batch1-Caspase3.xlsx	European Commission, Joint Research Centre (JRC)	doi:10.2905/jrc-10088-10009	https://doi.org/10.2905/jrc-10088-10009	Normalization of the data	exp8-NP00260	\TransformedData\experiment8-Batch1-Caspase3.xlsx	European Commission, Joint Research Centre (JRC)	doi:10.2905/jrc-10088-10009	https://doi.org/10.2905/jrc-10088-10009
NP00260-8-C8	Cell treatment and staining	Hamilton Star and Starlet platforms	Hamilton Italia Srl	Automated cell image acquisition and data production	Array Scan VTI	Cellomics	exp8-C8	Experiment8-Batch1-Caspase3.xlsx	European Commission, Joint Research Centre (JRC)	doi:10.2905/jrc-10088-10009	https://doi.org/10.2905/jrc-10088-10009	Normalization of the data	exp8-NP00260	\TransformedData\experiment8-Batch1-Caspase3.xlsx	European Commission, Joint Research Centre (JRC)	doi:10.2905/jrc-10088-10009	https://doi.org/10.2905/jrc-10088-10009
NP00258-8-B3	Cell treatment and staining	Hamilton Star and Starlet platforms	Hamilton Italia Srl	Automated cell image acquisition and data production	Array Scan VTI	Cellomics	exp8-B3	Experiment8-Batch1-Caspase3.xlsx	European Commission, Joint Research Centre (JRC)	doi:10.2905/jrc-10088-10009	https://doi.org/10.2905/jrc-10088-10009	Normalization of the data	exp8-NP00258	\TransformedData\experiment8-Batch1-Caspase3.xlsx	European Commission, Joint Research Centre (JRC)	doi:10.2905/jrc-10088-10009	https://doi.org/10.2905/jrc-10088-10009
NP00258-8-A8	Cell treatment and staining	Hamilton Star and Starlet platforms	Hamilton Italia Srl	Automated cell image acquisition and data production	Array Scan VTI	Cellomics	exp8-A8	Experiment8-Batch1-Caspase3.xlsx	European Commission, Joint Research Centre (JRC)	doi:10.2905/jrc-10088-10009	https://doi.org/10.2905/jrc-10088-10009	Normalization of the data	exp8-NP00258	\TransformedData\experiment8-Batch1-Caspase3.xlsx	European Commission, Joint Research Centre (JRC)	doi:10.2905/jrc-10088-10009	https://doi.org/10.2905/jrc-10088-10009
NP00255-8-G2	Cell treatment and staining	Hamilton Star and Starlet platforms	Hamilton Italia Srl	Automated cell image acquisition and data production	Array Scan VTI	Cellomics	exp8-G2	Experiment8-Batch1-Caspase3.xlsx	European Commission, Joint Research Centre (JRC)	doi:10.2905/jrc-10088-10009	https://doi.org/10.2905/jrc-10088-10009	Normalization of the data	exp8-NP00255	\TransformedData\experiment8-Batch1-Caspase3.xlsx	European Commission, Joint Research Centre (JRC)	doi:10.2905/jrc-10088-10009	https://doi.org/10.2905/jrc-10088-10009
NP00255-8-F7	Cell treatment and staining	Hamilton Star and Starlet platforms	Hamilton Italia Srl	Automated cell image acquisition and data production	Array Scan VTI	Cellomics	exp8-F7	Experiment8-Batch1-Caspase3.xlsx	European Commission, Joint Research Centre (JRC)	doi:10.2905/jrc-10088-10009	https://doi.org/10.2905/jrc-10088-10009	Normalization of the data	exp8-NP00255	\TransformedData\experiment8-Batch1-Caspase3.xlsx	European Commission, Joint Research Centre (JRC)	doi:10.2905/jrc-10088-10009	https://doi.org/10.2905/jrc-10088-10009
NP00257-8-A3	Cell treatment and staining	Hamilton Star and Starlet platforms	Hamilton Italia Srl	Automated cell image acquisition and data production	Array Scan VTI	Cellomics	exp8-A3	Experiment8-Batch1-Caspase3.xlsx	European Commission, Joint Research Centre (JRC)	doi:10.2905/jrc-10088-10009	https://doi.org/10.2905/jrc-10088-10009	Normalization of the data	exp8-NP00257	\TransformedData\experiment8-Batch1-Caspase3.xlsx	European Commission, Joint Research Centre (JRC)	doi:10.2905/jrc-10088-10009	https://doi.org/10.2905/jrc-10088-10009
NP00257-8-H7	Cell treatment and staining	Hamilton Star and Starlet platforms	Hamilton Italia Srl	Automated cell image acquisition and data production	Array Scan VTI	Cellomics	exp8-H7	Experiment8-Batch1-Caspase3.xlsx	European Commission, Joint Research Centre (JRC)	doi:10.2905/jrc-10088-10009	https://doi.org/10.2905/jrc-10088-10009	Normalization of the data	exp8-NP00257	\TransformedData\experiment8-Batch1-Caspase3.xlsx	European Commission, Joint Research Centre (JRC)	doi:10.2905/jrc-10088-10009	https://doi.org/10.2905/jrc-10088-10009
NP00256-8-H2	Cell treatment and staining	Hamilton Star and Starlet platforms	Hamilton Italia Srl	Automated cell image acquisition and data production	Array Scan VTI	Cellomics	exp8-H2	Experiment8-Batch1-Caspase3.xlsx	European Commission, Joint Research Centre (JRC)	doi:10.2905/jrc-10088-10009	https://doi.org/10.2905/jrc-10088-10009	Normalization of the data	exp8-NP00256	\TransformedData\experiment8-Batch1-Caspase3.xlsx	European Commission, Joint Research Centre (JRC)	doi:10.2905/jrc-10088-10009	https://doi.org/10.2905/jrc-10088-10009
NP00256-8-G7	Cell treatment and staining	Hamilton Star and Starlet platforms	Hamilton Italia Srl	Automated cell image acquisition and data production	Array Scan VTI	Cellomics	exp8-G7	Experiment8-Batch1-Caspase3.xlsx	European Commission, Joint Research Centre (JRC)	doi:10.2905/jrc-10088-10009	https://doi.org/10.2905/jrc-10088-10009	Normalization of the data	exp8-NP00256	\TransformedData\experiment8-Batch1-Caspase3.xlsx	European Commission, Joint Research Centre (JRC)	doi:10.2905/jrc-10088-10009	https://doi.org/10.2905/jrc-10088-10009
NP00283-8-F3	Cell treatment and staining	Hamilton Star and Starlet platforms	Hamilton Italia Srl	Automated cell image acquisition and data production	Array Scan VTI	Cellomics	exp8-F3	Experiment8-Batch1-Caspase3.xlsx	European Commission, Joint Research Centre (JRC)	doi:10.2905/jrc-10088-10009	https://doi.org/10.2905/jrc-10088-10009	Normalization of the data	exp8-NP00283	\TransformedData\experiment8-Batch1-Caspase3.xlsx	European Commission, Joint Research Centre (JRC)	doi:10.2905/jrc-10088-10009	https://doi.org/10.2905/jrc-10088-10009
NP00283-8-E8	Cell treatment and staining	Hamilton Star and Starlet platforms	Hamilton Italia Srl	Automated cell image acquisition and data production	Array Scan VTI	Cellomics	exp8-E8	Experiment8-Batch1-Caspase3.xlsx	European Commission, Joint Research Centre (JRC)	doi:10.2905/jrc-10088-10009	https://doi.org/10.2905/jrc-10088-10009	Normalization of the data	exp8-NP00283	\TransformedData\experiment8-Batch1-Caspase3.xlsx	European Commission, Joint Research Centre (JRC)	doi:10.2905/jrc-10088-10009	https://doi.org/10.2905/jrc-10088-10009
NP00283-8-G3	Cell treatment and staining	Hamilton Star and Starlet platforms	Hamilton Italia Srl	Automated cell image acquisition and data production	Array Scan VTI	Cellomics	exp8-G3	Experiment8-Batch1-Caspase3.xlsx	European Commission, Joint Research Centre (JRC)	doi:10.2905/jrc-10088-10009	https://doi.org/10.2905/jrc-10088-10009	Normalization of the data	exp8-NP00283	\TransformedData\experiment8-Batch1-Caspase3.xlsx	European Commission, Joint Research Centre (JRC)	doi:10.2905/jrc-10088-10009	https://doi.org/10.2905/jrc-10088-10009
NP00283-8-F8	Cell treatment and staining	Hamilton Star and Starlet platforms	Hamilton Italia Srl	Automated cell image acquisition and data production	Array Scan VTI	Cellomics	exp8-F8	Experiment8-Batch1-Caspase3.xlsx	European Commission, Joint Research Centre (JRC)	doi:10.2905/jrc-10088-10009	https://doi.org/10.2905/jrc-10088-10009	Normalization of the data	exp8-NP00283	\TransformedData\experiment8-Batch1-Caspase3.xlsx	European Commission, Joint Research Centre (JRC)	doi:10.2905/jrc-10088-10009	https://doi.org/10.2905/jrc-10088-10009
NP00282-8-E3	Cell treatment and staining	Hamilton Star and Starlet platforms	Hamilton Italia Srl	Automated cell image acquisition and data production	Array Scan VTI	Cellomics	exp8-E3	Experiment8-Batch1-Caspase3.xlsx	European Commission, Joint Research Centre (JRC)	doi:10.2905/jrc-10088-10009	https://doi.org/10.2905/jrc-10088-10009	Normalization of the data	exp8-NP00282	\TransformedData\experiment8-Batch1-Caspase3.xlsx	European Commission, Joint Research Centre (JRC)	doi:10.2905/jrc-10088-10009	https://doi.org/10.2905/jrc-10088-10009
NP00282-8-D8	Cell treatment and staining	Hamilton Star and Starlet platforms	Hamilton Italia Srl	Automated cell image acquisition and data production	Array Scan VTI	Cellomics	exp8-D8	Experiment8-Batch1-Caspase3.xlsx	European Commission, Joint Research Centre (JRC)	doi:10.2905/jrc-10088-10009	https://doi.org/10.2905/jrc-10088-10009	Normalization of the data	exp8-NP00282	\TransformedData\experiment8-Batch1-Caspase3.xlsx	European Commission, Joint Research Centre (JRC)	doi:10.2905/jrc-10088-10009	https://doi.org/10.2905/jrc-10088-10009
NP00214-9-F2	Cell treatment and staining	Hamilton Star and Starlet platforms	Hamilton Italia Srl	Automated cell image acquisition and data production	Array Scan VTI	Cellomics	exp9-F2	Experiment9-Batch1-Caspase3.xlsx	European Commission, Joint Research Centre (JRC)	doi:10.2905/jrc-10088-10009	https://doi.org/10.2905/jrc-10088-10009	Normalization of the data	exp9-NP00214	\TransformedData\experiment9-Batch1-Caspase3.xlsx	European Commission, Joint Research Centre (JRC)	doi:10.2905/jrc-10088-10009	https://doi.org/10.2905/jrc-10088-10009
NP00214-9-E7	Cell treatment and staining	Hamilton Star and Starlet platforms	Hamilton Italia Srl	Automated cell image acquisition and data production	Array Scan VTI	Cellomics	exp9-E7	Experiment9-Batch1-Caspase3.xlsx	European Commission, Joint Research Centre (JRC)	doi:10.2905/jrc-10088-10009	https://doi.org/10.2905/jrc-10088-10009	Normalization of the data	exp9-NP00214	\TransformedData\experiment9-Batch1-Caspase3.xlsx	European Commission, Joint Research Centre (JRC)	doi:10.2905/jrc-10088-10009	https://doi.org/10.2905/jrc-10088-10009
AGDISP-9-H1	Cell treatment and staining	Hamilton Star and Starlet platforms	Hamilton Italia Srl	Automated cell image acquisition and data production	Array Scan VTI	Cellomics	exp9-H1	Experiment9-Batch1-Caspase3.xlsx	European Commission, Joint Research Centre (JRC)	doi:10.2905/jrc-10088-10009	https://doi.org/10.2905/jrc-10088-10009	Normalization of the data	exp9-AGDISP	\TransformedData\experiment9-Batch1-Caspase3.xlsx	European Commission, Joint Research Centre (JRC)	doi:10.2905/jrc-10088-10009	https://doi.org/10.2905/jrc-10088-10009
AGDISP-9-D7	Cell treatment and staining	Hamilton Star and Starlet platforms	Hamilton Italia Srl	Automated cell image acquisition and data production	Array Scan VTI	Cellomics	exp9-D7	Experiment9-Batch1-Caspase3.xlsx	European Commission, Joint Research Centre (JRC)	doi:10.2905/jrc-10088-10009	https://doi.org/10.2905/jrc-10088-10009	Normalization of the data	exp9-AGDISP	\TransformedData\experiment9-Batch1-Caspase3.xlsx	European Commission, Joint Research Centre (JRC)	doi:10.2905/jrc-10088-10009	https://doi.org/10.2905/jrc-10088-10009
NP00192-9-F1	Cell treatment and staining	Hamilton Star and Starlet platforms	Hamilton Italia Srl	Automated cell image acquisition and data production	Array Scan VTI	Cellomics	exp9-F1	Experiment9-Batch1-Caspase3.xlsx	European Commission, Joint Research Centre (JRC)	doi:10.2905/jrc-10088-10009	https://doi.org/10.2905/jrc-10088-10009	Normalization of the data	exp9-NP00192	\TransformedData\experiment9-Batch1-Caspase3.xlsx	European Commission, Joint Research Centre (JRC)	doi:10.2905/jrc-10088-10009	https://doi.org/10.2905/jrc-10088-10009
NP00192-9-B7	Cell treatment and staining	Hamilton Star and Starlet platforms	Hamilton Italia Srl	Automated cell image acquisition and data production	Array Scan VTI	Cellomics	exp9-B7	Experiment9-Batch1-Caspase3.xlsx	European Commission, Joint Research Centre (JRC)	doi:10.2905/jrc-10088-10009	https://doi.org/10.2905/jrc-10088-10009	Normalization of the data	exp9-NP00192	\TransformedData\experiment9-Batch1-Caspase3.xlsx	European Commission, Joint Research Centre (JRC)	doi:10.2905/jrc-10088-10009	https://doi.org/10.2905/jrc-10088-10009
NP00434-9-G1	Cell treatment and staining	Hamilton Star and Starlet platforms	Hamilton Italia Srl	Automated cell image acquisition and data production	Array Scan VTI	Cellomics	exp9-G1	Experiment9-Batch1-Caspase3.xlsx	European Commission, Joint Research Centre (JRC)	doi:10.2905/jrc-10088-10009	https://doi.org/10.2905/jrc-10088-10009	Normalization of the data	exp9-NP00434	\TransformedData\experiment9-Batch1-Caspase3.xlsx	European Commission, Joint Research Centre (JRC)	doi:10.2905/jrc-10088-10009	https://doi.org/10.2905/jrc-10088-10009
NP00434-9-C7	Cell treatment and staining	Hamilton Star and Starlet platforms	Hamilton Italia Srl	Automated cell image acquisition and data production	Array Scan VTI	Cellomics	exp9-C7	Experiment9-Batch1-Caspase3.xlsx	European Commission, Joint Research Centre (JRC)	doi:10.2905/jrc-10088-10009	https://doi.org/10.2905/jrc-10088-10009	Normalization of the data	exp9-NP00434	\TransformedData\experiment9-Batch1-Caspase3.xlsx	European Commission, Joint Research Centre (JRC)	doi:10.2905/jrc-10088-10009	https://doi.org/10.2905/jrc-10088-10009
Cyclohex50ul-Dil-9-E5	Cell treatment and staining	Hamilton Star and Starlet platforms	Hamilton Italia Srl	Automated cell image acquisition and data production	Array Scan VTI	Cellomics	exp9-E5	Experiment9-Batch1-Caspase3.xlsx	European Commission, Joint Research Centre (JRC)	doi:10.2905/jrc-10088-10009	https://doi.org/10.2905/jrc-10088-10009	Normalization of the data	exp9-Cyclohex50ul-Dil	\TransformedData\experiment9-Batch1-Caspase3.xlsx	European Commission, Joint Research Centre (JRC)	doi:10.2905/jrc-10088-10009	https://doi.org/10.2905/jrc-10088-10009
Cyclohex50ul-Dil-9-F5	Cell treatment and staining	Hamilton Star and Starlet platforms	Hamilton Italia Srl	Automated cell image acquisition and data production	Array Scan VTI	Cellomics	exp9-F5	Experiment9-Batch1-Caspase3.xlsx	European Commission, Joint Research Centre (JRC)	doi:10.2905/jrc-10088-10009	https://doi.org/10.2905/jrc-10088-10009	Normalization of the data	exp9-Cyclohex50ul-Dil	\TransformedData\experiment9-Batch1-Caspase3.xlsx	European Commission, Joint Research Centre (JRC)	doi:10.2905/jrc-10088-10009	https://doi.org/10.2905/jrc-10088-10009
Cyclohex50ul-Dil-9-D10	Cell treatment and staining	Hamilton Star and Starlet platforms	Hamilton Italia Srl	Automated cell image acquisition and data production	Array Scan VTI	Cellomics	exp9-D10	Experiment9-Batch1-Caspase3.xlsx	European Commission, Joint Research Centre (JRC)	doi:10.2905/jrc-10088-10009	https://doi.org/10.2905/jrc-10088-10009	Normalization of the data	exp9-Cyclohex50ul-Dil	\TransformedData\experiment9-Batch1-Caspase3.xlsx	European Commission, Joint Research Centre (JRC)	doi:10.2905/jrc-10088-10009	https://doi.org/10.2905/jrc-10088-10009
Cyclohex50ul-Dil-9-E10	Cell treatment and staining	Hamilton Star and Starlet platforms	Hamilton Italia Srl	Automated cell image acquisition and data production	Array Scan VTI	Cellomics	exp9-E10	Experiment9-Batch1-Caspase3.xlsx	European Commission, Joint Research Centre (JRC)	doi:10.2905/jrc-10088-10009	https://doi.org/10.2905/jrc-10088-10009	Normalization of the data	exp9-Cyclohex50ul-Dil	\TransformedData\experiment9-Batch1-Caspase3.xlsx	European Commission, Joint Research Centre (JRC)	doi:10.2905/jrc-10088-10009	https://doi.org/10.2905/jrc-10088-10009
Cycloheximide50 uM-9-C1	Cell treatment and staining	Hamilton Star and Starlet platforms	Hamilton Italia Srl	Automated cell image acquisition and data production	Array Scan VTI	Cellomics	exp9-C1	Experiment9-Batch1-Caspase3.xlsx	European Commission, Joint Research Centre (JRC)	doi:10.2905/jrc-10088-10009	https://doi.org/10.2905/jrc-10088-10009	Normalization of the data	exp9-Cycloheximide50 uM	\TransformedData\experiment9-Batch1-Caspase3.xlsx	European Commission, Joint Research Centre (JRC)	doi:10.2905/jrc-10088-10009	https://doi.org/10.2905/jrc-10088-10009
Cycloheximide50 uM-9-D1	Cell treatment and staining	Hamilton Star and Starlet platforms	Hamilton Italia Srl	Automated cell image acquisition and data production	Array Scan VTI	Cellomics	exp9-D1	Experiment9-Batch1-Caspase3.xlsx	European Commission, Joint Research Centre (JRC)	doi:10.2905/jrc-10088-10009	https://doi.org/10.2905/jrc-10088-10009	Normalization of the data	exp9-Cycloheximide50 uM	\TransformedData\experiment9-Batch1-Caspase3.xlsx	European Commission, Joint Research Centre (JRC)	doi:10.2905/jrc-10088-10009	https://doi.org/10.2905/jrc-10088-10009
Cycloheximide50 uM-9-A2	Cell treatment and staining	Hamilton Star and Starlet platforms	Hamilton Italia Srl	Automated cell image acquisition and data production	Array Scan VTI	Cellomics	exp9-A2	Experiment9-Batch1-Caspase3.xlsx	European Commission, Joint Research Centre (JRC)	doi:10.2905/jrc-10088-10009	https://doi.org/10.2905/jrc-10088-10009	Normalization of the data	exp9-Cycloheximide50 uM	\TransformedData\experiment9-Batch1-Caspase3.xlsx	European Commission, Joint Research Centre (JRC)	doi:10.2905/jrc-10088-10009	https://doi.org/10.2905/jrc-10088-10009
Cycloheximide50 uM-9-B2	Cell treatment and staining	Hamilton Star and Starlet platforms	Hamilton Italia Srl	Automated cell image acquisition and data production	Array Scan VTI	Cellomics	exp9-B2	Experiment9-Batch1-Caspase3.xlsx	European Commission, Joint Research Centre (JRC)	doi:10.2905/jrc-10088-10009	https://doi.org/10.2905/jrc-10088-10009	Normalization of the data	exp9-Cycloheximide50 uM	\TransformedData\experiment9-Batch1-Caspase3.xlsx	European Commission, Joint Research Centre (JRC)	doi:10.2905/jrc-10088-10009	https://doi.org/10.2905/jrc-10088-10009
NC-9-A1	Cell treatment and staining	Hamilton Star and Starlet platforms	Hamilton Italia Srl	Automated cell image acquisition and data production	Array Scan VTI	Cellomics	exp9-A1	Experiment9-Batch1-Caspase3.xlsx	European Commission, Joint Research Centre (JRC)	doi:10.2905/jrc-10088-10009	https://doi.org/10.2905/jrc-10088-10009	Normalization of the data	exp9-NC	\TransformedData\experiment9-Batch1-Caspase3.xlsx	European Commission, Joint Research Centre (JRC)	doi:10.2905/jrc-10088-10009	https://doi.org/10.2905/jrc-10088-10009
NC-9-B1	Cell treatment and staining	Hamilton Star and Starlet platforms	Hamilton Italia Srl	Automated cell image acquisition and data production	Array Scan VTI	Cellomics	exp9-B1	Experiment9-Batch1-Caspase3.xlsx	European Commission, Joint Research Centre (JRC)	doi:10.2905/jrc-10088-10009	https://doi.org/10.2905/jrc-10088-10009	Normalization of the data	exp9-NC	\TransformedData\experiment9-Batch1-Caspase3.xlsx	European Commission, Joint Research Centre (JRC)	doi:10.2905/jrc-10088-10009	https://doi.org/10.2905/jrc-10088-10009
NC-9-C2	Cell treatment and staining	Hamilton Star and Starlet platforms	Hamilton Italia Srl	Automated cell image acquisition and data production	Array Scan VTI	Cellomics	exp9-C2	Experiment9-Batch1-Caspase3.xlsx	European Commission, Joint Research Centre (JRC)	doi:10.2905/jrc-10088-10009	https://doi.org/10.2905/jrc-10088-10009	Normalization of the data	exp9-NC	\TransformedData\experiment9-Batch1-Caspase3.xlsx	European Commission, Joint Research Centre (JRC)	doi:10.2905/jrc-10088-10009	https://doi.org/10.2905/jrc-10088-10009
NC-9-D2	Cell treatment and staining	Hamilton Star and Starlet platforms	Hamilton Italia Srl	Automated cell image acquisition and data production	Array Scan VTI	Cellomics	exp9-D2	Experiment9-Batch1-Caspase3.xlsx	European Commission, Joint Research Centre (JRC)	doi:10.2905/jrc-10088-10009	https://doi.org/10.2905/jrc-10088-10009	Normalization of the data	exp9-NC	\TransformedData\experiment9-Batch1-Caspase3.xlsx	European Commission, Joint Research Centre (JRC)	doi:10.2905/jrc-10088-10009	https://doi.org/10.2905/jrc-10088-10009
NP00375-9-D5	Cell treatment and staining	Hamilton Star and Starlet platforms	Hamilton Italia Srl	Automated cell image acquisition and data production	Array Scan VTI	Cellomics	exp9-D5	Experiment9-Batch1-Caspase3.xlsx	European Commission, Joint Research Centre (JRC)	doi:10.2905/jrc-10088-10009	https://doi.org/10.2905/jrc-10088-10009	Normalization of the data	exp9-NP00375	\TransformedData\experiment9-Batch1-Caspase3.xlsx	European Commission, Joint Research Centre (JRC)	doi:10.2905/jrc-10088-10009	https://doi.org/10.2905/jrc-10088-10009
NP00375-9-C10	Cell treatment and staining	Hamilton Star and Starlet platforms	Hamilton Italia Srl	Automated cell image acquisition and data production	Array Scan VTI	Cellomics	exp9-C10	Experiment9-Batch1-Caspase3.xlsx	European Commission, Joint Research Centre (JRC)	doi:10.2905/jrc-10088-10009	https://doi.org/10.2905/jrc-10088-10009	Normalization of the data	exp9-NP00375	\TransformedData\experiment9-Batch1-Caspase3.xlsx	European Commission, Joint Research Centre (JRC)	doi:10.2905/jrc-10088-10009	https://doi.org/10.2905/jrc-10088-10009
NP00269-9-H4	Cell treatment and staining	Hamilton Star and Starlet platforms	Hamilton Italia Srl	Automated cell image acquisition and data production	Array Scan VTI	Cellomics	exp9-H4	Experiment9-Batch1-Caspase3.xlsx	European Commission, Joint Research Centre (JRC)	doi:10.2905/jrc-10088-10009	https://doi.org/10.2905/jrc-10088-10009	Normalization of the data	exp9-NP00269	\TransformedData\experiment9-Batch1-Caspase3.xlsx	European Commission, Joint Research Centre (JRC)	doi:10.2905/jrc-10088-10009	https://doi.org/10.2905/jrc-10088-10009
NP00269-9-G9	Cell treatment and staining	Hamilton Star and Starlet platforms	Hamilton Italia Srl	Automated cell image acquisition and data production	Array Scan VTI	Cellomics	exp9-G9	Experiment9-Batch1-Caspase3.xlsx	European Commission, Joint Research Centre (JRC)	doi:10.2905/jrc-10088-10009	https://doi.org/10.2905/jrc-10088-10009	Normalization of the data	exp9-NP00269	\TransformedData\experiment9-Batch1-Caspase3.xlsx	European Commission, Joint Research Centre (JRC)	doi:10.2905/jrc-10088-10009	https://doi.org/10.2905/jrc-10088-10009
NP00806-9-C5	Cell treatment and staining	Hamilton Star and Starlet platforms	Hamilton Italia Srl	Automated cell image acquisition and data production	Array Scan VTI	Cellomics	exp9-C5	Experiment9-Batch1-Caspase3.xlsx	European Commission, Joint Research Centre (JRC)	doi:10.2905/jrc-10088-10009	https://doi.org/10.2905/jrc-10088-10009	Normalization of the data	exp9-NP00806	\TransformedData\experiment9-Batch1-Caspase3.xlsx	European Commission, Joint Research Centre (JRC)	doi:10.2905/jrc-10088-10009	https://doi.org/10.2905/jrc-10088-10009
NP00806-9-B10	Cell treatment and staining	Hamilton Star and Starlet platforms	Hamilton Italia Srl	Automated cell image acquisition and data production	Array Scan VTI	Cellomics	exp9-B10	Experiment9-Batch1-Caspase3.xlsx	European Commission, Joint Research Centre (JRC)	doi:10.2905/jrc-10088-10009	https://doi.org/10.2905/jrc-10088-10009	Normalization of the data	exp9-NP00806	\TransformedData\experiment9-Batch1-Caspase3.xlsx	European Commission, Joint Research Centre (JRC)	doi:10.2905/jrc-10088-10009	https://doi.org/10.2905/jrc-10088-10009
NP00270-9-A5	Cell treatment and staining	Hamilton Star and Starlet platforms	Hamilton Italia Srl	Automated cell image acquisition and data production	Array Scan VTI	Cellomics	exp9-A5	Experiment9-Batch1-Caspase3.xlsx	European Commission, Joint Research Centre (JRC)	doi:10.2905/jrc-10088-10009	https://doi.org/10.2905/jrc-10088-10009	Normalization of the data	exp9-NP00270	\TransformedData\experiment9-Batch1-Caspase3.xlsx	European Commission, Joint Research Centre (JRC)	doi:10.2905/jrc-10088-10009	https://doi.org/10.2905/jrc-10088-10009
NP00270-9-H9	Cell treatment and staining	Hamilton Star and Starlet platforms	Hamilton Italia Srl	Automated cell image acquisition and data production	Array Scan VTI	Cellomics	exp9-H9	Experiment9-Batch1-Caspase3.xlsx	European Commission, Joint Research Centre (JRC)	doi:10.2905/jrc-10088-10009	https://doi.org/10.2905/jrc-10088-10009	Normalization of the data	exp9-NP00270	\TransformedData\experiment9-Batch1-Caspase3.xlsx	European Commission, Joint Research Centre (JRC)	doi:10.2905/jrc-10088-10009	https://doi.org/10.2905/jrc-10088-10009
NP00271-9-B5	Cell treatment and staining	Hamilton Star and Starlet platforms	Hamilton Italia Srl	Automated cell image acquisition and data production	Array Scan VTI	Cellomics	exp9-B5	Experiment9-Batch1-Caspase3.xlsx	European Commission, Joint Research Centre (JRC)	doi:10.2905/jrc-10088-10009	https://doi.org/10.2905/jrc-10088-10009	Normalization of the data	exp9-NP00271	\TransformedData\experiment9-Batch1-Caspase3.xlsx	European Commission, Joint Research Centre (JRC)	doi:10.2905/jrc-10088-10009	https://doi.org/10.2905/jrc-10088-10009
NP00271-9-A10	Cell treatment and staining	Hamilton Star and Starlet platforms	Hamilton Italia Srl	Automated cell image acquisition and data production	Array Scan VTI	Cellomics	exp9-A10	Experiment9-Batch1-Caspase3.xlsx	European Commission, Joint Research Centre (JRC)	doi:10.2905/jrc-10088-10009	https://doi.org/10.2905/jrc-10088-10009	Normalization of the data	exp9-NP00271	\TransformedData\experiment9-Batch1-Caspase3.xlsx	European Commission, Joint Research Centre (JRC)	doi:10.2905/jrc-10088-10009	https://doi.org/10.2905/jrc-10088-10009
NP00266-9-D4	Cell treatment and staining	Hamilton Star and Starlet platforms	Hamilton Italia Srl	Automated cell image acquisition and data production	Array Scan VTI	Cellomics	exp9-D4	Experiment9-Batch1-Caspase3.xlsx	European Commission, Joint Research Centre (JRC)	doi:10.2905/jrc-10088-10009	https://doi.org/10.2905/jrc-10088-10009	Normalization of the data	exp9-NP00266	\TransformedData\experiment9-Batch1-Caspase3.xlsx	European Commission, Joint Research Centre (JRC)	doi:10.2905/jrc-10088-10009	https://doi.org/10.2905/jrc-10088-10009
NP00266-9-C9	Cell treatment and staining	Hamilton Star and Starlet platforms	Hamilton Italia Srl	Automated cell image acquisition and data production	Array Scan VTI	Cellomics	exp9-C9	Experiment9-Batch1-Caspase3.xlsx	European Commission, Joint Research Centre (JRC)	doi:10.2905/jrc-10088-10009	https://doi.org/10.2905/jrc-10088-10009	Normalization of the data	exp9-NP00266	\TransformedData\experiment9-Batch1-Caspase3.xlsx	European Commission, Joint Research Centre (JRC)	doi:10.2905/jrc-10088-10009	https://doi.org/10.2905/jrc-10088-10009
NP00805-9-G4	Cell treatment and staining	Hamilton Star and Starlet platforms	Hamilton Italia Srl	Automated cell image acquisition and data production	Array Scan VTI	Cellomics	exp9-G4	Experiment9-Batch1-Caspase3.xlsx	European Commission, Joint Research Centre (JRC)	doi:10.2905/jrc-10088-10009	https://doi.org/10.2905/jrc-10088-10009	Normalization of the data	exp9-NP00805	\TransformedData\experiment9-Batch1-Caspase3.xlsx	European Commission, Joint Research Centre (JRC)	doi:10.2905/jrc-10088-10009	https://doi.org/10.2905/jrc-10088-10009
NP00805-9-F9	Cell treatment and staining	Hamilton Star and Starlet platforms	Hamilton Italia Srl	Automated cell image acquisition and data production	Array Scan VTI	Cellomics	exp9-F9	Experiment9-Batch1-Caspase3.xlsx	European Commission, Joint Research Centre (JRC)	doi:10.2905/jrc-10088-10009	https://doi.org/10.2905/jrc-10088-10009	Normalization of the data	exp9-NP00805	\TransformedData\experiment9-Batch1-Caspase3.xlsx	European Commission, Joint Research Centre (JRC)	doi:10.2905/jrc-10088-10009	https://doi.org/10.2905/jrc-10088-10009
NP00267-9-E4	Cell treatment and staining	Hamilton Star and Starlet platforms	Hamilton Italia Srl	Automated cell image acquisition and data production	Array Scan VTI	Cellomics	exp9-E4	Experiment9-Batch1-Caspase3.xlsx	European Commission, Joint Research Centre (JRC)	doi:10.2905/jrc-10088-10009	https://doi.org/10.2905/jrc-10088-10009	Normalization of the data	exp9-NP00267	\TransformedData\experiment9-Batch1-Caspase3.xlsx	European Commission, Joint Research Centre (JRC)	doi:10.2905/jrc-10088-10009	https://doi.org/10.2905/jrc-10088-10009
NP00267-9-D9	Cell treatment and staining	Hamilton Star and Starlet platforms	Hamilton Italia Srl	Automated cell image acquisition and data production	Array Scan VTI	Cellomics	exp9-D9	Experiment9-Batch1-Caspase3.xlsx	European Commission, Joint Research Centre (JRC)	doi:10.2905/jrc-10088-10009	https://doi.org/10.2905/jrc-10088-10009	Normalization of the data	exp9-NP00267	\TransformedData\experiment9-Batch1-Caspase3.xlsx	European Commission, Joint Research Centre (JRC)	doi:10.2905/jrc-10088-10009	https://doi.org/10.2905/jrc-10088-10009
NP00268-9-F4	Cell treatment and staining	Hamilton Star and Starlet platforms	Hamilton Italia Srl	Automated cell image acquisition and data production	Array Scan VTI	Cellomics	exp9-F4	Experiment9-Batch1-Caspase3.xlsx	European Commission, Joint Research Centre (JRC)	doi:10.2905/jrc-10088-10009	https://doi.org/10.2905/jrc-10088-10009	Normalization of the data	exp9-NP00268	\TransformedData\experiment9-Batch1-Caspase3.xlsx	European Commission, Joint Research Centre (JRC)	doi:10.2905/jrc-10088-10009	https://doi.org/10.2905/jrc-10088-10009
NP00268-9-E9	Cell treatment and staining	Hamilton Star and Starlet platforms	Hamilton Italia Srl	Automated cell image acquisition and data production	Array Scan VTI	Cellomics	exp9-E9	Experiment9-Batch1-Caspase3.xlsx	European Commission, Joint Research Centre (JRC)	doi:10.2905/jrc-10088-10009	https://doi.org/10.2905/jrc-10088-10009	Normalization of the data	exp9-NP00268	\TransformedData\experiment9-Batch1-Caspase3.xlsx	European Commission, Joint Research Centre (JRC)	doi:10.2905/jrc-10088-10009	https://doi.org/10.2905/jrc-10088-10009
NP00262-9-H3	Cell treatment and staining	Hamilton Star and Starlet platforms	Hamilton Italia Srl	Automated cell image acquisition and data production	Array Scan VTI	Cellomics	exp9-H3	Experiment9-Batch1-Caspase3.xlsx	European Commission, Joint Research Centre (JRC)	doi:10.2905/jrc-10088-10009	https://doi.org/10.2905/jrc-10088-10009	Normalization of the data	exp9-NP00262	\TransformedData\experiment9-Batch1-Caspase3.xlsx	European Commission, Joint Research Centre (JRC)	doi:10.2905/jrc-10088-10009	https://doi.org/10.2905/jrc-10088-10009
NP00262-9-G8	Cell treatment and staining	Hamilton Star and Starlet platforms	Hamilton Italia Srl	Automated cell image acquisition and data production	Array Scan VTI	Cellomics	exp9-G8	Experiment9-Batch1-Caspase3.xlsx	European Commission, Joint Research Centre (JRC)	doi:10.2905/jrc-10088-10009	https://doi.org/10.2905/jrc-10088-10009	Normalization of the data	exp9-NP00262	\TransformedData\experiment9-Batch1-Caspase3.xlsx	European Commission, Joint Research Centre (JRC)	doi:10.2905/jrc-10088-10009	https://doi.org/10.2905/jrc-10088-10009
NP00804-9-C4	Cell treatment and staining	Hamilton Star and Starlet platforms	Hamilton Italia Srl	Automated cell image acquisition and data production	Array Scan VTI	Cellomics	exp9-C4	Experiment9-Batch1-Caspase3.xlsx	European Commission, Joint Research Centre (JRC)	doi:10.2905/jrc-10088-10009	https://doi.org/10.2905/jrc-10088-10009	Normalization of the data	exp9-NP00804	\TransformedData\experiment9-Batch1-Caspase3.xlsx	European Commission, Joint Research Centre (JRC)	doi:10.2905/jrc-10088-10009	https://doi.org/10.2905/jrc-10088-10009
NP00804-9-B9	Cell treatment and staining	Hamilton Star and Starlet platforms	Hamilton Italia Srl	Automated cell image acquisition and data production	Array Scan VTI	Cellomics	exp9-B9	Experiment9-Batch1-Caspase3.xlsx	European Commission, Joint Research Centre (JRC)	doi:10.2905/jrc-10088-10009	https://doi.org/10.2905/jrc-10088-10009	Normalization of the data	exp9-NP00804	\TransformedData\experiment9-Batch1-Caspase3.xlsx	European Commission, Joint Research Centre (JRC)	doi:10.2905/jrc-10088-10009	https://doi.org/10.2905/jrc-10088-10009
NP00263-9-A4	Cell treatment and staining	Hamilton Star and Starlet platforms	Hamilton Italia Srl	Automated cell image acquisition and data production	Array Scan VTI	Cellomics	exp9-A4	Experiment9-Batch1-Caspase3.xlsx	European Commission, Joint Research Centre (JRC)	doi:10.2905/jrc-10088-10009	https://doi.org/10.2905/jrc-10088-10009	Normalization of the data	exp9-NP00263	\TransformedData\experiment9-Batch1-Caspase3.xlsx	European Commission, Joint Research Centre (JRC)	doi:10.2905/jrc-10088-10009	https://doi.org/10.2905/jrc-10088-10009
NP00263-9-H8	Cell treatment and staining	Hamilton Star and Starlet platforms	Hamilton Italia Srl	Automated cell image acquisition and data production	Array Scan VTI	Cellomics	exp9-H8	Experiment9-Batch1-Caspase3.xlsx	European Commission, Joint Research Centre (JRC)	doi:10.2905/jrc-10088-10009	https://doi.org/10.2905/jrc-10088-10009	Normalization of the data	exp9-NP00263	\TransformedData\experiment9-Batch1-Caspase3.xlsx	European Commission, Joint Research Centre (JRC)	doi:10.2905/jrc-10088-10009	https://doi.org/10.2905/jrc-10088-10009
NP00264-9-B4	Cell treatment and staining	Hamilton Star and Starlet platforms	Hamilton Italia Srl	Automated cell image acquisition and data production	Array Scan VTI	Cellomics	exp9-B4	Experiment9-Batch1-Caspase3.xlsx	European Commission, Joint Research Centre (JRC)	doi:10.2905/jrc-10088-10009	https://doi.org/10.2905/jrc-10088-10009	Normalization of the data	exp9-NP00264	\TransformedData\experiment9-Batch1-Caspase3.xlsx	European Commission, Joint Research Centre (JRC)	doi:10.2905/jrc-10088-10009	https://doi.org/10.2905/jrc-10088-10009
NP00264-9-A9	Cell treatment and staining	Hamilton Star and Starlet platforms	Hamilton Italia Srl	Automated cell image acquisition and data production	Array Scan VTI	Cellomics	exp9-A9	Experiment9-Batch1-Caspase3.xlsx	European Commission, Joint Research Centre (JRC)	doi:10.2905/jrc-10088-10009	https://doi.org/10.2905/jrc-10088-10009	Normalization of the data	exp9-NP00264	\TransformedData\experiment9-Batch1-Caspase3.xlsx	European Commission, Joint Research Centre (JRC)	doi:10.2905/jrc-10088-10009	https://doi.org/10.2905/jrc-10088-10009
NP00259-9-C3	Cell treatment and staining	Hamilton Star and Starlet platforms	Hamilton Italia Srl	Automated cell image acquisition and data production	Array Scan VTI	Cellomics	exp9-C3	Experiment9-Batch1-Caspase3.xlsx	European Commission, Joint Research Centre (JRC)	doi:10.2905/jrc-10088-10009	https://doi.org/10.2905/jrc-10088-10009	Normalization of the data	exp9-NP00259	\TransformedData\experiment9-Batch1-Caspase3.xlsx	European Commission, Joint Research Centre (JRC)	doi:10.2905/jrc-10088-10009	https://doi.org/10.2905/jrc-10088-10009
NP00259-9-B8	Cell treatment and staining	Hamilton Star and Starlet platforms	Hamilton Italia Srl	Automated cell image acquisition and data production	Array Scan VTI	Cellomics	exp9-B8	Experiment9-Batch1-Caspase3.xlsx	European Commission, Joint Research Centre (JRC)	doi:10.2905/jrc-10088-10009	https://doi.org/10.2905/jrc-10088-10009	Normalization of the data	exp9-NP00259	\TransformedData\experiment9-Batch1-Caspase3.xlsx	European Commission, Joint Research Centre (JRC)	doi:10.2905/jrc-10088-10009	https://doi.org/10.2905/jrc-10088-10009
NP00260-9-D3	Cell treatment and staining	Hamilton Star and Starlet platforms	Hamilton Italia Srl	Automated cell image acquisition and data production	Array Scan VTI	Cellomics	exp9-D3	Experiment9-Batch1-Caspase3.xlsx	European Commission, Joint Research Centre (JRC)	doi:10.2905/jrc-10088-10009	https://doi.org/10.2905/jrc-10088-10009	Normalization of the data	exp9-NP00260	\TransformedData\experiment9-Batch1-Caspase3.xlsx	European Commission, Joint Research Centre (JRC)	doi:10.2905/jrc-10088-10009	https://doi.org/10.2905/jrc-10088-10009
NP00260-9-C8	Cell treatment and staining	Hamilton Star and Starlet platforms	Hamilton Italia Srl	Automated cell image acquisition and data production	Array Scan VTI	Cellomics	exp9-C8	Experiment9-Batch1-Caspase3.xlsx	European Commission, Joint Research Centre (JRC)	doi:10.2905/jrc-10088-10009	https://doi.org/10.2905/jrc-10088-10009	Normalization of the data	exp9-NP00260	\TransformedData\experiment9-Batch1-Caspase3.xlsx	European Commission, Joint Research Centre (JRC)	doi:10.2905/jrc-10088-10009	https://doi.org/10.2905/jrc-10088-10009
NP00258-9-B3	Cell treatment and staining	Hamilton Star and Starlet platforms	Hamilton Italia Srl	Automated cell image acquisition and data production	Array Scan VTI	Cellomics	exp9-B3	Experiment9-Batch1-Caspase3.xlsx	European Commission, Joint Research Centre (JRC)	doi:10.2905/jrc-10088-10009	https://doi.org/10.2905/jrc-10088-10009	Normalization of the data	exp9-NP00258	\TransformedData\experiment9-Batch1-Caspase3.xlsx	European Commission, Joint Research Centre (JRC)	doi:10.2905/jrc-10088-10009	https://doi.org/10.2905/jrc-10088-10009
NP00258-9-A8	Cell treatment and staining	Hamilton Star and Starlet platforms	Hamilton Italia Srl	Automated cell image acquisition and data production	Array Scan VTI	Cellomics	exp9-A8	Experiment9-Batch1-Caspase3.xlsx	European Commission, Joint Research Centre (JRC)	doi:10.2905/jrc-10088-10009	https://doi.org/10.2905/jrc-10088-10009	Normalization of the data	exp9-NP00258	\TransformedData\experiment9-Batch1-Caspase3.xlsx	European Commission, Joint Research Centre (JRC)	doi:10.2905/jrc-10088-10009	https://doi.org/10.2905/jrc-10088-10009
NP00255-9-G2	Cell treatment and staining	Hamilton Star and Starlet platforms	Hamilton Italia Srl	Automated cell image acquisition and data production	Array Scan VTI	Cellomics	exp9-G2	Experiment9-Batch1-Caspase3.xlsx	European Commission, Joint Research Centre (JRC)	doi:10.2905/jrc-10088-10009	https://doi.org/10.2905/jrc-10088-10009	Normalization of the data	exp9-NP00255	\TransformedData\experiment9-Batch1-Caspase3.xlsx	European Commission, Joint Research Centre (JRC)	doi:10.2905/jrc-10088-10009	https://doi.org/10.2905/jrc-10088-10009
NP00255-9-F7	Cell treatment and staining	Hamilton Star and Starlet platforms	Hamilton Italia Srl	Automated cell image acquisition and data production	Array Scan VTI	Cellomics	exp9-F7	Experiment9-Batch1-Caspase3.xlsx	European Commission, Joint Research Centre (JRC)	doi:10.2905/jrc-10088-10009	https://doi.org/10.2905/jrc-10088-10009	Normalization of the data	exp9-NP00255	\TransformedData\experiment9-Batch1-Caspase3.xlsx	European Commission, Joint Research Centre (JRC)	doi:10.2905/jrc-10088-10009	https://doi.org/10.2905/jrc-10088-10009
NP00257-9-A3	Cell treatment and staining	Hamilton Star and Starlet platforms	Hamilton Italia Srl	Automated cell image acquisition and data production	Array Scan VTI	Cellomics	exp9-A3	Experiment9-Batch1-Caspase3.xlsx	European Commission, Joint Research Centre (JRC)	doi:10.2905/jrc-10088-10009	https://doi.org/10.2905/jrc-10088-10009	Normalization of the data	exp9-NP00257	\TransformedData\experiment9-Batch1-Caspase3.xlsx	European Commission, Joint Research Centre (JRC)	doi:10.2905/jrc-10088-10009	https://doi.org/10.2905/jrc-10088-10009
NP00257-9-H7	Cell treatment and staining	Hamilton Star and Starlet platforms	Hamilton Italia Srl	Automated cell image acquisition and data production	Array Scan VTI	Cellomics	exp9-H7	Experiment9-Batch1-Caspase3.xlsx	European Commission, Joint Research Centre (JRC)	doi:10.2905/jrc-10088-10009	https://doi.org/10.2905/jrc-10088-10009	Normalization of the data	exp9-NP00257	\TransformedData\experiment9-Batch1-Caspase3.xlsx	European Commission, Joint Research Centre (JRC)	doi:10.2905/jrc-10088-10009	https://doi.org/10.2905/jrc-10088-10009
NP00256-9-H2	Cell treatment and staining	Hamilton Star and Starlet platforms	Hamilton Italia Srl	Automated cell image acquisition and data production	Array Scan VTI	Cellomics	exp9-H2	Experiment9-Batch1-Caspase3.xlsx	European Commission, Joint Research Centre (JRC)	doi:10.2905/jrc-10088-10009	https://doi.org/10.2905/jrc-10088-10009	Normalization of the data	exp9-NP00256	\TransformedData\experiment9-Batch1-Caspase3.xlsx	European Commission, Joint Research Centre (JRC)	doi:10.2905/jrc-10088-10009	https://doi.org/10.2905/jrc-10088-10009
NP00256-9-G7	Cell treatment and staining	Hamilton Star and Starlet platforms	Hamilton Italia Srl	Automated cell image acquisition and data production	Array Scan VTI	Cellomics	exp9-G7	Experiment9-Batch1-Caspase3.xlsx	European Commission, Joint Research Centre (JRC)	doi:10.2905/jrc-10088-10009	https://doi.org/10.2905/jrc-10088-10009	Normalization of the data	exp9-NP00256	\TransformedData\experiment9-Batch1-Caspase3.xlsx	European Commission, Joint Research Centre (JRC)	doi:10.2905/jrc-10088-10009	https://doi.org/10.2905/jrc-10088-10009
NP00283-9-F3	Cell treatment and staining	Hamilton Star and Starlet platforms	Hamilton Italia Srl	Automated cell image acquisition and data production	Array Scan VTI	Cellomics	exp9-F3	Experiment9-Batch1-Caspase3.xlsx	European Commission, Joint Research Centre (JRC)	doi:10.2905/jrc-10088-10009	https://doi.org/10.2905/jrc-10088-10009	Normalization of the data	exp9-NP00283	\TransformedData\experiment9-Batch1-Caspase3.xlsx	European Commission, Joint Research Centre (JRC)	doi:10.2905/jrc-10088-10009	https://doi.org/10.2905/jrc-10088-10009
NP00283-9-E8	Cell treatment and staining	Hamilton Star and Starlet platforms	Hamilton Italia Srl	Automated cell image acquisition and data production	Array Scan VTI	Cellomics	exp9-E8	Experiment9-Batch1-Caspase3.xlsx	European Commission, Joint Research Centre (JRC)	doi:10.2905/jrc-10088-10009	https://doi.org/10.2905/jrc-10088-10009	Normalization of the data	exp9-NP00283	\TransformedData\experiment9-Batch1-Caspase3.xlsx	European Commission, Joint Research Centre (JRC)	doi:10.2905/jrc-10088-10009	https://doi.org/10.2905/jrc-10088-10009
NP00283-9-G3	Cell treatment and staining	Hamilton Star and Starlet platforms	Hamilton Italia Srl	Automated cell image acquisition and data production	Array Scan VTI	Cellomics	exp9-G3	Experiment9-Batch1-Caspase3.xlsx	European Commission, Joint Research Centre (JRC)	doi:10.2905/jrc-10088-10009	https://doi.org/10.2905/jrc-10088-10009	Normalization of the data	exp9-NP00283	\TransformedData\experiment9-Batch1-Caspase3.xlsx	European Commission, Joint Research Centre (JRC)	doi:10.2905/jrc-10088-10009	https://doi.org/10.2905/jrc-10088-10009
NP00283-9-F8	Cell treatment and staining	Hamilton Star and Starlet platforms	Hamilton Italia Srl	Automated cell image acquisition and data production	Array Scan VTI	Cellomics	exp9-F8	Experiment9-Batch1-Caspase3.xlsx	European Commission, Joint Research Centre (JRC)	doi:10.2905/jrc-10088-10009	https://doi.org/10.2905/jrc-10088-10009	Normalization of the data	exp9-NP00283	\TransformedData\experiment9-Batch1-Caspase3.xlsx	European Commission, Joint Research Centre (JRC)	doi:10.2905/jrc-10088-10009	https://doi.org/10.2905/jrc-10088-10009
NP00282-9-E3	Cell treatment and staining	Hamilton Star and Starlet platforms	Hamilton Italia Srl	Automated cell image acquisition and data production	Array Scan VTI	Cellomics	exp9-E3	Experiment9-Batch1-Caspase3.xlsx	European Commission, Joint Research Centre (JRC)	doi:10.2905/jrc-10088-10009	https://doi.org/10.2905/jrc-10088-10009	Normalization of the data	exp9-NP00282	\TransformedData\experiment9-Batch1-Caspase3.xlsx	European Commission, Joint Research Centre (JRC)	doi:10.2905/jrc-10088-10009	https://doi.org/10.2905/jrc-10088-10009
NP00282-9-D8	Cell treatment and staining	Hamilton Star and Starlet platforms	Hamilton Italia Srl	Automated cell image acquisition and data production	Array Scan VTI	Cellomics	exp9-D8	Experiment9-Batch1-Caspase3.xlsx	European Commission, Joint Research Centre (JRC)	doi:10.2905/jrc-10088-10009	https://doi.org/10.2905/jrc-10088-10009	Normalization of the data	exp9-NP00282	\TransformedData\experiment9-Batch1-Caspase3.xlsx	European Commission, Joint Research Centre (JRC)	doi:10.2905/jrc-10088-10009	https://doi.org/10.2905/jrc-10088-10009
NP00213-10-A7	Cell treatment and staining	Hamilton Star and Starlet platforms	Hamilton Italia Srl	Automated cell image acquisition and data production	Array Scan VTI	Cellomics	exp10-A7	Experiment10-Batch2-MitoHealth-CellViability.xlsx	European Commission, Joint Research Centre (JRC)	doi:10.2905/jrc-10088-10009	https://doi.org/10.2905/jrc-10088-10009	Normalization of the data	exp10-NP00213	\TransformedData\experiment10-Batch2-MitoHealth-CellViability.xlsx	European Commission, Joint Research Centre (JRC)	doi:10.2905/jrc-10088-10009	https://doi.org/10.2905/jrc-10088-10009
NP00213-10-G10	Cell treatment and staining	Hamilton Star and Starlet platforms	Hamilton Italia Srl	Automated cell image acquisition and data production	Array Scan VTI	Cellomics	exp10-G10	Experiment10-Batch2-MitoHealth-CellViability.xlsx	European Commission, Joint Research Centre (JRC)	doi:10.2905/jrc-10088-10009	https://doi.org/10.2905/jrc-10088-10009	Normalization of the data	exp10-NP00213	\TransformedData\experiment10-Batch2-MitoHealth-CellViability.xlsx	European Commission, Joint Research Centre (JRC)	doi:10.2905/jrc-10088-10009	https://doi.org/10.2905/jrc-10088-10009
NP00432-10-A6	Cell treatment and staining	Hamilton Star and Starlet platforms	Hamilton Italia Srl	Automated cell image acquisition and data production	Array Scan VTI	Cellomics	exp10-A6	Experiment10-Batch2-MitoHealth-CellViability.xlsx	European Commission, Joint Research Centre (JRC)	doi:10.2905/jrc-10088-10009	https://doi.org/10.2905/jrc-10088-10009	Normalization of the data	exp10-NP00432	\TransformedData\experiment10-Batch2-MitoHealth-CellViability.xlsx	European Commission, Joint Research Centre (JRC)	doi:10.2905/jrc-10088-10009	https://doi.org/10.2905/jrc-10088-10009
NP00436-10-H4	Cell treatment and staining	Hamilton Star and Starlet platforms	Hamilton Italia Srl	Automated cell image acquisition and data production	Array Scan VTI	Cellomics	exp10-H4	Experiment10-Batch2-MitoHealth-CellViability.xlsx	European Commission, Joint Research Centre (JRC)	doi:10.2905/jrc-10088-10009	https://doi.org/10.2905/jrc-10088-10009	Normalization of the data	exp10-NP00436	\TransformedData\experiment10-Batch2-MitoHealth-CellViability.xlsx	European Commission, Joint Research Centre (JRC)	doi:10.2905/jrc-10088-10009	https://doi.org/10.2905/jrc-10088-10009
NP00476-10-E7	Cell treatment and staining	Hamilton Star and Starlet platforms	Hamilton Italia Srl	Automated cell image acquisition and data production	Array Scan VTI	Cellomics	exp10-E7	Experiment10-Batch2-MitoHealth-CellViability.xlsx	European Commission, Joint Research Centre (JRC)	doi:10.2905/jrc-10088-10009	https://doi.org/10.2905/jrc-10088-10009	Normalization of the data	exp10-NP00476	\TransformedData\experiment10-Batch2-MitoHealth-CellViability.xlsx	European Commission, Joint Research Centre (JRC)	doi:10.2905/jrc-10088-10009	https://doi.org/10.2905/jrc-10088-10009
NP00476-10-G11	Cell treatment and staining	Hamilton Star and Starlet platforms	Hamilton Italia Srl	Automated cell image acquisition and data production	Array Scan VTI	Cellomics	exp10-G11	Experiment10-Batch2-MitoHealth-CellViability.xlsx	European Commission, Joint Research Centre (JRC)	doi:10.2905/jrc-10088-10009	https://doi.org/10.2905/jrc-10088-10009	Normalization of the data	exp10-NP00476	\TransformedData\experiment10-Batch2-MitoHealth-CellViability.xlsx	European Commission, Joint Research Centre (JRC)	doi:10.2905/jrc-10088-10009	https://doi.org/10.2905/jrc-10088-10009
NP00480-10-A8	Cell treatment and staining	Hamilton Star and Starlet platforms	Hamilton Italia Srl	Automated cell image acquisition and data production	Array Scan VTI	Cellomics	exp10-A8	Experiment10-Batch2-MitoHealth-CellViability.xlsx	European Commission, Joint Research Centre (JRC)	doi:10.2905/jrc-10088-10009	https://doi.org/10.2905/jrc-10088-10009	Normalization of the data	exp10-NP00480	\TransformedData\experiment10-Batch2-MitoHealth-CellViability.xlsx	European Commission, Joint Research Centre (JRC)	doi:10.2905/jrc-10088-10009	https://doi.org/10.2905/jrc-10088-10009
NP00480-10-C12	Cell treatment and staining	Hamilton Star and Starlet platforms	Hamilton Italia Srl	Automated cell image acquisition and data production	Array Scan VTI	Cellomics	exp10-C12	Experiment10-Batch2-MitoHealth-CellViability.xlsx	European Commission, Joint Research Centre (JRC)	doi:10.2905/jrc-10088-10009	https://doi.org/10.2905/jrc-10088-10009	Normalization of the data	exp10-NP00480	\TransformedData\experiment10-Batch2-MitoHealth-CellViability.xlsx	European Commission, Joint Research Centre (JRC)	doi:10.2905/jrc-10088-10009	https://doi.org/10.2905/jrc-10088-10009
NP00478-10-G7	Cell treatment and staining	Hamilton Star and Starlet platforms	Hamilton Italia Srl	Automated cell image acquisition and data production	Array Scan VTI	Cellomics	exp10-G7	Experiment10-Batch2-MitoHealth-CellViability.xlsx	European Commission, Joint Research Centre (JRC)	doi:10.2905/jrc-10088-10009	https://doi.org/10.2905/jrc-10088-10009	Normalization of the data	exp10-NP00478	\TransformedData\experiment10-Batch2-MitoHealth-CellViability.xlsx	European Commission, Joint Research Centre (JRC)	doi:10.2905/jrc-10088-10009	https://doi.org/10.2905/jrc-10088-10009
NP00478-10-A12	Cell treatment and staining	Hamilton Star and Starlet platforms	Hamilton Italia Srl	Automated cell image acquisition and data production	Array Scan VTI	Cellomics	exp10-A12	Experiment10-Batch2-MitoHealth-CellViability.xlsx	European Commission, Joint Research Centre (JRC)	doi:10.2905/jrc-10088-10009	https://doi.org/10.2905/jrc-10088-10009	Normalization of the data	exp10-NP00478	\TransformedData\experiment10-Batch2-MitoHealth-CellViability.xlsx	European Commission, Joint Research Centre (JRC)	doi:10.2905/jrc-10088-10009	https://doi.org/10.2905/jrc-10088-10009
NP00479-10-H7	Cell treatment and staining	Hamilton Star and Starlet platforms	Hamilton Italia Srl	Automated cell image acquisition and data production	Array Scan VTI	Cellomics	exp10-H7	Experiment10-Batch2-MitoHealth-CellViability.xlsx	European Commission, Joint Research Centre (JRC)	doi:10.2905/jrc-10088-10009	https://doi.org/10.2905/jrc-10088-10009	Normalization of the data	exp10-NP00479	\TransformedData\experiment10-Batch2-MitoHealth-CellViability.xlsx	European Commission, Joint Research Centre (JRC)	doi:10.2905/jrc-10088-10009	https://doi.org/10.2905/jrc-10088-10009
NP00479-10-B12	Cell treatment and staining	Hamilton Star and Starlet platforms	Hamilton Italia Srl	Automated cell image acquisition and data production	Array Scan VTI	Cellomics	exp10-B12	Experiment10-Batch2-MitoHealth-CellViability.xlsx	European Commission, Joint Research Centre (JRC)	doi:10.2905/jrc-10088-10009	https://doi.org/10.2905/jrc-10088-10009	Normalization of the data	exp10-NP00479	\TransformedData\experiment10-Batch2-MitoHealth-CellViability.xlsx	European Commission, Joint Research Centre (JRC)	doi:10.2905/jrc-10088-10009	https://doi.org/10.2905/jrc-10088-10009
NP00477-10-F7	Cell treatment and staining	Hamilton Star and Starlet platforms	Hamilton Italia Srl	Automated cell image acquisition and data production	Array Scan VTI	Cellomics	exp10-F7	Experiment10-Batch2-MitoHealth-CellViability.xlsx	European Commission, Joint Research Centre (JRC)	doi:10.2905/jrc-10088-10009	https://doi.org/10.2905/jrc-10088-10009	Normalization of the data	exp10-NP00477	\TransformedData\experiment10-Batch2-MitoHealth-CellViability.xlsx	European Commission, Joint Research Centre (JRC)	doi:10.2905/jrc-10088-10009	https://doi.org/10.2905/jrc-10088-10009
NP00477-10-H11	Cell treatment and staining	Hamilton Star and Starlet platforms	Hamilton Italia Srl	Automated cell image acquisition and data production	Array Scan VTI	Cellomics	exp10-H11	Experiment10-Batch2-MitoHealth-CellViability.xlsx	European Commission, Joint Research Centre (JRC)	doi:10.2905/jrc-10088-10009	https://doi.org/10.2905/jrc-10088-10009	Normalization of the data	exp10-NP00477	\TransformedData\experiment10-Batch2-MitoHealth-CellViability.xlsx	European Commission, Joint Research Centre (JRC)	doi:10.2905/jrc-10088-10009	https://doi.org/10.2905/jrc-10088-10009
NP00440-10-F4	Cell treatment and staining	Hamilton Star and Starlet platforms	Hamilton Italia Srl	Automated cell image acquisition and data production	Array Scan VTI	Cellomics	exp10-F4	Experiment10-Batch2-MitoHealth-CellViability.xlsx	European Commission, Joint Research Centre (JRC)	doi:10.2905/jrc-10088-10009	https://doi.org/10.2905/jrc-10088-10009	Normalization of the data	exp10-NP00440	\TransformedData\experiment10-Batch2-MitoHealth-CellViability.xlsx	European Commission, Joint Research Centre (JRC)	doi:10.2905/jrc-10088-10009	https://doi.org/10.2905/jrc-10088-10009
CdCl2_100microM_Fix-10-F1	Cell treatment and staining	Hamilton Star and Starlet platforms	Hamilton Italia Srl	Automated cell image acquisition and data production	Array Scan VTI	Cellomics	exp10-F1	Experiment10-Batch2-MitoHealth-CellViability.xlsx	European Commission, Joint Research Centre (JRC)	doi:10.2905/jrc-10088-10009	https://doi.org/10.2905/jrc-10088-10009	Normalization of the data	exp10-CdCl2_100�M_Fix	\TransformedData\experiment10-Batch2-MitoHealth-CellViability.xlsx	European Commission, Joint Research Centre (JRC)	doi:10.2905/jrc-10088-10009	https://doi.org/10.2905/jrc-10088-10009
CdCl2_100microM_Fix-10-G1	Cell treatment and staining	Hamilton Star and Starlet platforms	Hamilton Italia Srl	Automated cell image acquisition and data production	Array Scan VTI	Cellomics	exp10-G1	Experiment10-Batch2-MitoHealth-CellViability.xlsx	European Commission, Joint Research Centre (JRC)	doi:10.2905/jrc-10088-10009	https://doi.org/10.2905/jrc-10088-10009	Normalization of the data	exp10-CdCl2_100�M_Fix	\TransformedData\experiment10-Batch2-MitoHealth-CellViability.xlsx	European Commission, Joint Research Centre (JRC)	doi:10.2905/jrc-10088-10009	https://doi.org/10.2905/jrc-10088-10009
CdCl2_100microM_Fix-10-H1	Cell treatment and staining	Hamilton Star and Starlet platforms	Hamilton Italia Srl	Automated cell image acquisition and data production	Array Scan VTI	Cellomics	exp10-H1	Experiment10-Batch2-MitoHealth-CellViability.xlsx	European Commission, Joint Research Centre (JRC)	doi:10.2905/jrc-10088-10009	https://doi.org/10.2905/jrc-10088-10009	Normalization of the data	exp10-CdCl2_100�M_Fix	\TransformedData\experiment10-Batch2-MitoHealth-CellViability.xlsx	European Commission, Joint Research Centre (JRC)	doi:10.2905/jrc-10088-10009	https://doi.org/10.2905/jrc-10088-10009
CdCl2_100microM_Dil-10-A1	Cell treatment and staining	Hamilton Star and Starlet platforms	Hamilton Italia Srl	Automated cell image acquisition and data production	Array Scan VTI	Cellomics	exp10-A1	Experiment10-Batch2-MitoHealth-CellViability.xlsx	European Commission, Joint Research Centre (JRC)	doi:10.2905/jrc-10088-10009	https://doi.org/10.2905/jrc-10088-10009	Normalization of the data	exp10-CdCl2_100�M_Dil	\TransformedData\experiment10-Batch2-MitoHealth-CellViability.xlsx	European Commission, Joint Research Centre (JRC)	doi:10.2905/jrc-10088-10009	https://doi.org/10.2905/jrc-10088-10009
CdCl2_100microM_Dil-10-B1	Cell treatment and staining	Hamilton Star and Starlet platforms	Hamilton Italia Srl	Automated cell image acquisition and data production	Array Scan VTI	Cellomics	exp10-B1	Experiment10-Batch2-MitoHealth-CellViability.xlsx	European Commission, Joint Research Centre (JRC)	doi:10.2905/jrc-10088-10009	https://doi.org/10.2905/jrc-10088-10009	Normalization of the data	exp10-CdCl2_100�M_Dil	\TransformedData\experiment10-Batch2-MitoHealth-CellViability.xlsx	European Commission, Joint Research Centre (JRC)	doi:10.2905/jrc-10088-10009	https://doi.org/10.2905/jrc-10088-10009
CdCl2_100microM_Dil-10-C1	Cell treatment and staining	Hamilton Star and Starlet platforms	Hamilton Italia Srl	Automated cell image acquisition and data production	Array Scan VTI	Cellomics	exp10-C1	Experiment10-Batch2-MitoHealth-CellViability.xlsx	European Commission, Joint Research Centre (JRC)	doi:10.2905/jrc-10088-10009	https://doi.org/10.2905/jrc-10088-10009	Normalization of the data	exp10-CdCl2_100�M_Dil	\TransformedData\experiment10-Batch2-MitoHealth-CellViability.xlsx	European Commission, Joint Research Centre (JRC)	doi:10.2905/jrc-10088-10009	https://doi.org/10.2905/jrc-10088-10009
NP00190-10-G6	Cell treatment and staining	Hamilton Star and Starlet platforms	Hamilton Italia Srl	Automated cell image acquisition and data production	Array Scan VTI	Cellomics	exp10-G6	Experiment10-Batch2-MitoHealth-CellViability.xlsx	European Commission, Joint Research Centre (JRC)	doi:10.2905/jrc-10088-10009	https://doi.org/10.2905/jrc-10088-10009	Normalization of the data	exp10-NP00190	\TransformedData\experiment10-Batch2-MitoHealth-CellViability.xlsx	European Commission, Joint Research Centre (JRC)	doi:10.2905/jrc-10088-10009	https://doi.org/10.2905/jrc-10088-10009
NP00190-10-E10	Cell treatment and staining	Hamilton Star and Starlet platforms	Hamilton Italia Srl	Automated cell image acquisition and data production	Array Scan VTI	Cellomics	exp10-E10	Experiment10-Batch2-MitoHealth-CellViability.xlsx	European Commission, Joint Research Centre (JRC)	doi:10.2905/jrc-10088-10009	https://doi.org/10.2905/jrc-10088-10009	Normalization of the data	exp10-NP00190	\TransformedData\experiment10-Batch2-MitoHealth-CellViability.xlsx	European Commission, Joint Research Centre (JRC)	doi:10.2905/jrc-10088-10009	https://doi.org/10.2905/jrc-10088-10009
NP00742-10-B5	Cell treatment and staining	Hamilton Star and Starlet platforms	Hamilton Italia Srl	Automated cell image acquisition and data production	Array Scan VTI	Cellomics	exp10-B5	Experiment10-Batch2-MitoHealth-CellViability.xlsx	European Commission, Joint Research Centre (JRC)	doi:10.2905/jrc-10088-10009	https://doi.org/10.2905/jrc-10088-10009	Normalization of the data	exp10-NP00742	\TransformedData\experiment10-Batch2-MitoHealth-CellViability.xlsx	European Commission, Joint Research Centre (JRC)	doi:10.2905/jrc-10088-10009	https://doi.org/10.2905/jrc-10088-10009
NP00194-10-C5	Cell treatment and staining	Hamilton Star and Starlet platforms	Hamilton Italia Srl	Automated cell image acquisition and data production	Array Scan VTI	Cellomics	exp10-C5	Experiment10-Batch2-MitoHealth-CellViability.xlsx	European Commission, Joint Research Centre (JRC)	doi:10.2905/jrc-10088-10009	https://doi.org/10.2905/jrc-10088-10009	Normalization of the data	exp10-NP00194	\TransformedData\experiment10-Batch2-MitoHealth-CellViability.xlsx	European Commission, Joint Research Centre (JRC)	doi:10.2905/jrc-10088-10009	https://doi.org/10.2905/jrc-10088-10009
NP00453-10-E3	Cell treatment and staining	Hamilton Star and Starlet platforms	Hamilton Italia Srl	Automated cell image acquisition and data production	Array Scan VTI	Cellomics	exp10-E3	Experiment10-Batch2-MitoHealth-CellViability.xlsx	European Commission, Joint Research Centre (JRC)	doi:10.2905/jrc-10088-10009	https://doi.org/10.2905/jrc-10088-10009	Normalization of the data	exp10-NP00453	\TransformedData\experiment10-Batch2-MitoHealth-CellViability.xlsx	European Commission, Joint Research Centre (JRC)	doi:10.2905/jrc-10088-10009	https://doi.org/10.2905/jrc-10088-10009
NP00455-10-G3	Cell treatment and staining	Hamilton Star and Starlet platforms	Hamilton Italia Srl	Automated cell image acquisition and data production	Array Scan VTI	Cellomics	exp10-G3	Experiment10-Batch2-MitoHealth-CellViability.xlsx	European Commission, Joint Research Centre (JRC)	doi:10.2905/jrc-10088-10009	https://doi.org/10.2905/jrc-10088-10009	Normalization of the data	exp10-NP00455	\TransformedData\experiment10-Batch2-MitoHealth-CellViability.xlsx	European Commission, Joint Research Centre (JRC)	doi:10.2905/jrc-10088-10009	https://doi.org/10.2905/jrc-10088-10009
NP00454-10-F3	Cell treatment and staining	Hamilton Star and Starlet platforms	Hamilton Italia Srl	Automated cell image acquisition and data production	Array Scan VTI	Cellomics	exp10-F3	Experiment10-Batch2-MitoHealth-CellViability.xlsx	European Commission, Joint Research Centre (JRC)	doi:10.2905/jrc-10088-10009	https://doi.org/10.2905/jrc-10088-10009	Normalization of the data	exp10-NP00454	\TransformedData\experiment10-Batch2-MitoHealth-CellViability.xlsx	European Commission, Joint Research Centre (JRC)	doi:10.2905/jrc-10088-10009	https://doi.org/10.2905/jrc-10088-10009
NP00195-10-D5	Cell treatment and staining	Hamilton Star and Starlet platforms	Hamilton Italia Srl	Automated cell image acquisition and data production	Array Scan VTI	Cellomics	exp10-D5	Experiment10-Batch2-MitoHealth-CellViability.xlsx	European Commission, Joint Research Centre (JRC)	doi:10.2905/jrc-10088-10009	https://doi.org/10.2905/jrc-10088-10009	Normalization of the data	exp10-NP00195	\TransformedData\experiment10-Batch2-MitoHealth-CellViability.xlsx	European Commission, Joint Research Centre (JRC)	doi:10.2905/jrc-10088-10009	https://doi.org/10.2905/jrc-10088-10009
NP00196-10-E5	Cell treatment and staining	Hamilton Star and Starlet platforms	Hamilton Italia Srl	Automated cell image acquisition and data production	Array Scan VTI	Cellomics	exp10-E5	Experiment10-Batch2-MitoHealth-CellViability.xlsx	European Commission, Joint Research Centre (JRC)	doi:10.2905/jrc-10088-10009	https://doi.org/10.2905/jrc-10088-10009	Normalization of the data	exp10-NP00196	\TransformedData\experiment10-Batch2-MitoHealth-CellViability.xlsx	European Commission, Joint Research Centre (JRC)	doi:10.2905/jrc-10088-10009	https://doi.org/10.2905/jrc-10088-10009
NP00647-10-F5	Cell treatment and staining	Hamilton Star and Starlet platforms	Hamilton Italia Srl	Automated cell image acquisition and data production	Array Scan VTI	Cellomics	exp10-F5	Experiment10-Batch2-MitoHealth-CellViability.xlsx	European Commission, Joint Research Centre (JRC)	doi:10.2905/jrc-10088-10009	https://doi.org/10.2905/jrc-10088-10009	Normalization of the data	exp10-NP00647	\TransformedData\experiment10-Batch2-MitoHealth-CellViability.xlsx	European Commission, Joint Research Centre (JRC)	doi:10.2905/jrc-10088-10009	https://doi.org/10.2905/jrc-10088-10009
NP00444-10-D2	Cell treatment and staining	Hamilton Star and Starlet platforms	Hamilton Italia Srl	Automated cell image acquisition and data production	Array Scan VTI	Cellomics	exp10-D2	Experiment10-Batch2-MitoHealth-CellViability.xlsx	European Commission, Joint Research Centre (JRC)	doi:10.2905/jrc-10088-10009	https://doi.org/10.2905/jrc-10088-10009	Normalization of the data	exp10-NP00444	\TransformedData\experiment10-Batch2-MitoHealth-CellViability.xlsx	European Commission, Joint Research Centre (JRC)	doi:10.2905/jrc-10088-10009	https://doi.org/10.2905/jrc-10088-10009
NP00450-10-B3	Cell treatment and staining	Hamilton Star and Starlet platforms	Hamilton Italia Srl	Automated cell image acquisition and data production	Array Scan VTI	Cellomics	exp10-B3	Experiment10-Batch2-MitoHealth-CellViability.xlsx	European Commission, Joint Research Centre (JRC)	doi:10.2905/jrc-10088-10009	https://doi.org/10.2905/jrc-10088-10009	Normalization of the data	exp10-NP00450	\TransformedData\experiment10-Batch2-MitoHealth-CellViability.xlsx	European Commission, Joint Research Centre (JRC)	doi:10.2905/jrc-10088-10009	https://doi.org/10.2905/jrc-10088-10009
NP00448-10-H2	Cell treatment and staining	Hamilton Star and Starlet platforms	Hamilton Italia Srl	Automated cell image acquisition and data production	Array Scan VTI	Cellomics	exp10-H2	Experiment10-Batch2-MitoHealth-CellViability.xlsx	European Commission, Joint Research Centre (JRC)	doi:10.2905/jrc-10088-10009	https://doi.org/10.2905/jrc-10088-10009	Normalization of the data	exp10-NP00448	\TransformedData\experiment10-Batch2-MitoHealth-CellViability.xlsx	European Commission, Joint Research Centre (JRC)	doi:10.2905/jrc-10088-10009	https://doi.org/10.2905/jrc-10088-10009
NP00445-10-E2	Cell treatment and staining	Hamilton Star and Starlet platforms	Hamilton Italia Srl	Automated cell image acquisition and data production	Array Scan VTI	Cellomics	exp10-E2	Experiment10-Batch2-MitoHealth-CellViability.xlsx	European Commission, Joint Research Centre (JRC)	doi:10.2905/jrc-10088-10009	https://doi.org/10.2905/jrc-10088-10009	Normalization of the data	exp10-NP00445	\TransformedData\experiment10-Batch2-MitoHealth-CellViability.xlsx	European Commission, Joint Research Centre (JRC)	doi:10.2905/jrc-10088-10009	https://doi.org/10.2905/jrc-10088-10009
NP00446-10-F2	Cell treatment and staining	Hamilton Star and Starlet platforms	Hamilton Italia Srl	Automated cell image acquisition and data production	Array Scan VTI	Cellomics	exp10-F2	Experiment10-Batch2-MitoHealth-CellViability.xlsx	European Commission, Joint Research Centre (JRC)	doi:10.2905/jrc-10088-10009	https://doi.org/10.2905/jrc-10088-10009	Normalization of the data	exp10-NP00446	\TransformedData\experiment10-Batch2-MitoHealth-CellViability.xlsx	European Commission, Joint Research Centre (JRC)	doi:10.2905/jrc-10088-10009	https://doi.org/10.2905/jrc-10088-10009
NP00447-10-G2	Cell treatment and staining	Hamilton Star and Starlet platforms	Hamilton Italia Srl	Automated cell image acquisition and data production	Array Scan VTI	Cellomics	exp10-G2	Experiment10-Batch2-MitoHealth-CellViability.xlsx	European Commission, Joint Research Centre (JRC)	doi:10.2905/jrc-10088-10009	https://doi.org/10.2905/jrc-10088-10009	Normalization of the data	exp10-NP00447	\TransformedData\experiment10-Batch2-MitoHealth-CellViability.xlsx	European Commission, Joint Research Centre (JRC)	doi:10.2905/jrc-10088-10009	https://doi.org/10.2905/jrc-10088-10009
NP00449-10-A3	Cell treatment and staining	Hamilton Star and Starlet platforms	Hamilton Italia Srl	Automated cell image acquisition and data production	Array Scan VTI	Cellomics	exp10-A3	Experiment10-Batch2-MitoHealth-CellViability.xlsx	European Commission, Joint Research Centre (JRC)	doi:10.2905/jrc-10088-10009	https://doi.org/10.2905/jrc-10088-10009	Normalization of the data	exp10-NP00449	\TransformedData\experiment10-Batch2-MitoHealth-CellViability.xlsx	European Commission, Joint Research Centre (JRC)	doi:10.2905/jrc-10088-10009	https://doi.org/10.2905/jrc-10088-10009
NP00451-10-C3	Cell treatment and staining	Hamilton Star and Starlet platforms	Hamilton Italia Srl	Automated cell image acquisition and data production	Array Scan VTI	Cellomics	exp10-C3	Experiment10-Batch2-MitoHealth-CellViability.xlsx	European Commission, Joint Research Centre (JRC)	doi:10.2905/jrc-10088-10009	https://doi.org/10.2905/jrc-10088-10009	Normalization of the data	exp10-NP00451	\TransformedData\experiment10-Batch2-MitoHealth-CellViability.xlsx	European Commission, Joint Research Centre (JRC)	doi:10.2905/jrc-10088-10009	https://doi.org/10.2905/jrc-10088-10009
NP00452-10-D3	Cell treatment and staining	Hamilton Star and Starlet platforms	Hamilton Italia Srl	Automated cell image acquisition and data production	Array Scan VTI	Cellomics	exp10-D3	Experiment10-Batch2-MitoHealth-CellViability.xlsx	European Commission, Joint Research Centre (JRC)	doi:10.2905/jrc-10088-10009	https://doi.org/10.2905/jrc-10088-10009	Normalization of the data	exp10-NP00452	\TransformedData\experiment10-Batch2-MitoHealth-CellViability.xlsx	European Commission, Joint Research Centre (JRC)	doi:10.2905/jrc-10088-10009	https://doi.org/10.2905/jrc-10088-10009
NP00503-10-E6	Cell treatment and staining	Hamilton Star and Starlet platforms	Hamilton Italia Srl	Automated cell image acquisition and data production	Array Scan VTI	Cellomics	exp10-E6	Experiment10-Batch2-MitoHealth-CellViability.xlsx	European Commission, Joint Research Centre (JRC)	doi:10.2905/jrc-10088-10009	https://doi.org/10.2905/jrc-10088-10009	Normalization of the data	exp10-NP00503	\TransformedData\experiment10-Batch2-MitoHealth-CellViability.xlsx	European Commission, Joint Research Centre (JRC)	doi:10.2905/jrc-10088-10009	https://doi.org/10.2905/jrc-10088-10009
NP00503-10-C10	Cell treatment and staining	Hamilton Star and Starlet platforms	Hamilton Italia Srl	Automated cell image acquisition and data production	Array Scan VTI	Cellomics	exp10-C10	Experiment10-Batch2-MitoHealth-CellViability.xlsx	European Commission, Joint Research Centre (JRC)	doi:10.2905/jrc-10088-10009	https://doi.org/10.2905/jrc-10088-10009	Normalization of the data	exp10-NP00503	\TransformedData\experiment10-Batch2-MitoHealth-CellViability.xlsx	European Commission, Joint Research Centre (JRC)	doi:10.2905/jrc-10088-10009	https://doi.org/10.2905/jrc-10088-10009
NP00443-10-C2	Cell treatment and staining	Hamilton Star and Starlet platforms	Hamilton Italia Srl	Automated cell image acquisition and data production	Array Scan VTI	Cellomics	exp10-C2	Experiment10-Batch2-MitoHealth-CellViability.xlsx	European Commission, Joint Research Centre (JRC)	doi:10.2905/jrc-10088-10009	https://doi.org/10.2905/jrc-10088-10009	Normalization of the data	exp10-NP00443	\TransformedData\experiment10-Batch2-MitoHealth-CellViability.xlsx	European Commission, Joint Research Centre (JRC)	doi:10.2905/jrc-10088-10009	https://doi.org/10.2905/jrc-10088-10009
NP00456-10-H3	Cell treatment and staining	Hamilton Star and Starlet platforms	Hamilton Italia Srl	Automated cell image acquisition and data production	Array Scan VTI	Cellomics	exp10-H3	Experiment10-Batch2-MitoHealth-CellViability.xlsx	European Commission, Joint Research Centre (JRC)	doi:10.2905/jrc-10088-10009	https://doi.org/10.2905/jrc-10088-10009	Normalization of the data	exp10-NP00456	\TransformedData\experiment10-Batch2-MitoHealth-CellViability.xlsx	European Commission, Joint Research Centre (JRC)	doi:10.2905/jrc-10088-10009	https://doi.org/10.2905/jrc-10088-10009
NP00458-10-B4	Cell treatment and staining	Hamilton Star and Starlet platforms	Hamilton Italia Srl	Automated cell image acquisition and data production	Array Scan VTI	Cellomics	exp10-B4	Experiment10-Batch2-MitoHealth-CellViability.xlsx	European Commission, Joint Research Centre (JRC)	doi:10.2905/jrc-10088-10009	https://doi.org/10.2905/jrc-10088-10009	Normalization of the data	exp10-NP00458	\TransformedData\experiment10-Batch2-MitoHealth-CellViability.xlsx	European Commission, Joint Research Centre (JRC)	doi:10.2905/jrc-10088-10009	https://doi.org/10.2905/jrc-10088-10009
NP00442-10-D4	Cell treatment and staining	Hamilton Star and Starlet platforms	Hamilton Italia Srl	Automated cell image acquisition and data production	Array Scan VTI	Cellomics	exp10-D4	Experiment10-Batch2-MitoHealth-CellViability.xlsx	European Commission, Joint Research Centre (JRC)	doi:10.2905/jrc-10088-10009	https://doi.org/10.2905/jrc-10088-10009	Normalization of the data	exp10-NP00442	\TransformedData\experiment10-Batch2-MitoHealth-CellViability.xlsx	European Commission, Joint Research Centre (JRC)	doi:10.2905/jrc-10088-10009	https://doi.org/10.2905/jrc-10088-10009
NP00437-10-E4	Cell treatment and staining	Hamilton Star and Starlet platforms	Hamilton Italia Srl	Automated cell image acquisition and data production	Array Scan VTI	Cellomics	exp10-E4	Experiment10-Batch2-MitoHealth-CellViability.xlsx	European Commission, Joint Research Centre (JRC)	doi:10.2905/jrc-10088-10009	https://doi.org/10.2905/jrc-10088-10009	Normalization of the data	exp10-NP00437	\TransformedData\experiment10-Batch2-MitoHealth-CellViability.xlsx	European Commission, Joint Research Centre (JRC)	doi:10.2905/jrc-10088-10009	https://doi.org/10.2905/jrc-10088-10009
NC-10-D1	Cell treatment and staining	Hamilton Star and Starlet platforms	Hamilton Italia Srl	Automated cell image acquisition and data production	Array Scan VTI	Cellomics	exp10-D1	Experiment10-Batch2-MitoHealth-CellViability.xlsx	European Commission, Joint Research Centre (JRC)	doi:10.2905/jrc-10088-10009	https://doi.org/10.2905/jrc-10088-10009	Normalization of the data	exp10-NC	\TransformedData\experiment10-Batch2-MitoHealth-CellViability.xlsx	European Commission, Joint Research Centre (JRC)	doi:10.2905/jrc-10088-10009	https://doi.org/10.2905/jrc-10088-10009
NC-10-E1	Cell treatment and staining	Hamilton Star and Starlet platforms	Hamilton Italia Srl	Automated cell image acquisition and data production	Array Scan VTI	Cellomics	exp10-E1	Experiment10-Batch2-MitoHealth-CellViability.xlsx	European Commission, Joint Research Centre (JRC)	doi:10.2905/jrc-10088-10009	https://doi.org/10.2905/jrc-10088-10009	Normalization of the data	exp10-NC	\TransformedData\experiment10-Batch2-MitoHealth-CellViability.xlsx	European Commission, Joint Research Centre (JRC)	doi:10.2905/jrc-10088-10009	https://doi.org/10.2905/jrc-10088-10009
NC-10-E9	Cell treatment and staining	Hamilton Star and Starlet platforms	Hamilton Italia Srl	Automated cell image acquisition and data production	Array Scan VTI	Cellomics	exp10-E9	Experiment10-Batch2-MitoHealth-CellViability.xlsx	European Commission, Joint Research Centre (JRC)	doi:10.2905/jrc-10088-10009	https://doi.org/10.2905/jrc-10088-10009	Normalization of the data	exp10-NC	\TransformedData\experiment10-Batch2-MitoHealth-CellViability.xlsx	European Commission, Joint Research Centre (JRC)	doi:10.2905/jrc-10088-10009	https://doi.org/10.2905/jrc-10088-10009
NC-10-F9	Cell treatment and staining	Hamilton Star and Starlet platforms	Hamilton Italia Srl	Automated cell image acquisition and data production	Array Scan VTI	Cellomics	exp10-F9	Experiment10-Batch2-MitoHealth-CellViability.xlsx	European Commission, Joint Research Centre (JRC)	doi:10.2905/jrc-10088-10009	https://doi.org/10.2905/jrc-10088-10009	Normalization of the data	exp10-NC	\TransformedData\experiment10-Batch2-MitoHealth-CellViability.xlsx	European Commission, Joint Research Centre (JRC)	doi:10.2905/jrc-10088-10009	https://doi.org/10.2905/jrc-10088-10009
NP00375-10-B2	Cell treatment and staining	Hamilton Star and Starlet platforms	Hamilton Italia Srl	Automated cell image acquisition and data production	Array Scan VTI	Cellomics	exp10-B2	Experiment10-Batch2-MitoHealth-CellViability.xlsx	European Commission, Joint Research Centre (JRC)	doi:10.2905/jrc-10088-10009	https://doi.org/10.2905/jrc-10088-10009	Normalization of the data	exp10-NP00375	\TransformedData\experiment10-Batch2-MitoHealth-CellViability.xlsx	European Commission, Joint Research Centre (JRC)	doi:10.2905/jrc-10088-10009	https://doi.org/10.2905/jrc-10088-10009
NP00375-10-G9	Cell treatment and staining	Hamilton Star and Starlet platforms	Hamilton Italia Srl	Automated cell image acquisition and data production	Array Scan VTI	Cellomics	exp10-G9	Experiment10-Batch2-MitoHealth-CellViability.xlsx	European Commission, Joint Research Centre (JRC)	doi:10.2905/jrc-10088-10009	https://doi.org/10.2905/jrc-10088-10009	Normalization of the data	exp10-NP00375	\TransformedData\experiment10-Batch2-MitoHealth-CellViability.xlsx	European Commission, Joint Research Centre (JRC)	doi:10.2905/jrc-10088-10009	https://doi.org/10.2905/jrc-10088-10009
NP00484-10-E8	Cell treatment and staining	Hamilton Star and Starlet platforms	Hamilton Italia Srl	Automated cell image acquisition and data production	Array Scan VTI	Cellomics	exp10-E8	Experiment10-Batch2-MitoHealth-CellViability.xlsx	European Commission, Joint Research Centre (JRC)	doi:10.2905/jrc-10088-10009	https://doi.org/10.2905/jrc-10088-10009	Normalization of the data	exp10-NP00484	\TransformedData\experiment10-Batch2-MitoHealth-CellViability.xlsx	European Commission, Joint Research Centre (JRC)	doi:10.2905/jrc-10088-10009	https://doi.org/10.2905/jrc-10088-10009
NP00484-10-G12	Cell treatment and staining	Hamilton Star and Starlet platforms	Hamilton Italia Srl	Automated cell image acquisition and data production	Array Scan VTI	Cellomics	exp10-G12	Experiment10-Batch2-MitoHealth-CellViability.xlsx	European Commission, Joint Research Centre (JRC)	doi:10.2905/jrc-10088-10009	https://doi.org/10.2905/jrc-10088-10009	Normalization of the data	exp10-NP00484	\TransformedData\experiment10-Batch2-MitoHealth-CellViability.xlsx	European Commission, Joint Research Centre (JRC)	doi:10.2905/jrc-10088-10009	https://doi.org/10.2905/jrc-10088-10009
NP00485-10-F8	Cell treatment and staining	Hamilton Star and Starlet platforms	Hamilton Italia Srl	Automated cell image acquisition and data production	Array Scan VTI	Cellomics	exp10-F8	Experiment10-Batch2-MitoHealth-CellViability.xlsx	European Commission, Joint Research Centre (JRC)	doi:10.2905/jrc-10088-10009	https://doi.org/10.2905/jrc-10088-10009	Normalization of the data	exp10-NP00485	\TransformedData\experiment10-Batch2-MitoHealth-CellViability.xlsx	European Commission, Joint Research Centre (JRC)	doi:10.2905/jrc-10088-10009	https://doi.org/10.2905/jrc-10088-10009
NP00485-10-H12	Cell treatment and staining	Hamilton Star and Starlet platforms	Hamilton Italia Srl	Automated cell image acquisition and data production	Array Scan VTI	Cellomics	exp10-H12	Experiment10-Batch2-MitoHealth-CellViability.xlsx	European Commission, Joint Research Centre (JRC)	doi:10.2905/jrc-10088-10009	https://doi.org/10.2905/jrc-10088-10009	Normalization of the data	exp10-NP00485	\TransformedData\experiment10-Batch2-MitoHealth-CellViability.xlsx	European Commission, Joint Research Centre (JRC)	doi:10.2905/jrc-10088-10009	https://doi.org/10.2905/jrc-10088-10009
NP00482-10-C8	Cell treatment and staining	Hamilton Star and Starlet platforms	Hamilton Italia Srl	Automated cell image acquisition and data production	Array Scan VTI	Cellomics	exp10-C8	Experiment10-Batch2-MitoHealth-CellViability.xlsx	European Commission, Joint Research Centre (JRC)	doi:10.2905/jrc-10088-10009	https://doi.org/10.2905/jrc-10088-10009	Normalization of the data	exp10-NP00482	\TransformedData\experiment10-Batch2-MitoHealth-CellViability.xlsx	European Commission, Joint Research Centre (JRC)	doi:10.2905/jrc-10088-10009	https://doi.org/10.2905/jrc-10088-10009
NP00482-10-E12	Cell treatment and staining	Hamilton Star and Starlet platforms	Hamilton Italia Srl	Automated cell image acquisition and data production	Array Scan VTI	Cellomics	exp10-E12	Experiment10-Batch2-MitoHealth-CellViability.xlsx	European Commission, Joint Research Centre (JRC)	doi:10.2905/jrc-10088-10009	https://doi.org/10.2905/jrc-10088-10009	Normalization of the data	exp10-NP00482	\TransformedData\experiment10-Batch2-MitoHealth-CellViability.xlsx	European Commission, Joint Research Centre (JRC)	doi:10.2905/jrc-10088-10009	https://doi.org/10.2905/jrc-10088-10009
NP00481-10-B8	Cell treatment and staining	Hamilton Star and Starlet platforms	Hamilton Italia Srl	Automated cell image acquisition and data production	Array Scan VTI	Cellomics	exp10-B8	Experiment10-Batch2-MitoHealth-CellViability.xlsx	European Commission, Joint Research Centre (JRC)	doi:10.2905/jrc-10088-10009	https://doi.org/10.2905/jrc-10088-10009	Normalization of the data	exp10-NP00481	\TransformedData\experiment10-Batch2-MitoHealth-CellViability.xlsx	European Commission, Joint Research Centre (JRC)	doi:10.2905/jrc-10088-10009	https://doi.org/10.2905/jrc-10088-10009
NP00481-10-D12	Cell treatment and staining	Hamilton Star and Starlet platforms	Hamilton Italia Srl	Automated cell image acquisition and data production	Array Scan VTI	Cellomics	exp10-D12	Experiment10-Batch2-MitoHealth-CellViability.xlsx	European Commission, Joint Research Centre (JRC)	doi:10.2905/jrc-10088-10009	https://doi.org/10.2905/jrc-10088-10009	Normalization of the data	exp10-NP00481	\TransformedData\experiment10-Batch2-MitoHealth-CellViability.xlsx	European Commission, Joint Research Centre (JRC)	doi:10.2905/jrc-10088-10009	https://doi.org/10.2905/jrc-10088-10009
NP00483-10-D8	Cell treatment and staining	Hamilton Star and Starlet platforms	Hamilton Italia Srl	Automated cell image acquisition and data production	Array Scan VTI	Cellomics	exp10-D8	Experiment10-Batch2-MitoHealth-CellViability.xlsx	European Commission, Joint Research Centre (JRC)	doi:10.2905/jrc-10088-10009	https://doi.org/10.2905/jrc-10088-10009	Normalization of the data	exp10-NP00483	\TransformedData\experiment10-Batch2-MitoHealth-CellViability.xlsx	European Commission, Joint Research Centre (JRC)	doi:10.2905/jrc-10088-10009	https://doi.org/10.2905/jrc-10088-10009
NP00483-10-F12	Cell treatment and staining	Hamilton Star and Starlet platforms	Hamilton Italia Srl	Automated cell image acquisition and data production	Array Scan VTI	Cellomics	exp10-F12	Experiment10-Batch2-MitoHealth-CellViability.xlsx	European Commission, Joint Research Centre (JRC)	doi:10.2905/jrc-10088-10009	https://doi.org/10.2905/jrc-10088-10009	Normalization of the data	exp10-NP00483	\TransformedData\experiment10-Batch2-MitoHealth-CellViability.xlsx	European Commission, Joint Research Centre (JRC)	doi:10.2905/jrc-10088-10009	https://doi.org/10.2905/jrc-10088-10009
NP00261-10-B7	Cell treatment and staining	Hamilton Star and Starlet platforms	Hamilton Italia Srl	Automated cell image acquisition and data production	Array Scan VTI	Cellomics	exp10-B7	Experiment10-Batch2-MitoHealth-CellViability.xlsx	European Commission, Joint Research Centre (JRC)	doi:10.2905/jrc-10088-10009	https://doi.org/10.2905/jrc-10088-10009	Normalization of the data	exp10-NP00261	\TransformedData\experiment10-Batch2-MitoHealth-CellViability.xlsx	European Commission, Joint Research Centre (JRC)	doi:10.2905/jrc-10088-10009	https://doi.org/10.2905/jrc-10088-10009
NP00261-10-H10	Cell treatment and staining	Hamilton Star and Starlet platforms	Hamilton Italia Srl	Automated cell image acquisition and data production	Array Scan VTI	Cellomics	exp10-H10	Experiment10-Batch2-MitoHealth-CellViability.xlsx	European Commission, Joint Research Centre (JRC)	doi:10.2905/jrc-10088-10009	https://doi.org/10.2905/jrc-10088-10009	Normalization of the data	exp10-NP00261	\TransformedData\experiment10-Batch2-MitoHealth-CellViability.xlsx	European Commission, Joint Research Centre (JRC)	doi:10.2905/jrc-10088-10009	https://doi.org/10.2905/jrc-10088-10009
NP00254-10-F6	Cell treatment and staining	Hamilton Star and Starlet platforms	Hamilton Italia Srl	Automated cell image acquisition and data production	Array Scan VTI	Cellomics	exp10-F6	Experiment10-Batch2-MitoHealth-CellViability.xlsx	European Commission, Joint Research Centre (JRC)	doi:10.2905/jrc-10088-10009	https://doi.org/10.2905/jrc-10088-10009	Normalization of the data	exp10-NP00254	\TransformedData\experiment10-Batch2-MitoHealth-CellViability.xlsx	European Commission, Joint Research Centre (JRC)	doi:10.2905/jrc-10088-10009	https://doi.org/10.2905/jrc-10088-10009
NP00254-10-D10	Cell treatment and staining	Hamilton Star and Starlet platforms	Hamilton Italia Srl	Automated cell image acquisition and data production	Array Scan VTI	Cellomics	exp10-D10	Experiment10-Batch2-MitoHealth-CellViability.xlsx	European Commission, Joint Research Centre (JRC)	doi:10.2905/jrc-10088-10009	https://doi.org/10.2905/jrc-10088-10009	Normalization of the data	exp10-NP00254	\TransformedData\experiment10-Batch2-MitoHealth-CellViability.xlsx	European Commission, Joint Research Centre (JRC)	doi:10.2905/jrc-10088-10009	https://doi.org/10.2905/jrc-10088-10009
NP00441-10-H5	Cell treatment and staining	Hamilton Star and Starlet platforms	Hamilton Italia Srl	Automated cell image acquisition and data production	Array Scan VTI	Cellomics	exp10-H5	Experiment10-Batch2-MitoHealth-CellViability.xlsx	European Commission, Joint Research Centre (JRC)	doi:10.2905/jrc-10088-10009	https://doi.org/10.2905/jrc-10088-10009	Normalization of the data	exp10-NP00441	\TransformedData\experiment10-Batch2-MitoHealth-CellViability.xlsx	European Commission, Joint Research Centre (JRC)	doi:10.2905/jrc-10088-10009	https://doi.org/10.2905/jrc-10088-10009
NP00509-10-D6	Cell treatment and staining	Hamilton Star and Starlet platforms	Hamilton Italia Srl	Automated cell image acquisition and data production	Array Scan VTI	Cellomics	exp10-D6	Experiment10-Batch2-MitoHealth-CellViability.xlsx	European Commission, Joint Research Centre (JRC)	doi:10.2905/jrc-10088-10009	https://doi.org/10.2905/jrc-10088-10009	Normalization of the data	exp10-NP00509	\TransformedData\experiment10-Batch2-MitoHealth-CellViability.xlsx	European Commission, Joint Research Centre (JRC)	doi:10.2905/jrc-10088-10009	https://doi.org/10.2905/jrc-10088-10009
NP00509-10-B10	Cell treatment and staining	Hamilton Star and Starlet platforms	Hamilton Italia Srl	Automated cell image acquisition and data production	Array Scan VTI	Cellomics	exp10-B10	Experiment10-Batch2-MitoHealth-CellViability.xlsx	European Commission, Joint Research Centre (JRC)	doi:10.2905/jrc-10088-10009	https://doi.org/10.2905/jrc-10088-10009	Normalization of the data	exp10-NP00509	\TransformedData\experiment10-Batch2-MitoHealth-CellViability.xlsx	European Commission, Joint Research Centre (JRC)	doi:10.2905/jrc-10088-10009	https://doi.org/10.2905/jrc-10088-10009
Valinomycin165nM-10-A11	Cell treatment and staining	Hamilton Star and Starlet platforms	Hamilton Italia Srl	Automated cell image acquisition and data production	Array Scan VTI	Cellomics	exp10-A11	Experiment10-Batch2-MitoHealth-CellViability.xlsx	European Commission, Joint Research Centre (JRC)	doi:10.2905/jrc-10088-10009	https://doi.org/10.2905/jrc-10088-10009	Normalization of the data	exp10-Valinomycin165nM	\TransformedData\experiment10-Batch2-MitoHealth-CellViability.xlsx	European Commission, Joint Research Centre (JRC)	doi:10.2905/jrc-10088-10009	https://doi.org/10.2905/jrc-10088-10009
Valinomycin165nM-10-B11	Cell treatment and staining	Hamilton Star and Starlet platforms	Hamilton Italia Srl	Automated cell image acquisition and data production	Array Scan VTI	Cellomics	exp10-B11	Experiment10-Batch2-MitoHealth-CellViability.xlsx	European Commission, Joint Research Centre (JRC)	doi:10.2905/jrc-10088-10009	https://doi.org/10.2905/jrc-10088-10009	Normalization of the data	exp10-Valinomycin165nM	\TransformedData\experiment10-Batch2-MitoHealth-CellViability.xlsx	European Commission, Joint Research Centre (JRC)	doi:10.2905/jrc-10088-10009	https://doi.org/10.2905/jrc-10088-10009
Valinomycin165nM_Dil-10-A9	Cell treatment and staining	Hamilton Star and Starlet platforms	Hamilton Italia Srl	Automated cell image acquisition and data production	Array Scan VTI	Cellomics	exp10-A9	Experiment10-Batch2-MitoHealth-CellViability.xlsx	European Commission, Joint Research Centre (JRC)	doi:10.2905/jrc-10088-10009	https://doi.org/10.2905/jrc-10088-10009	Normalization of the data	exp10-Valinomycin165nM_Dil	\TransformedData\experiment10-Batch2-MitoHealth-CellViability.xlsx	European Commission, Joint Research Centre (JRC)	doi:10.2905/jrc-10088-10009	https://doi.org/10.2905/jrc-10088-10009
Valinomycin165nM_Dil-10-B9	Cell treatment and staining	Hamilton Star and Starlet platforms	Hamilton Italia Srl	Automated cell image acquisition and data production	Array Scan VTI	Cellomics	exp10-B9	Experiment10-Batch2-MitoHealth-CellViability.xlsx	European Commission, Joint Research Centre (JRC)	doi:10.2905/jrc-10088-10009	https://doi.org/10.2905/jrc-10088-10009	Normalization of the data	exp10-Valinomycin165nM_Dil	\TransformedData\experiment10-Batch2-MitoHealth-CellViability.xlsx	European Commission, Joint Research Centre (JRC)	doi:10.2905/jrc-10088-10009	https://doi.org/10.2905/jrc-10088-10009
Valinomycin7.2uM-10-C11	Cell treatment and staining	Hamilton Star and Starlet platforms	Hamilton Italia Srl	Automated cell image acquisition and data production	Array Scan VTI	Cellomics	exp10-C11	Experiment10-Batch2-MitoHealth-CellViability.xlsx	European Commission, Joint Research Centre (JRC)	doi:10.2905/jrc-10088-10009	https://doi.org/10.2905/jrc-10088-10009	Normalization of the data	exp10-Valinomycin7.2uM	\TransformedData\experiment10-Batch2-MitoHealth-CellViability.xlsx	European Commission, Joint Research Centre (JRC)	doi:10.2905/jrc-10088-10009	https://doi.org/10.2905/jrc-10088-10009
Valinomycin7.2uM-10-D11	Cell treatment and staining	Hamilton Star and Starlet platforms	Hamilton Italia Srl	Automated cell image acquisition and data production	Array Scan VTI	Cellomics	exp10-D11	Experiment10-Batch2-MitoHealth-CellViability.xlsx	European Commission, Joint Research Centre (JRC)	doi:10.2905/jrc-10088-10009	https://doi.org/10.2905/jrc-10088-10009	Normalization of the data	exp10-Valinomycin7.2uM	\TransformedData\experiment10-Batch2-MitoHealth-CellViability.xlsx	European Commission, Joint Research Centre (JRC)	doi:10.2905/jrc-10088-10009	https://doi.org/10.2905/jrc-10088-10009
Valinomycin7.2uM_Dil-10-C9	Cell treatment and staining	Hamilton Star and Starlet platforms	Hamilton Italia Srl	Automated cell image acquisition and data production	Array Scan VTI	Cellomics	exp10-C9	Experiment10-Batch2-MitoHealth-CellViability.xlsx	European Commission, Joint Research Centre (JRC)	doi:10.2905/jrc-10088-10009	https://doi.org/10.2905/jrc-10088-10009	Normalization of the data	exp10-Valinomycin7.2uM_Dil	\TransformedData\experiment10-Batch2-MitoHealth-CellViability.xlsx	European Commission, Joint Research Centre (JRC)	doi:10.2905/jrc-10088-10009	https://doi.org/10.2905/jrc-10088-10009
Valinomycin7.2uM_Dil-10-D9	Cell treatment and staining	Hamilton Star and Starlet platforms	Hamilton Italia Srl	Automated cell image acquisition and data production	Array Scan VTI	Cellomics	exp10-D9	Experiment10-Batch2-MitoHealth-CellViability.xlsx	European Commission, Joint Research Centre (JRC)	doi:10.2905/jrc-10088-10009	https://doi.org/10.2905/jrc-10088-10009	Normalization of the data	exp10-Valinomycin7.2uM_Dil	\TransformedData\experiment10-Batch2-MitoHealth-CellViability.xlsx	European Commission, Joint Research Centre (JRC)	doi:10.2905/jrc-10088-10009	https://doi.org/10.2905/jrc-10088-10009
NP00281-10-H6	Cell treatment and staining	Hamilton Star and Starlet platforms	Hamilton Italia Srl	Automated cell image acquisition and data production	Array Scan VTI	Cellomics	exp10-H6	Experiment10-Batch2-MitoHealth-CellViability.xlsx	European Commission, Joint Research Centre (JRC)	doi:10.2905/jrc-10088-10009	https://doi.org/10.2905/jrc-10088-10009	Normalization of the data	exp10-NP00281	\TransformedData\experiment10-Batch2-MitoHealth-CellViability.xlsx	European Commission, Joint Research Centre (JRC)	doi:10.2905/jrc-10088-10009	https://doi.org/10.2905/jrc-10088-10009
NP00281-10-F10	Cell treatment and staining	Hamilton Star and Starlet platforms	Hamilton Italia Srl	Automated cell image acquisition and data production	Array Scan VTI	Cellomics	exp10-F10	Experiment10-Batch2-MitoHealth-CellViability.xlsx	European Commission, Joint Research Centre (JRC)	doi:10.2905/jrc-10088-10009	https://doi.org/10.2905/jrc-10088-10009	Normalization of the data	exp10-NP00281	\TransformedData\experiment10-Batch2-MitoHealth-CellViability.xlsx	European Commission, Joint Research Centre (JRC)	doi:10.2905/jrc-10088-10009	https://doi.org/10.2905/jrc-10088-10009
NP00514-10-B6	Cell treatment and staining	Hamilton Star and Starlet platforms	Hamilton Italia Srl	Automated cell image acquisition and data production	Array Scan VTI	Cellomics	exp10-B6	Experiment10-Batch2-MitoHealth-CellViability.xlsx	European Commission, Joint Research Centre (JRC)	doi:10.2905/jrc-10088-10009	https://doi.org/10.2905/jrc-10088-10009	Normalization of the data	exp10-NP00514	\TransformedData\experiment10-Batch2-MitoHealth-CellViability.xlsx	European Commission, Joint Research Centre (JRC)	doi:10.2905/jrc-10088-10009	https://doi.org/10.2905/jrc-10088-10009
NP00514-10-H9	Cell treatment and staining	Hamilton Star and Starlet platforms	Hamilton Italia Srl	Automated cell image acquisition and data production	Array Scan VTI	Cellomics	exp10-H9	Experiment10-Batch2-MitoHealth-CellViability.xlsx	European Commission, Joint Research Centre (JRC)	doi:10.2905/jrc-10088-10009	https://doi.org/10.2905/jrc-10088-10009	Normalization of the data	exp10-NP00514	\TransformedData\experiment10-Batch2-MitoHealth-CellViability.xlsx	European Commission, Joint Research Centre (JRC)	doi:10.2905/jrc-10088-10009	https://doi.org/10.2905/jrc-10088-10009
NP00438-10-G4	Cell treatment and staining	Hamilton Star and Starlet platforms	Hamilton Italia Srl	Automated cell image acquisition and data production	Array Scan VTI	Cellomics	exp10-G4	Experiment10-Batch2-MitoHealth-CellViability.xlsx	European Commission, Joint Research Centre (JRC)	doi:10.2905/jrc-10088-10009	https://doi.org/10.2905/jrc-10088-10009	Normalization of the data	exp10-NP00438	\TransformedData\experiment10-Batch2-MitoHealth-CellViability.xlsx	European Commission, Joint Research Centre (JRC)	doi:10.2905/jrc-10088-10009	https://doi.org/10.2905/jrc-10088-10009
ZnOSUPERN-10-A5	Cell treatment and staining	Hamilton Star and Starlet platforms	Hamilton Italia Srl	Automated cell image acquisition and data production	Array Scan VTI	Cellomics	exp10-A5	Experiment10-Batch2-MitoHealth-CellViability.xlsx	European Commission, Joint Research Centre (JRC)	doi:10.2905/jrc-10088-10009	https://doi.org/10.2905/jrc-10088-10009	Normalization of the data	exp10-ZnOSUPERN	\TransformedData\experiment10-Batch2-MitoHealth-CellViability.xlsx	European Commission, Joint Research Centre (JRC)	doi:10.2905/jrc-10088-10009	https://doi.org/10.2905/jrc-10088-10009
NP00459-10-C4	Cell treatment and staining	Hamilton Star and Starlet platforms	Hamilton Italia Srl	Automated cell image acquisition and data production	Array Scan VTI	Cellomics	exp10-C4	Experiment10-Batch2-MitoHealth-CellViability.xlsx	European Commission, Joint Research Centre (JRC)	doi:10.2905/jrc-10088-10009	https://doi.org/10.2905/jrc-10088-10009	Normalization of the data	exp10-NP00459	\TransformedData\experiment10-Batch2-MitoHealth-CellViability.xlsx	European Commission, Joint Research Centre (JRC)	doi:10.2905/jrc-10088-10009	https://doi.org/10.2905/jrc-10088-10009
NP00515-10-C6	Cell treatment and staining	Hamilton Star and Starlet platforms	Hamilton Italia Srl	Automated cell image acquisition and data production	Array Scan VTI	Cellomics	exp10-C6	Experiment10-Batch2-MitoHealth-CellViability.xlsx	European Commission, Joint Research Centre (JRC)	doi:10.2905/jrc-10088-10009	https://doi.org/10.2905/jrc-10088-10009	Normalization of the data	exp10-NP00515	\TransformedData\experiment10-Batch2-MitoHealth-CellViability.xlsx	European Commission, Joint Research Centre (JRC)	doi:10.2905/jrc-10088-10009	https://doi.org/10.2905/jrc-10088-10009
NP00515-10-A10	Cell treatment and staining	Hamilton Star and Starlet platforms	Hamilton Italia Srl	Automated cell image acquisition and data production	Array Scan VTI	Cellomics	exp10-A10	Experiment10-Batch2-MitoHealth-CellViability.xlsx	European Commission, Joint Research Centre (JRC)	doi:10.2905/jrc-10088-10009	https://doi.org/10.2905/jrc-10088-10009	Normalization of the data	exp10-NP00515	\TransformedData\experiment10-Batch2-MitoHealth-CellViability.xlsx	European Commission, Joint Research Centre (JRC)	doi:10.2905/jrc-10088-10009	https://doi.org/10.2905/jrc-10088-10009
NP00282-10-A2	Cell treatment and staining	Hamilton Star and Starlet platforms	Hamilton Italia Srl	Automated cell image acquisition and data production	Array Scan VTI	Cellomics	exp10-A2	Experiment10-Batch2-MitoHealth-CellViability.xlsx	European Commission, Joint Research Centre (JRC)	doi:10.2905/jrc-10088-10009	https://doi.org/10.2905/jrc-10088-10009	Normalization of the data	exp10-NP00282	\TransformedData\experiment10-Batch2-MitoHealth-CellViability.xlsx	European Commission, Joint Research Centre (JRC)	doi:10.2905/jrc-10088-10009	https://doi.org/10.2905/jrc-10088-10009
NP00197-10-G5	Cell treatment and staining	Hamilton Star and Starlet platforms	Hamilton Italia Srl	Automated cell image acquisition and data production	Array Scan VTI	Cellomics	exp10-G5	Experiment10-Batch2-MitoHealth-CellViability.xlsx	European Commission, Joint Research Centre (JRC)	doi:10.2905/jrc-10088-10009	https://doi.org/10.2905/jrc-10088-10009	Normalization of the data	exp10-NP00197	\TransformedData\experiment10-Batch2-MitoHealth-CellViability.xlsx	European Commission, Joint Research Centre (JRC)	doi:10.2905/jrc-10088-10009	https://doi.org/10.2905/jrc-10088-10009
NP00807-11-A4	Cell treatment and staining	Hamilton Star and Starlet platforms	Hamilton Italia Srl	Automated cell image acquisition and data production	Array Scan VTI	Cellomics	exp11-A4	Experiment11-Batch2-MitoHealth-CellViability.xlsx	European Commission, Joint Research Centre (JRC)	doi:10.2905/jrc-10088-10009	https://doi.org/10.2905/jrc-10088-10009	Normalization of the data	exp11-NP00807	\TransformedData\experiment11-Batch2-MitoHealth-CellViability.xlsx	European Commission, Joint Research Centre (JRC)	doi:10.2905/jrc-10088-10009	https://doi.org/10.2905/jrc-10088-10009
NP00213-11-A7	Cell treatment and staining	Hamilton Star and Starlet platforms	Hamilton Italia Srl	Automated cell image acquisition and data production	Array Scan VTI	Cellomics	exp11-A7	Experiment11-Batch2-MitoHealth-CellViability.xlsx	European Commission, Joint Research Centre (JRC)	doi:10.2905/jrc-10088-10009	https://doi.org/10.2905/jrc-10088-10009	Normalization of the data	exp11-NP00213	\TransformedData\experiment11-Batch2-MitoHealth-CellViability.xlsx	European Commission, Joint Research Centre (JRC)	doi:10.2905/jrc-10088-10009	https://doi.org/10.2905/jrc-10088-10009
NP00432-11-A6	Cell treatment and staining	Hamilton Star and Starlet platforms	Hamilton Italia Srl	Automated cell image acquisition and data production	Array Scan VTI	Cellomics	exp11-A6	Experiment11-Batch2-MitoHealth-CellViability.xlsx	European Commission, Joint Research Centre (JRC)	doi:10.2905/jrc-10088-10009	https://doi.org/10.2905/jrc-10088-10009	Normalization of the data	exp11-NP00432	\TransformedData\experiment11-Batch2-MitoHealth-CellViability.xlsx	European Commission, Joint Research Centre (JRC)	doi:10.2905/jrc-10088-10009	https://doi.org/10.2905/jrc-10088-10009
NP00432-11-H12	Cell treatment and staining	Hamilton Star and Starlet platforms	Hamilton Italia Srl	Automated cell image acquisition and data production	Array Scan VTI	Cellomics	exp11-H12	Experiment11-Batch2-MitoHealth-CellViability.xlsx	European Commission, Joint Research Centre (JRC)	doi:10.2905/jrc-10088-10009	https://doi.org/10.2905/jrc-10088-10009	Normalization of the data	exp11-NP00432	\TransformedData\experiment11-Batch2-MitoHealth-CellViability.xlsx	European Commission, Joint Research Centre (JRC)	doi:10.2905/jrc-10088-10009	https://doi.org/10.2905/jrc-10088-10009
NP00436-11-H4	Cell treatment and staining	Hamilton Star and Starlet platforms	Hamilton Italia Srl	Automated cell image acquisition and data production	Array Scan VTI	Cellomics	exp11-H4	Experiment11-Batch2-MitoHealth-CellViability.xlsx	European Commission, Joint Research Centre (JRC)	doi:10.2905/jrc-10088-10009	https://doi.org/10.2905/jrc-10088-10009	Normalization of the data	exp11-NP00436	\TransformedData\experiment11-Batch2-MitoHealth-CellViability.xlsx	European Commission, Joint Research Centre (JRC)	doi:10.2905/jrc-10088-10009	https://doi.org/10.2905/jrc-10088-10009
NP00436-11-G11	Cell treatment and staining	Hamilton Star and Starlet platforms	Hamilton Italia Srl	Automated cell image acquisition and data production	Array Scan VTI	Cellomics	exp11-G11	Experiment11-Batch2-MitoHealth-CellViability.xlsx	European Commission, Joint Research Centre (JRC)	doi:10.2905/jrc-10088-10009	https://doi.org/10.2905/jrc-10088-10009	Normalization of the data	exp11-NP00436	\TransformedData\experiment11-Batch2-MitoHealth-CellViability.xlsx	European Commission, Joint Research Centre (JRC)	doi:10.2905/jrc-10088-10009	https://doi.org/10.2905/jrc-10088-10009
NP00476-11-E7	Cell treatment and staining	Hamilton Star and Starlet platforms	Hamilton Italia Srl	Automated cell image acquisition and data production	Array Scan VTI	Cellomics	exp11-E7	Experiment11-Batch2-MitoHealth-CellViability.xlsx	European Commission, Joint Research Centre (JRC)	doi:10.2905/jrc-10088-10009	https://doi.org/10.2905/jrc-10088-10009	Normalization of the data	exp11-NP00476	\TransformedData\experiment11-Batch2-MitoHealth-CellViability.xlsx	European Commission, Joint Research Centre (JRC)	doi:10.2905/jrc-10088-10009	https://doi.org/10.2905/jrc-10088-10009
NP00480-11-A8	Cell treatment and staining	Hamilton Star and Starlet platforms	Hamilton Italia Srl	Automated cell image acquisition and data production	Array Scan VTI	Cellomics	exp11-A8	Experiment11-Batch2-MitoHealth-CellViability.xlsx	European Commission, Joint Research Centre (JRC)	doi:10.2905/jrc-10088-10009	https://doi.org/10.2905/jrc-10088-10009	Normalization of the data	exp11-NP00480	\TransformedData\experiment11-Batch2-MitoHealth-CellViability.xlsx	European Commission, Joint Research Centre (JRC)	doi:10.2905/jrc-10088-10009	https://doi.org/10.2905/jrc-10088-10009
NP00478-11-G7	Cell treatment and staining	Hamilton Star and Starlet platforms	Hamilton Italia Srl	Automated cell image acquisition and data production	Array Scan VTI	Cellomics	exp11-G7	Experiment11-Batch2-MitoHealth-CellViability.xlsx	European Commission, Joint Research Centre (JRC)	doi:10.2905/jrc-10088-10009	https://doi.org/10.2905/jrc-10088-10009	Normalization of the data	exp11-NP00478	\TransformedData\experiment11-Batch2-MitoHealth-CellViability.xlsx	European Commission, Joint Research Centre (JRC)	doi:10.2905/jrc-10088-10009	https://doi.org/10.2905/jrc-10088-10009
NP00479-11-H7	Cell treatment and staining	Hamilton Star and Starlet platforms	Hamilton Italia Srl	Automated cell image acquisition and data production	Array Scan VTI	Cellomics	exp11-H7	Experiment11-Batch2-MitoHealth-CellViability.xlsx	European Commission, Joint Research Centre (JRC)	doi:10.2905/jrc-10088-10009	https://doi.org/10.2905/jrc-10088-10009	Normalization of the data	exp11-NP00479	\TransformedData\experiment11-Batch2-MitoHealth-CellViability.xlsx	European Commission, Joint Research Centre (JRC)	doi:10.2905/jrc-10088-10009	https://doi.org/10.2905/jrc-10088-10009
NP00477-11-F7	Cell treatment and staining	Hamilton Star and Starlet platforms	Hamilton Italia Srl	Automated cell image acquisition and data production	Array Scan VTI	Cellomics	exp11-F7	Experiment11-Batch2-MitoHealth-CellViability.xlsx	European Commission, Joint Research Centre (JRC)	doi:10.2905/jrc-10088-10009	https://doi.org/10.2905/jrc-10088-10009	Normalization of the data	exp11-NP00477	\TransformedData\experiment11-Batch2-MitoHealth-CellViability.xlsx	European Commission, Joint Research Centre (JRC)	doi:10.2905/jrc-10088-10009	https://doi.org/10.2905/jrc-10088-10009
NP00440-11-F4	Cell treatment and staining	Hamilton Star and Starlet platforms	Hamilton Italia Srl	Automated cell image acquisition and data production	Array Scan VTI	Cellomics	exp11-F4	Experiment11-Batch2-MitoHealth-CellViability.xlsx	European Commission, Joint Research Centre (JRC)	doi:10.2905/jrc-10088-10009	https://doi.org/10.2905/jrc-10088-10009	Normalization of the data	exp11-NP00440	\TransformedData\experiment11-Batch2-MitoHealth-CellViability.xlsx	European Commission, Joint Research Centre (JRC)	doi:10.2905/jrc-10088-10009	https://doi.org/10.2905/jrc-10088-10009
NP00440-11-E11	Cell treatment and staining	Hamilton Star and Starlet platforms	Hamilton Italia Srl	Automated cell image acquisition and data production	Array Scan VTI	Cellomics	exp11-E11	Experiment11-Batch2-MitoHealth-CellViability.xlsx	European Commission, Joint Research Centre (JRC)	doi:10.2905/jrc-10088-10009	https://doi.org/10.2905/jrc-10088-10009	Normalization of the data	exp11-NP00440	\TransformedData\experiment11-Batch2-MitoHealth-CellViability.xlsx	European Commission, Joint Research Centre (JRC)	doi:10.2905/jrc-10088-10009	https://doi.org/10.2905/jrc-10088-10009
CdCl2_100microM_Fix-11-F1	Cell treatment and staining	Hamilton Star and Starlet platforms	Hamilton Italia Srl	Automated cell image acquisition and data production	Array Scan VTI	Cellomics	exp11-F1	Experiment11-Batch2-MitoHealth-CellViability.xlsx	European Commission, Joint Research Centre (JRC)	doi:10.2905/jrc-10088-10009	https://doi.org/10.2905/jrc-10088-10009	Normalization of the data	exp11-CdCl2_100�M_Fix	\TransformedData\experiment11-Batch2-MitoHealth-CellViability.xlsx	European Commission, Joint Research Centre (JRC)	doi:10.2905/jrc-10088-10009	https://doi.org/10.2905/jrc-10088-10009
CdCl2_100microM_Fix-11-G1	Cell treatment and staining	Hamilton Star and Starlet platforms	Hamilton Italia Srl	Automated cell image acquisition and data production	Array Scan VTI	Cellomics	exp11-G1	Experiment11-Batch2-MitoHealth-CellViability.xlsx	European Commission, Joint Research Centre (JRC)	doi:10.2905/jrc-10088-10009	https://doi.org/10.2905/jrc-10088-10009	Normalization of the data	exp11-CdCl2_100�M_Fix	\TransformedData\experiment11-Batch2-MitoHealth-CellViability.xlsx	European Commission, Joint Research Centre (JRC)	doi:10.2905/jrc-10088-10009	https://doi.org/10.2905/jrc-10088-10009
CdCl2_100microM_Fix-11-H1	Cell treatment and staining	Hamilton Star and Starlet platforms	Hamilton Italia Srl	Automated cell image acquisition and data production	Array Scan VTI	Cellomics	exp11-H1	Experiment11-Batch2-MitoHealth-CellViability.xlsx	European Commission, Joint Research Centre (JRC)	doi:10.2905/jrc-10088-10009	https://doi.org/10.2905/jrc-10088-10009	Normalization of the data	exp11-CdCl2_100�M_Fix	\TransformedData\experiment11-Batch2-MitoHealth-CellViability.xlsx	European Commission, Joint Research Centre (JRC)	doi:10.2905/jrc-10088-10009	https://doi.org/10.2905/jrc-10088-10009
CdCl2_100microM_Dil-11-A1	Cell treatment and staining	Hamilton Star and Starlet platforms	Hamilton Italia Srl	Automated cell image acquisition and data production	Array Scan VTI	Cellomics	exp11-A1	Experiment11-Batch2-MitoHealth-CellViability.xlsx	European Commission, Joint Research Centre (JRC)	doi:10.2905/jrc-10088-10009	https://doi.org/10.2905/jrc-10088-10009	Normalization of the data	exp11-CdCl2_100�M_Dil	\TransformedData\experiment11-Batch2-MitoHealth-CellViability.xlsx	European Commission, Joint Research Centre (JRC)	doi:10.2905/jrc-10088-10009	https://doi.org/10.2905/jrc-10088-10009
CdCl2_100microM_Dil-11-B1	Cell treatment and staining	Hamilton Star and Starlet platforms	Hamilton Italia Srl	Automated cell image acquisition and data production	Array Scan VTI	Cellomics	exp11-B1	Experiment11-Batch2-MitoHealth-CellViability.xlsx	European Commission, Joint Research Centre (JRC)	doi:10.2905/jrc-10088-10009	https://doi.org/10.2905/jrc-10088-10009	Normalization of the data	exp11-CdCl2_100�M_Dil	\TransformedData\experiment11-Batch2-MitoHealth-CellViability.xlsx	European Commission, Joint Research Centre (JRC)	doi:10.2905/jrc-10088-10009	https://doi.org/10.2905/jrc-10088-10009
CdCl2_100microM_Dil-11-C1	Cell treatment and staining	Hamilton Star and Starlet platforms	Hamilton Italia Srl	Automated cell image acquisition and data production	Array Scan VTI	Cellomics	exp11-C1	Experiment11-Batch2-MitoHealth-CellViability.xlsx	European Commission, Joint Research Centre (JRC)	doi:10.2905/jrc-10088-10009	https://doi.org/10.2905/jrc-10088-10009	Normalization of the data	exp11-CdCl2_100�M_Dil	\TransformedData\experiment11-Batch2-MitoHealth-CellViability.xlsx	European Commission, Joint Research Centre (JRC)	doi:10.2905/jrc-10088-10009	https://doi.org/10.2905/jrc-10088-10009
NP00190-11-G6	Cell treatment and staining	Hamilton Star and Starlet platforms	Hamilton Italia Srl	Automated cell image acquisition and data production	Array Scan VTI	Cellomics	exp11-G6	Experiment11-Batch2-MitoHealth-CellViability.xlsx	European Commission, Joint Research Centre (JRC)	doi:10.2905/jrc-10088-10009	https://doi.org/10.2905/jrc-10088-10009	Normalization of the data	exp11-NP00190	\TransformedData\experiment11-Batch2-MitoHealth-CellViability.xlsx	European Commission, Joint Research Centre (JRC)	doi:10.2905/jrc-10088-10009	https://doi.org/10.2905/jrc-10088-10009
NP00742-11-B5	Cell treatment and staining	Hamilton Star and Starlet platforms	Hamilton Italia Srl	Automated cell image acquisition and data production	Array Scan VTI	Cellomics	exp11-B5	Experiment11-Batch2-MitoHealth-CellViability.xlsx	European Commission, Joint Research Centre (JRC)	doi:10.2905/jrc-10088-10009	https://doi.org/10.2905/jrc-10088-10009	Normalization of the data	exp11-NP00742	\TransformedData\experiment11-Batch2-MitoHealth-CellViability.xlsx	European Commission, Joint Research Centre (JRC)	doi:10.2905/jrc-10088-10009	https://doi.org/10.2905/jrc-10088-10009
NP00742-11-A12	Cell treatment and staining	Hamilton Star and Starlet platforms	Hamilton Italia Srl	Automated cell image acquisition and data production	Array Scan VTI	Cellomics	exp11-A12	Experiment11-Batch2-MitoHealth-CellViability.xlsx	European Commission, Joint Research Centre (JRC)	doi:10.2905/jrc-10088-10009	https://doi.org/10.2905/jrc-10088-10009	Normalization of the data	exp11-NP00742	\TransformedData\experiment11-Batch2-MitoHealth-CellViability.xlsx	European Commission, Joint Research Centre (JRC)	doi:10.2905/jrc-10088-10009	https://doi.org/10.2905/jrc-10088-10009
NP00194-11-C5	Cell treatment and staining	Hamilton Star and Starlet platforms	Hamilton Italia Srl	Automated cell image acquisition and data production	Array Scan VTI	Cellomics	exp11-C5	Experiment11-Batch2-MitoHealth-CellViability.xlsx	European Commission, Joint Research Centre (JRC)	doi:10.2905/jrc-10088-10009	https://doi.org/10.2905/jrc-10088-10009	Normalization of the data	exp11-NP00194	\TransformedData\experiment11-Batch2-MitoHealth-CellViability.xlsx	European Commission, Joint Research Centre (JRC)	doi:10.2905/jrc-10088-10009	https://doi.org/10.2905/jrc-10088-10009
NP00194-11-B12	Cell treatment and staining	Hamilton Star and Starlet platforms	Hamilton Italia Srl	Automated cell image acquisition and data production	Array Scan VTI	Cellomics	exp11-B12	Experiment11-Batch2-MitoHealth-CellViability.xlsx	European Commission, Joint Research Centre (JRC)	doi:10.2905/jrc-10088-10009	https://doi.org/10.2905/jrc-10088-10009	Normalization of the data	exp11-NP00194	\TransformedData\experiment11-Batch2-MitoHealth-CellViability.xlsx	European Commission, Joint Research Centre (JRC)	doi:10.2905/jrc-10088-10009	https://doi.org/10.2905/jrc-10088-10009
NP00453-11-E3	Cell treatment and staining	Hamilton Star and Starlet platforms	Hamilton Italia Srl	Automated cell image acquisition and data production	Array Scan VTI	Cellomics	exp11-E3	Experiment11-Batch2-MitoHealth-CellViability.xlsx	European Commission, Joint Research Centre (JRC)	doi:10.2905/jrc-10088-10009	https://doi.org/10.2905/jrc-10088-10009	Normalization of the data	exp11-NP00453	\TransformedData\experiment11-Batch2-MitoHealth-CellViability.xlsx	European Commission, Joint Research Centre (JRC)	doi:10.2905/jrc-10088-10009	https://doi.org/10.2905/jrc-10088-10009
NP00453-11-H9	Cell treatment and staining	Hamilton Star and Starlet platforms	Hamilton Italia Srl	Automated cell image acquisition and data production	Array Scan VTI	Cellomics	exp11-H9	Experiment11-Batch2-MitoHealth-CellViability.xlsx	European Commission, Joint Research Centre (JRC)	doi:10.2905/jrc-10088-10009	https://doi.org/10.2905/jrc-10088-10009	Normalization of the data	exp11-NP00453	\TransformedData\experiment11-Batch2-MitoHealth-CellViability.xlsx	European Commission, Joint Research Centre (JRC)	doi:10.2905/jrc-10088-10009	https://doi.org/10.2905/jrc-10088-10009
NP00455-11-G3	Cell treatment and staining	Hamilton Star and Starlet platforms	Hamilton Italia Srl	Automated cell image acquisition and data production	Array Scan VTI	Cellomics	exp11-G3	Experiment11-Batch2-MitoHealth-CellViability.xlsx	European Commission, Joint Research Centre (JRC)	doi:10.2905/jrc-10088-10009	https://doi.org/10.2905/jrc-10088-10009	Normalization of the data	exp11-NP00455	\TransformedData\experiment11-Batch2-MitoHealth-CellViability.xlsx	European Commission, Joint Research Centre (JRC)	doi:10.2905/jrc-10088-10009	https://doi.org/10.2905/jrc-10088-10009
NP00455-11-B10	Cell treatment and staining	Hamilton Star and Starlet platforms	Hamilton Italia Srl	Automated cell image acquisition and data production	Array Scan VTI	Cellomics	exp11-B10	Experiment11-Batch2-MitoHealth-CellViability.xlsx	European Commission, Joint Research Centre (JRC)	doi:10.2905/jrc-10088-10009	https://doi.org/10.2905/jrc-10088-10009	Normalization of the data	exp11-NP00455	\TransformedData\experiment11-Batch2-MitoHealth-CellViability.xlsx	European Commission, Joint Research Centre (JRC)	doi:10.2905/jrc-10088-10009	https://doi.org/10.2905/jrc-10088-10009
NP00454-11-F3	Cell treatment and staining	Hamilton Star and Starlet platforms	Hamilton Italia Srl	Automated cell image acquisition and data production	Array Scan VTI	Cellomics	exp11-F3	Experiment11-Batch2-MitoHealth-CellViability.xlsx	European Commission, Joint Research Centre (JRC)	doi:10.2905/jrc-10088-10009	https://doi.org/10.2905/jrc-10088-10009	Normalization of the data	exp11-NP00454	\TransformedData\experiment11-Batch2-MitoHealth-CellViability.xlsx	European Commission, Joint Research Centre (JRC)	doi:10.2905/jrc-10088-10009	https://doi.org/10.2905/jrc-10088-10009
NP00454-11-A10	Cell treatment and staining	Hamilton Star and Starlet platforms	Hamilton Italia Srl	Automated cell image acquisition and data production	Array Scan VTI	Cellomics	exp11-A10	Experiment11-Batch2-MitoHealth-CellViability.xlsx	European Commission, Joint Research Centre (JRC)	doi:10.2905/jrc-10088-10009	https://doi.org/10.2905/jrc-10088-10009	Normalization of the data	exp11-NP00454	\TransformedData\experiment11-Batch2-MitoHealth-CellViability.xlsx	European Commission, Joint Research Centre (JRC)	doi:10.2905/jrc-10088-10009	https://doi.org/10.2905/jrc-10088-10009
NP00195-11-D5	Cell treatment and staining	Hamilton Star and Starlet platforms	Hamilton Italia Srl	Automated cell image acquisition and data production	Array Scan VTI	Cellomics	exp11-D5	Experiment11-Batch2-MitoHealth-CellViability.xlsx	European Commission, Joint Research Centre (JRC)	doi:10.2905/jrc-10088-10009	https://doi.org/10.2905/jrc-10088-10009	Normalization of the data	exp11-NP00195	\TransformedData\experiment11-Batch2-MitoHealth-CellViability.xlsx	European Commission, Joint Research Centre (JRC)	doi:10.2905/jrc-10088-10009	https://doi.org/10.2905/jrc-10088-10009
NP00195-11-C12	Cell treatment and staining	Hamilton Star and Starlet platforms	Hamilton Italia Srl	Automated cell image acquisition and data production	Array Scan VTI	Cellomics	exp11-C12	Experiment11-Batch2-MitoHealth-CellViability.xlsx	European Commission, Joint Research Centre (JRC)	doi:10.2905/jrc-10088-10009	https://doi.org/10.2905/jrc-10088-10009	Normalization of the data	exp11-NP00195	\TransformedData\experiment11-Batch2-MitoHealth-CellViability.xlsx	European Commission, Joint Research Centre (JRC)	doi:10.2905/jrc-10088-10009	https://doi.org/10.2905/jrc-10088-10009
NP00196-11-E5	Cell treatment and staining	Hamilton Star and Starlet platforms	Hamilton Italia Srl	Automated cell image acquisition and data production	Array Scan VTI	Cellomics	exp11-E5	Experiment11-Batch2-MitoHealth-CellViability.xlsx	European Commission, Joint Research Centre (JRC)	doi:10.2905/jrc-10088-10009	https://doi.org/10.2905/jrc-10088-10009	Normalization of the data	exp11-NP00196	\TransformedData\experiment11-Batch2-MitoHealth-CellViability.xlsx	European Commission, Joint Research Centre (JRC)	doi:10.2905/jrc-10088-10009	https://doi.org/10.2905/jrc-10088-10009
NP00196-11-D12	Cell treatment and staining	Hamilton Star and Starlet platforms	Hamilton Italia Srl	Automated cell image acquisition and data production	Array Scan VTI	Cellomics	exp11-D12	Experiment11-Batch2-MitoHealth-CellViability.xlsx	European Commission, Joint Research Centre (JRC)	doi:10.2905/jrc-10088-10009	https://doi.org/10.2905/jrc-10088-10009	Normalization of the data	exp11-NP00196	\TransformedData\experiment11-Batch2-MitoHealth-CellViability.xlsx	European Commission, Joint Research Centre (JRC)	doi:10.2905/jrc-10088-10009	https://doi.org/10.2905/jrc-10088-10009
NP00647-11-F5	Cell treatment and staining	Hamilton Star and Starlet platforms	Hamilton Italia Srl	Automated cell image acquisition and data production	Array Scan VTI	Cellomics	exp11-F5	Experiment11-Batch2-MitoHealth-CellViability.xlsx	European Commission, Joint Research Centre (JRC)	doi:10.2905/jrc-10088-10009	https://doi.org/10.2905/jrc-10088-10009	Normalization of the data	exp11-NP00647	\TransformedData\experiment11-Batch2-MitoHealth-CellViability.xlsx	European Commission, Joint Research Centre (JRC)	doi:10.2905/jrc-10088-10009	https://doi.org/10.2905/jrc-10088-10009
NP00647-11-E12	Cell treatment and staining	Hamilton Star and Starlet platforms	Hamilton Italia Srl	Automated cell image acquisition and data production	Array Scan VTI	Cellomics	exp11-E12	Experiment11-Batch2-MitoHealth-CellViability.xlsx	European Commission, Joint Research Centre (JRC)	doi:10.2905/jrc-10088-10009	https://doi.org/10.2905/jrc-10088-10009	Normalization of the data	exp11-NP00647	\TransformedData\experiment11-Batch2-MitoHealth-CellViability.xlsx	European Commission, Joint Research Centre (JRC)	doi:10.2905/jrc-10088-10009	https://doi.org/10.2905/jrc-10088-10009
NP00444-11-D2	Cell treatment and staining	Hamilton Star and Starlet platforms	Hamilton Italia Srl	Automated cell image acquisition and data production	Array Scan VTI	Cellomics	exp11-D2	Experiment11-Batch2-MitoHealth-CellViability.xlsx	European Commission, Joint Research Centre (JRC)	doi:10.2905/jrc-10088-10009	https://doi.org/10.2905/jrc-10088-10009	Normalization of the data	exp11-NP00444	\TransformedData\experiment11-Batch2-MitoHealth-CellViability.xlsx	European Commission, Joint Research Centre (JRC)	doi:10.2905/jrc-10088-10009	https://doi.org/10.2905/jrc-10088-10009
NP00450-11-B3	Cell treatment and staining	Hamilton Star and Starlet platforms	Hamilton Italia Srl	Automated cell image acquisition and data production	Array Scan VTI	Cellomics	exp11-B3	Experiment11-Batch2-MitoHealth-CellViability.xlsx	European Commission, Joint Research Centre (JRC)	doi:10.2905/jrc-10088-10009	https://doi.org/10.2905/jrc-10088-10009	Normalization of the data	exp11-NP00450	\TransformedData\experiment11-Batch2-MitoHealth-CellViability.xlsx	European Commission, Joint Research Centre (JRC)	doi:10.2905/jrc-10088-10009	https://doi.org/10.2905/jrc-10088-10009
NP00448-11-H2	Cell treatment and staining	Hamilton Star and Starlet platforms	Hamilton Italia Srl	Automated cell image acquisition and data production	Array Scan VTI	Cellomics	exp11-H2	Experiment11-Batch2-MitoHealth-CellViability.xlsx	European Commission, Joint Research Centre (JRC)	doi:10.2905/jrc-10088-10009	https://doi.org/10.2905/jrc-10088-10009	Normalization of the data	exp11-NP00448	\TransformedData\experiment11-Batch2-MitoHealth-CellViability.xlsx	European Commission, Joint Research Centre (JRC)	doi:10.2905/jrc-10088-10009	https://doi.org/10.2905/jrc-10088-10009
NP00445-11-E2	Cell treatment and staining	Hamilton Star and Starlet platforms	Hamilton Italia Srl	Automated cell image acquisition and data production	Array Scan VTI	Cellomics	exp11-E2	Experiment11-Batch2-MitoHealth-CellViability.xlsx	European Commission, Joint Research Centre (JRC)	doi:10.2905/jrc-10088-10009	https://doi.org/10.2905/jrc-10088-10009	Normalization of the data	exp11-NP00445	\TransformedData\experiment11-Batch2-MitoHealth-CellViability.xlsx	European Commission, Joint Research Centre (JRC)	doi:10.2905/jrc-10088-10009	https://doi.org/10.2905/jrc-10088-10009
NP00446-11-F2	Cell treatment and staining	Hamilton Star and Starlet platforms	Hamilton Italia Srl	Automated cell image acquisition and data production	Array Scan VTI	Cellomics	exp11-F2	Experiment11-Batch2-MitoHealth-CellViability.xlsx	European Commission, Joint Research Centre (JRC)	doi:10.2905/jrc-10088-10009	https://doi.org/10.2905/jrc-10088-10009	Normalization of the data	exp11-NP00446	\TransformedData\experiment11-Batch2-MitoHealth-CellViability.xlsx	European Commission, Joint Research Centre (JRC)	doi:10.2905/jrc-10088-10009	https://doi.org/10.2905/jrc-10088-10009
NP00447-11-G2	Cell treatment and staining	Hamilton Star and Starlet platforms	Hamilton Italia Srl	Automated cell image acquisition and data production	Array Scan VTI	Cellomics	exp11-G2	Experiment11-Batch2-MitoHealth-CellViability.xlsx	European Commission, Joint Research Centre (JRC)	doi:10.2905/jrc-10088-10009	https://doi.org/10.2905/jrc-10088-10009	Normalization of the data	exp11-NP00447	\TransformedData\experiment11-Batch2-MitoHealth-CellViability.xlsx	European Commission, Joint Research Centre (JRC)	doi:10.2905/jrc-10088-10009	https://doi.org/10.2905/jrc-10088-10009
NP00449-11-A3	Cell treatment and staining	Hamilton Star and Starlet platforms	Hamilton Italia Srl	Automated cell image acquisition and data production	Array Scan VTI	Cellomics	exp11-A3	Experiment11-Batch2-MitoHealth-CellViability.xlsx	European Commission, Joint Research Centre (JRC)	doi:10.2905/jrc-10088-10009	https://doi.org/10.2905/jrc-10088-10009	Normalization of the data	exp11-NP00449	\TransformedData\experiment11-Batch2-MitoHealth-CellViability.xlsx	European Commission, Joint Research Centre (JRC)	doi:10.2905/jrc-10088-10009	https://doi.org/10.2905/jrc-10088-10009
NP00451-11-C3	Cell treatment and staining	Hamilton Star and Starlet platforms	Hamilton Italia Srl	Automated cell image acquisition and data production	Array Scan VTI	Cellomics	exp11-C3	Experiment11-Batch2-MitoHealth-CellViability.xlsx	European Commission, Joint Research Centre (JRC)	doi:10.2905/jrc-10088-10009	https://doi.org/10.2905/jrc-10088-10009	Normalization of the data	exp11-NP00451	\TransformedData\experiment11-Batch2-MitoHealth-CellViability.xlsx	European Commission, Joint Research Centre (JRC)	doi:10.2905/jrc-10088-10009	https://doi.org/10.2905/jrc-10088-10009
NP00452-11-D3	Cell treatment and staining	Hamilton Star and Starlet platforms	Hamilton Italia Srl	Automated cell image acquisition and data production	Array Scan VTI	Cellomics	exp11-D3	Experiment11-Batch2-MitoHealth-CellViability.xlsx	European Commission, Joint Research Centre (JRC)	doi:10.2905/jrc-10088-10009	https://doi.org/10.2905/jrc-10088-10009	Normalization of the data	exp11-NP00452	\TransformedData\experiment11-Batch2-MitoHealth-CellViability.xlsx	European Commission, Joint Research Centre (JRC)	doi:10.2905/jrc-10088-10009	https://doi.org/10.2905/jrc-10088-10009
NP00503-11-E6	Cell treatment and staining	Hamilton Star and Starlet platforms	Hamilton Italia Srl	Automated cell image acquisition and data production	Array Scan VTI	Cellomics	exp11-E6	Experiment11-Batch2-MitoHealth-CellViability.xlsx	European Commission, Joint Research Centre (JRC)	doi:10.2905/jrc-10088-10009	https://doi.org/10.2905/jrc-10088-10009	Normalization of the data	exp11-NP00503	\TransformedData\experiment11-Batch2-MitoHealth-CellViability.xlsx	European Commission, Joint Research Centre (JRC)	doi:10.2905/jrc-10088-10009	https://doi.org/10.2905/jrc-10088-10009
NP00443-11-C2	Cell treatment and staining	Hamilton Star and Starlet platforms	Hamilton Italia Srl	Automated cell image acquisition and data production	Array Scan VTI	Cellomics	exp11-C2	Experiment11-Batch2-MitoHealth-CellViability.xlsx	European Commission, Joint Research Centre (JRC)	doi:10.2905/jrc-10088-10009	https://doi.org/10.2905/jrc-10088-10009	Normalization of the data	exp11-NP00443	\TransformedData\experiment11-Batch2-MitoHealth-CellViability.xlsx	European Commission, Joint Research Centre (JRC)	doi:10.2905/jrc-10088-10009	https://doi.org/10.2905/jrc-10088-10009
NP00456-11-H3	Cell treatment and staining	Hamilton Star and Starlet platforms	Hamilton Italia Srl	Automated cell image acquisition and data production	Array Scan VTI	Cellomics	exp11-H3	Experiment11-Batch2-MitoHealth-CellViability.xlsx	European Commission, Joint Research Centre (JRC)	doi:10.2905/jrc-10088-10009	https://doi.org/10.2905/jrc-10088-10009	Normalization of the data	exp11-NP00456	\TransformedData\experiment11-Batch2-MitoHealth-CellViability.xlsx	European Commission, Joint Research Centre (JRC)	doi:10.2905/jrc-10088-10009	https://doi.org/10.2905/jrc-10088-10009
NP00456-11-C10	Cell treatment and staining	Hamilton Star and Starlet platforms	Hamilton Italia Srl	Automated cell image acquisition and data production	Array Scan VTI	Cellomics	exp11-C10	Experiment11-Batch2-MitoHealth-CellViability.xlsx	European Commission, Joint Research Centre (JRC)	doi:10.2905/jrc-10088-10009	https://doi.org/10.2905/jrc-10088-10009	Normalization of the data	exp11-NP00456	\TransformedData\experiment11-Batch2-MitoHealth-CellViability.xlsx	European Commission, Joint Research Centre (JRC)	doi:10.2905/jrc-10088-10009	https://doi.org/10.2905/jrc-10088-10009
NP00458-11-B4	Cell treatment and staining	Hamilton Star and Starlet platforms	Hamilton Italia Srl	Automated cell image acquisition and data production	Array Scan VTI	Cellomics	exp11-B4	Experiment11-Batch2-MitoHealth-CellViability.xlsx	European Commission, Joint Research Centre (JRC)	doi:10.2905/jrc-10088-10009	https://doi.org/10.2905/jrc-10088-10009	Normalization of the data	exp11-NP00458	\TransformedData\experiment11-Batch2-MitoHealth-CellViability.xlsx	European Commission, Joint Research Centre (JRC)	doi:10.2905/jrc-10088-10009	https://doi.org/10.2905/jrc-10088-10009
NP00458-11-E10	Cell treatment and staining	Hamilton Star and Starlet platforms	Hamilton Italia Srl	Automated cell image acquisition and data production	Array Scan VTI	Cellomics	exp11-E10	Experiment11-Batch2-MitoHealth-CellViability.xlsx	European Commission, Joint Research Centre (JRC)	doi:10.2905/jrc-10088-10009	https://doi.org/10.2905/jrc-10088-10009	Normalization of the data	exp11-NP00458	\TransformedData\experiment11-Batch2-MitoHealth-CellViability.xlsx	European Commission, Joint Research Centre (JRC)	doi:10.2905/jrc-10088-10009	https://doi.org/10.2905/jrc-10088-10009
NP00442-11-D4	Cell treatment and staining	Hamilton Star and Starlet platforms	Hamilton Italia Srl	Automated cell image acquisition and data production	Array Scan VTI	Cellomics	exp11-D4	Experiment11-Batch2-MitoHealth-CellViability.xlsx	European Commission, Joint Research Centre (JRC)	doi:10.2905/jrc-10088-10009	https://doi.org/10.2905/jrc-10088-10009	Normalization of the data	exp11-NP00442	\TransformedData\experiment11-Batch2-MitoHealth-CellViability.xlsx	European Commission, Joint Research Centre (JRC)	doi:10.2905/jrc-10088-10009	https://doi.org/10.2905/jrc-10088-10009
NP00442-11-G10	Cell treatment and staining	Hamilton Star and Starlet platforms	Hamilton Italia Srl	Automated cell image acquisition and data production	Array Scan VTI	Cellomics	exp11-G10	Experiment11-Batch2-MitoHealth-CellViability.xlsx	European Commission, Joint Research Centre (JRC)	doi:10.2905/jrc-10088-10009	https://doi.org/10.2905/jrc-10088-10009	Normalization of the data	exp11-NP00442	\TransformedData\experiment11-Batch2-MitoHealth-CellViability.xlsx	European Commission, Joint Research Centre (JRC)	doi:10.2905/jrc-10088-10009	https://doi.org/10.2905/jrc-10088-10009
NP00437-11-E4	Cell treatment and staining	Hamilton Star and Starlet platforms	Hamilton Italia Srl	Automated cell image acquisition and data production	Array Scan VTI	Cellomics	exp11-E4	Experiment11-Batch2-MitoHealth-CellViability.xlsx	European Commission, Joint Research Centre (JRC)	doi:10.2905/jrc-10088-10009	https://doi.org/10.2905/jrc-10088-10009	Normalization of the data	exp11-NP00437	\TransformedData\experiment11-Batch2-MitoHealth-CellViability.xlsx	European Commission, Joint Research Centre (JRC)	doi:10.2905/jrc-10088-10009	https://doi.org/10.2905/jrc-10088-10009
NP00437-11-H10	Cell treatment and staining	Hamilton Star and Starlet platforms	Hamilton Italia Srl	Automated cell image acquisition and data production	Array Scan VTI	Cellomics	exp11-H10	Experiment11-Batch2-MitoHealth-CellViability.xlsx	European Commission, Joint Research Centre (JRC)	doi:10.2905/jrc-10088-10009	https://doi.org/10.2905/jrc-10088-10009	Normalization of the data	exp11-NP00437	\TransformedData\experiment11-Batch2-MitoHealth-CellViability.xlsx	European Commission, Joint Research Centre (JRC)	doi:10.2905/jrc-10088-10009	https://doi.org/10.2905/jrc-10088-10009
NC-11-D1	Cell treatment and staining	Hamilton Star and Starlet platforms	Hamilton Italia Srl	Automated cell image acquisition and data production	Array Scan VTI	Cellomics	exp11-D1	Experiment11-Batch2-MitoHealth-CellViability.xlsx	European Commission, Joint Research Centre (JRC)	doi:10.2905/jrc-10088-10009	https://doi.org/10.2905/jrc-10088-10009	Normalization of the data	exp11-NC	\TransformedData\experiment11-Batch2-MitoHealth-CellViability.xlsx	European Commission, Joint Research Centre (JRC)	doi:10.2905/jrc-10088-10009	https://doi.org/10.2905/jrc-10088-10009
NC-11-E1	Cell treatment and staining	Hamilton Star and Starlet platforms	Hamilton Italia Srl	Automated cell image acquisition and data production	Array Scan VTI	Cellomics	exp11-E1	Experiment11-Batch2-MitoHealth-CellViability.xlsx	European Commission, Joint Research Centre (JRC)	doi:10.2905/jrc-10088-10009	https://doi.org/10.2905/jrc-10088-10009	Normalization of the data	exp11-NC	\TransformedData\experiment11-Batch2-MitoHealth-CellViability.xlsx	European Commission, Joint Research Centre (JRC)	doi:10.2905/jrc-10088-10009	https://doi.org/10.2905/jrc-10088-10009
NC-11-E9	Cell treatment and staining	Hamilton Star and Starlet platforms	Hamilton Italia Srl	Automated cell image acquisition and data production	Array Scan VTI	Cellomics	exp11-E9	Experiment11-Batch2-MitoHealth-CellViability.xlsx	European Commission, Joint Research Centre (JRC)	doi:10.2905/jrc-10088-10009	https://doi.org/10.2905/jrc-10088-10009	Normalization of the data	exp11-NC	\TransformedData\experiment11-Batch2-MitoHealth-CellViability.xlsx	European Commission, Joint Research Centre (JRC)	doi:10.2905/jrc-10088-10009	https://doi.org/10.2905/jrc-10088-10009
NC-11-F9	Cell treatment and staining	Hamilton Star and Starlet platforms	Hamilton Italia Srl	Automated cell image acquisition and data production	Array Scan VTI	Cellomics	exp11-F9	Experiment11-Batch2-MitoHealth-CellViability.xlsx	European Commission, Joint Research Centre (JRC)	doi:10.2905/jrc-10088-10009	https://doi.org/10.2905/jrc-10088-10009	Normalization of the data	exp11-NC	\TransformedData\experiment11-Batch2-MitoHealth-CellViability.xlsx	European Commission, Joint Research Centre (JRC)	doi:10.2905/jrc-10088-10009	https://doi.org/10.2905/jrc-10088-10009
NP00375-11-B2	Cell treatment and staining	Hamilton Star and Starlet platforms	Hamilton Italia Srl	Automated cell image acquisition and data production	Array Scan VTI	Cellomics	exp11-B2	Experiment11-Batch2-MitoHealth-CellViability.xlsx	European Commission, Joint Research Centre (JRC)	doi:10.2905/jrc-10088-10009	https://doi.org/10.2905/jrc-10088-10009	Normalization of the data	exp11-NP00375	\TransformedData\experiment11-Batch2-MitoHealth-CellViability.xlsx	European Commission, Joint Research Centre (JRC)	doi:10.2905/jrc-10088-10009	https://doi.org/10.2905/jrc-10088-10009
NP00375-11-G9	Cell treatment and staining	Hamilton Star and Starlet platforms	Hamilton Italia Srl	Automated cell image acquisition and data production	Array Scan VTI	Cellomics	exp11-G9	Experiment11-Batch2-MitoHealth-CellViability.xlsx	European Commission, Joint Research Centre (JRC)	doi:10.2905/jrc-10088-10009	https://doi.org/10.2905/jrc-10088-10009	Normalization of the data	exp11-NP00375	\TransformedData\experiment11-Batch2-MitoHealth-CellViability.xlsx	European Commission, Joint Research Centre (JRC)	doi:10.2905/jrc-10088-10009	https://doi.org/10.2905/jrc-10088-10009
NP00484-11-E8	Cell treatment and staining	Hamilton Star and Starlet platforms	Hamilton Italia Srl	Automated cell image acquisition and data production	Array Scan VTI	Cellomics	exp11-E8	Experiment11-Batch2-MitoHealth-CellViability.xlsx	European Commission, Joint Research Centre (JRC)	doi:10.2905/jrc-10088-10009	https://doi.org/10.2905/jrc-10088-10009	Normalization of the data	exp11-NP00484	\TransformedData\experiment11-Batch2-MitoHealth-CellViability.xlsx	European Commission, Joint Research Centre (JRC)	doi:10.2905/jrc-10088-10009	https://doi.org/10.2905/jrc-10088-10009
NP00485-11-F8	Cell treatment and staining	Hamilton Star and Starlet platforms	Hamilton Italia Srl	Automated cell image acquisition and data production	Array Scan VTI	Cellomics	exp11-F8	Experiment11-Batch2-MitoHealth-CellViability.xlsx	European Commission, Joint Research Centre (JRC)	doi:10.2905/jrc-10088-10009	https://doi.org/10.2905/jrc-10088-10009	Normalization of the data	exp11-NP00485	\TransformedData\experiment11-Batch2-MitoHealth-CellViability.xlsx	European Commission, Joint Research Centre (JRC)	doi:10.2905/jrc-10088-10009	https://doi.org/10.2905/jrc-10088-10009
NP00482-11-C8	Cell treatment and staining	Hamilton Star and Starlet platforms	Hamilton Italia Srl	Automated cell image acquisition and data production	Array Scan VTI	Cellomics	exp11-C8	Experiment11-Batch2-MitoHealth-CellViability.xlsx	European Commission, Joint Research Centre (JRC)	doi:10.2905/jrc-10088-10009	https://doi.org/10.2905/jrc-10088-10009	Normalization of the data	exp11-NP00482	\TransformedData\experiment11-Batch2-MitoHealth-CellViability.xlsx	European Commission, Joint Research Centre (JRC)	doi:10.2905/jrc-10088-10009	https://doi.org/10.2905/jrc-10088-10009
NP00481-11-B8	Cell treatment and staining	Hamilton Star and Starlet platforms	Hamilton Italia Srl	Automated cell image acquisition and data production	Array Scan VTI	Cellomics	exp11-B8	Experiment11-Batch2-MitoHealth-CellViability.xlsx	European Commission, Joint Research Centre (JRC)	doi:10.2905/jrc-10088-10009	https://doi.org/10.2905/jrc-10088-10009	Normalization of the data	exp11-NP00481	\TransformedData\experiment11-Batch2-MitoHealth-CellViability.xlsx	European Commission, Joint Research Centre (JRC)	doi:10.2905/jrc-10088-10009	https://doi.org/10.2905/jrc-10088-10009
[truncated: 310 more rows]
