# Supplementary material for: A high throughput imaging database of toxicological effects of nanomaterials tested on HepaRG cells
Source: Sci Data. 2019 May 2;6:46. doi: 10.1038/s41597-019-0053-2 (PMC6497662; doi:10.1038/s41597-019-0053-2)
Supplement: Supplementary file 1 — Download metadata file [file 41597_2019_53_MOESM1_ESM.zip › s_Joossens_study.txt]

Source Name	Characteristics[organism]	Term Source REF	Term Accession Number	Characteristics[cell line]	Term Source REF	Term Accession Number	Protocol REF	Protocol REF	Sample Name	Factor Value[starting concentration]	Factor Value[coating]	Factor Value[nanomaterial]
Biopredic International	Homo sapiens	NCBITaxon	NCBITaxon:9607	Hepa-RG cell	BTO	BTO:0005736	Cell lines	Nanomaterials and chemical controls	AGDISP-1-A8		neutral	AGDISP
Biopredic International	Homo sapiens	NCBITaxon	NCBITaxon:9607	Hepa-RG cell	BTO	BTO:0005736	Cell lines	Nanomaterials and chemical controls	AGDISP-1-F2		neutral	AGDISP
Biopredic International	Homo sapiens	NCBITaxon	NCBITaxon:9607	Hepa-RG cell	BTO	BTO:0005736	Cell lines	Nanomaterials and chemical controls	NP00214-1-H1	250	neutral	NP00214
Biopredic International	Homo sapiens	NCBITaxon	NCBITaxon:9607	Hepa-RG cell	BTO	BTO:0005736	Cell lines	Nanomaterials and chemical controls	NP00214-1-H7	250	neutral	NP00214
Biopredic International	Homo sapiens	NCBITaxon	NCBITaxon:9607	Hepa-RG cell	BTO	BTO:0005736	Cell lines	Nanomaterials and chemical controls	NP00192-1-F1	250	uncoated	NP00192
Biopredic International	Homo sapiens	NCBITaxon	NCBITaxon:9607	Hepa-RG cell	BTO	BTO:0005736	Cell lines	Nanomaterials and chemical controls	NP00192-1-F7	250	uncoated	NP00192
Biopredic International	Homo sapiens	NCBITaxon	NCBITaxon:9607	Hepa-RG cell	BTO	BTO:0005736	Cell lines	Nanomaterials and chemical controls	NP00434-1-G1	250	uncoated	NP00434
Biopredic International	Homo sapiens	NCBITaxon	NCBITaxon:9607	Hepa-RG cell	BTO	BTO:0005736	Cell lines	Nanomaterials and chemical controls	NP00434-1-G7	250	uncoated	NP00434
Biopredic International	Homo sapiens	NCBITaxon	NCBITaxon:9607	Hepa-RG cell	BTO	BTO:0005736	Cell lines	Nanomaterials and chemical controls	CyclosporineA-1-A2	25.5	n/a	CyclosporineA
Biopredic International	Homo sapiens	NCBITaxon	NCBITaxon:9607	Hepa-RG cell	BTO	BTO:0005736	Cell lines	Nanomaterials and chemical controls	CyclosporineA-1-B2	25.5	n/a	CyclosporineA
Biopredic International	Homo sapiens	NCBITaxon	NCBITaxon:9607	Hepa-RG cell	BTO	BTO:0005736	Cell lines	Nanomaterials and chemical controls	CyclosporineA-1-C1	25.5	n/a	CyclosporineA
Biopredic International	Homo sapiens	NCBITaxon	NCBITaxon:9607	Hepa-RG cell	BTO	BTO:0005736	Cell lines	Nanomaterials and chemical controls	CyclosporineA-1-D1	25.5	n/a	CyclosporineA
Biopredic International	Homo sapiens	NCBITaxon	NCBITaxon:9607	Hepa-RG cell	BTO	BTO:0005736	Cell lines	Nanomaterials and chemical controls	NC-1-D7		n/a	NC
Biopredic International	Homo sapiens	NCBITaxon	NCBITaxon:9607	Hepa-RG cell	BTO	BTO:0005736	Cell lines	Nanomaterials and chemical controls	NC-1-E7		n/a	NC
Biopredic International	Homo sapiens	NCBITaxon	NCBITaxon:9607	Hepa-RG cell	BTO	BTO:0005736	Cell lines	Nanomaterials and chemical controls	NC-1-G12		n/a	NC
Biopredic International	Homo sapiens	NCBITaxon	NCBITaxon:9607	Hepa-RG cell	BTO	BTO:0005736	Cell lines	Nanomaterials and chemical controls	NC-1-H12		n/a	NC
Biopredic International	Homo sapiens	NCBITaxon	NCBITaxon:9607	Hepa-RG cell	BTO	BTO:0005736	Cell lines	Nanomaterials and chemical controls	NP00269-1-C10	250	anionic	NP00269
Biopredic International	Homo sapiens	NCBITaxon	NCBITaxon:9607	Hepa-RG cell	BTO	BTO:0005736	Cell lines	Nanomaterials and chemical controls	NP00269-1-H4	250	anionic	NP00269
Biopredic International	Homo sapiens	NCBITaxon	NCBITaxon:9607	Hepa-RG cell	BTO	BTO:0005736	Cell lines	Nanomaterials and chemical controls	NP00806-1-C5	250	anionic	NP00806
Biopredic International	Homo sapiens	NCBITaxon	NCBITaxon:9607	Hepa-RG cell	BTO	BTO:0005736	Cell lines	Nanomaterials and chemical controls	NP00806-1-F10	250	anionic	NP00806
Biopredic International	Homo sapiens	NCBITaxon	NCBITaxon:9607	Hepa-RG cell	BTO	BTO:0005736	Cell lines	Nanomaterials and chemical controls	NP00270-1-A5	250	anionic	NP00270
Biopredic International	Homo sapiens	NCBITaxon	NCBITaxon:9607	Hepa-RG cell	BTO	BTO:0005736	Cell lines	Nanomaterials and chemical controls	NP00270-1-D10	250	anionic	NP00270
Biopredic International	Homo sapiens	NCBITaxon	NCBITaxon:9607	Hepa-RG cell	BTO	BTO:0005736	Cell lines	Nanomaterials and chemical controls	NP00271-1-B5	250	anionic	NP00271
Biopredic International	Homo sapiens	NCBITaxon	NCBITaxon:9607	Hepa-RG cell	BTO	BTO:0005736	Cell lines	Nanomaterials and chemical controls	NP00271-1-E10	250	anionic	NP00271
Biopredic International	Homo sapiens	NCBITaxon	NCBITaxon:9607	Hepa-RG cell	BTO	BTO:0005736	Cell lines	Nanomaterials and chemical controls	NP00266-1-D4	250	cationic	NP00266
Biopredic International	Homo sapiens	NCBITaxon	NCBITaxon:9607	Hepa-RG cell	BTO	BTO:0005736	Cell lines	Nanomaterials and chemical controls	NP00266-1-G9	250	cationic	NP00266
Biopredic International	Homo sapiens	NCBITaxon	NCBITaxon:9607	Hepa-RG cell	BTO	BTO:0005736	Cell lines	Nanomaterials and chemical controls	NP00805-1-B10	250	cationic	NP00805
Biopredic International	Homo sapiens	NCBITaxon	NCBITaxon:9607	Hepa-RG cell	BTO	BTO:0005736	Cell lines	Nanomaterials and chemical controls	NP00805-1-G4	250	cationic	NP00805
Biopredic International	Homo sapiens	NCBITaxon	NCBITaxon:9607	Hepa-RG cell	BTO	BTO:0005736	Cell lines	Nanomaterials and chemical controls	NP00267-1-E4	250	cationic	NP00267
Biopredic International	Homo sapiens	NCBITaxon	NCBITaxon:9607	Hepa-RG cell	BTO	BTO:0005736	Cell lines	Nanomaterials and chemical controls	NP00267-1-H9	250	cationic	NP00267
Biopredic International	Homo sapiens	NCBITaxon	NCBITaxon:9607	Hepa-RG cell	BTO	BTO:0005736	Cell lines	Nanomaterials and chemical controls	NP00268-1-A10	250	cationic	NP00268
Biopredic International	Homo sapiens	NCBITaxon	NCBITaxon:9607	Hepa-RG cell	BTO	BTO:0005736	Cell lines	Nanomaterials and chemical controls	NP00268-1-F4	250	cationic	NP00268
Biopredic International	Homo sapiens	NCBITaxon	NCBITaxon:9607	Hepa-RG cell	BTO	BTO:0005736	Cell lines	Nanomaterials and chemical controls	NP00262-1-C9	250	neutral	NP00262
Biopredic International	Homo sapiens	NCBITaxon	NCBITaxon:9607	Hepa-RG cell	BTO	BTO:0005736	Cell lines	Nanomaterials and chemical controls	NP00262-1-H3	250	neutral	NP00262
Biopredic International	Homo sapiens	NCBITaxon	NCBITaxon:9607	Hepa-RG cell	BTO	BTO:0005736	Cell lines	Nanomaterials and chemical controls	NP00804-1-C4	250	neutral	NP00804
Biopredic International	Homo sapiens	NCBITaxon	NCBITaxon:9607	Hepa-RG cell	BTO	BTO:0005736	Cell lines	Nanomaterials and chemical controls	NP00804-1-F9	250	neutral	NP00804
Biopredic International	Homo sapiens	NCBITaxon	NCBITaxon:9607	Hepa-RG cell	BTO	BTO:0005736	Cell lines	Nanomaterials and chemical controls	NP00263-1-A4	250	neutral	NP00263
Biopredic International	Homo sapiens	NCBITaxon	NCBITaxon:9607	Hepa-RG cell	BTO	BTO:0005736	Cell lines	Nanomaterials and chemical controls	NP00263-1-D9	250	neutral	NP00263
Biopredic International	Homo sapiens	NCBITaxon	NCBITaxon:9607	Hepa-RG cell	BTO	BTO:0005736	Cell lines	Nanomaterials and chemical controls	NP00264-1-B4	250	neutral	NP00264
Biopredic International	Homo sapiens	NCBITaxon	NCBITaxon:9607	Hepa-RG cell	BTO	BTO:0005736	Cell lines	Nanomaterials and chemical controls	NP00264-1-E9	250	neutral	NP00264
Biopredic International	Homo sapiens	NCBITaxon	NCBITaxon:9607	Hepa-RG cell	BTO	BTO:0005736	Cell lines	Nanomaterials and chemical controls	NP00259-1-C3	250	uncoated	NP00259
Biopredic International	Homo sapiens	NCBITaxon	NCBITaxon:9607	Hepa-RG cell	BTO	BTO:0005736	Cell lines	Nanomaterials and chemical controls	NP00259-1-F8	250	uncoated	NP00259
Biopredic International	Homo sapiens	NCBITaxon	NCBITaxon:9607	Hepa-RG cell	BTO	BTO:0005736	Cell lines	Nanomaterials and chemical controls	NP00260-1-D3	250	uncoated	NP00260
Biopredic International	Homo sapiens	NCBITaxon	NCBITaxon:9607	Hepa-RG cell	BTO	BTO:0005736	Cell lines	Nanomaterials and chemical controls	NP00260-1-G8	250	uncoated	NP00260
Biopredic International	Homo sapiens	NCBITaxon	NCBITaxon:9607	Hepa-RG cell	BTO	BTO:0005736	Cell lines	Nanomaterials and chemical controls	NP00258-1-B3	250	neutral	NP00258
Biopredic International	Homo sapiens	NCBITaxon	NCBITaxon:9607	Hepa-RG cell	BTO	BTO:0005736	Cell lines	Nanomaterials and chemical controls	NP00258-1-E8	250	neutral	NP00258
Biopredic International	Homo sapiens	NCBITaxon	NCBITaxon:9607	Hepa-RG cell	BTO	BTO:0005736	Cell lines	Nanomaterials and chemical controls	NP00255-1-B8	250	neutral	NP00255
Biopredic International	Homo sapiens	NCBITaxon	NCBITaxon:9607	Hepa-RG cell	BTO	BTO:0005736	Cell lines	Nanomaterials and chemical controls	NP00255-1-G2	250	neutral	NP00255
Biopredic International	Homo sapiens	NCBITaxon	NCBITaxon:9607	Hepa-RG cell	BTO	BTO:0005736	Cell lines	Nanomaterials and chemical controls	NP00257-1-A3	250	neutral	NP00257
Biopredic International	Homo sapiens	NCBITaxon	NCBITaxon:9607	Hepa-RG cell	BTO	BTO:0005736	Cell lines	Nanomaterials and chemical controls	NP00257-1-D8	250	neutral	NP00257
Biopredic International	Homo sapiens	NCBITaxon	NCBITaxon:9607	Hepa-RG cell	BTO	BTO:0005736	Cell lines	Nanomaterials and chemical controls	NP00256-1-C8	250	neutral	NP00256
Biopredic International	Homo sapiens	NCBITaxon	NCBITaxon:9607	Hepa-RG cell	BTO	BTO:0005736	Cell lines	Nanomaterials and chemical controls	NP00256-1-H2	250	neutral	NP00256
Biopredic International	Homo sapiens	NCBITaxon	NCBITaxon:9607	Hepa-RG cell	BTO	BTO:0005736	Cell lines	Nanomaterials and chemical controls	NP00283-1-A9	250	neutral	NP00283
Biopredic International	Homo sapiens	NCBITaxon	NCBITaxon:9607	Hepa-RG cell	BTO	BTO:0005736	Cell lines	Nanomaterials and chemical controls	NP00283-1-F3	250	neutral	NP00283
Biopredic International	Homo sapiens	NCBITaxon	NCBITaxon:9607	Hepa-RG cell	BTO	BTO:0005736	Cell lines	Nanomaterials and chemical controls	NP00283-1-B9	250	neutral	NP00283
Biopredic International	Homo sapiens	NCBITaxon	NCBITaxon:9607	Hepa-RG cell	BTO	BTO:0005736	Cell lines	Nanomaterials and chemical controls	NP00283-1-G3	250	neutral	NP00283
Biopredic International	Homo sapiens	NCBITaxon	NCBITaxon:9607	Hepa-RG cell	BTO	BTO:0005736	Cell lines	Nanomaterials and chemical controls	H2O-2-D7		n/a	H2O
Biopredic International	Homo sapiens	NCBITaxon	NCBITaxon:9607	Hepa-RG cell	BTO	BTO:0005736	Cell lines	Nanomaterials and chemical controls	H2O-2-E7		n/a	H2O
Biopredic International	Homo sapiens	NCBITaxon	NCBITaxon:9607	Hepa-RG cell	BTO	BTO:0005736	Cell lines	Nanomaterials and chemical controls	AGDISP-2-F2		neutral	AGDISP
Biopredic International	Homo sapiens	NCBITaxon	NCBITaxon:9607	Hepa-RG cell	BTO	BTO:0005736	Cell lines	Nanomaterials and chemical controls	AGDISP-2-A8		neutral	AGDISP
Biopredic International	Homo sapiens	NCBITaxon	NCBITaxon:9607	Hepa-RG cell	BTO	BTO:0005736	Cell lines	Nanomaterials and chemical controls	NP00192-2-F1	250	uncoated	NP00192
Biopredic International	Homo sapiens	NCBITaxon	NCBITaxon:9607	Hepa-RG cell	BTO	BTO:0005736	Cell lines	Nanomaterials and chemical controls	NP00192-2-F7	250	uncoated	NP00192
Biopredic International	Homo sapiens	NCBITaxon	NCBITaxon:9607	Hepa-RG cell	BTO	BTO:0005736	Cell lines	Nanomaterials and chemical controls	NP00434-2-G7	250	uncoated	NP00434
Biopredic International	Homo sapiens	NCBITaxon	NCBITaxon:9607	Hepa-RG cell	BTO	BTO:0005736	Cell lines	Nanomaterials and chemical controls	Cyclohexamide-2-C1	42.5	n/a	Cyclohexamide
Biopredic International	Homo sapiens	NCBITaxon	NCBITaxon:9607	Hepa-RG cell	BTO	BTO:0005736	Cell lines	Nanomaterials and chemical controls	Cyclohexamide-2-D1	42.5	n/a	Cyclohexamide
Biopredic International	Homo sapiens	NCBITaxon	NCBITaxon:9607	Hepa-RG cell	BTO	BTO:0005736	Cell lines	Nanomaterials and chemical controls	Cyclohexamide-2-A2	42.5	n/a	Cyclohexamide
Biopredic International	Homo sapiens	NCBITaxon	NCBITaxon:9607	Hepa-RG cell	BTO	BTO:0005736	Cell lines	Nanomaterials and chemical controls	Cyclohexamide-2-B2	42.5	n/a	Cyclohexamide
Biopredic International	Homo sapiens	NCBITaxon	NCBITaxon:9607	Hepa-RG cell	BTO	BTO:0005736	Cell lines	Nanomaterials and chemical controls	medium-2-A7		n/a	medium
Biopredic International	Homo sapiens	NCBITaxon	NCBITaxon:9607	Hepa-RG cell	BTO	BTO:0005736	Cell lines	Nanomaterials and chemical controls	medium-2-B7		n/a	medium
Biopredic International	Homo sapiens	NCBITaxon	NCBITaxon:9607	Hepa-RG cell	BTO	BTO:0005736	Cell lines	Nanomaterials and chemical controls	medium-2-C7		n/a	medium
Biopredic International	Homo sapiens	NCBITaxon	NCBITaxon:9607	Hepa-RG cell	BTO	BTO:0005736	Cell lines	Nanomaterials and chemical controls	NC-2-A1		n/a	NC
Biopredic International	Homo sapiens	NCBITaxon	NCBITaxon:9607	Hepa-RG cell	BTO	BTO:0005736	Cell lines	Nanomaterials and chemical controls	NC-2-B1		n/a	NC
Biopredic International	Homo sapiens	NCBITaxon	NCBITaxon:9607	Hepa-RG cell	BTO	BTO:0005736	Cell lines	Nanomaterials and chemical controls	NC-2-C2		n/a	NC
Biopredic International	Homo sapiens	NCBITaxon	NCBITaxon:9607	Hepa-RG cell	BTO	BTO:0005736	Cell lines	Nanomaterials and chemical controls	NC-2-D2		n/a	NC
Biopredic International	Homo sapiens	NCBITaxon	NCBITaxon:9607	Hepa-RG cell	BTO	BTO:0005736	Cell lines	Nanomaterials and chemical controls	NP00269-2-H4	250	anionic	NP00269
Biopredic International	Homo sapiens	NCBITaxon	NCBITaxon:9607	Hepa-RG cell	BTO	BTO:0005736	Cell lines	Nanomaterials and chemical controls	NP00269-2-C10	250	anionic	NP00269
Biopredic International	Homo sapiens	NCBITaxon	NCBITaxon:9607	Hepa-RG cell	BTO	BTO:0005736	Cell lines	Nanomaterials and chemical controls	NP00806-2-C5	250	anionic	NP00806
Biopredic International	Homo sapiens	NCBITaxon	NCBITaxon:9607	Hepa-RG cell	BTO	BTO:0005736	Cell lines	Nanomaterials and chemical controls	NP00806-2-F10	250	anionic	NP00806
Biopredic International	Homo sapiens	NCBITaxon	NCBITaxon:9607	Hepa-RG cell	BTO	BTO:0005736	Cell lines	Nanomaterials and chemical controls	NP00270-2-A5	250	anionic	NP00270
Biopredic International	Homo sapiens	NCBITaxon	NCBITaxon:9607	Hepa-RG cell	BTO	BTO:0005736	Cell lines	Nanomaterials and chemical controls	NP00270-2-D10	250	anionic	NP00270
Biopredic International	Homo sapiens	NCBITaxon	NCBITaxon:9607	Hepa-RG cell	BTO	BTO:0005736	Cell lines	Nanomaterials and chemical controls	NP00271-2-B5	250	anionic	NP00271
Biopredic International	Homo sapiens	NCBITaxon	NCBITaxon:9607	Hepa-RG cell	BTO	BTO:0005736	Cell lines	Nanomaterials and chemical controls	NP00271-2-E10	250	anionic	NP00271
Biopredic International	Homo sapiens	NCBITaxon	NCBITaxon:9607	Hepa-RG cell	BTO	BTO:0005736	Cell lines	Nanomaterials and chemical controls	NP00266-2-D4	250	cationic	NP00266
Biopredic International	Homo sapiens	NCBITaxon	NCBITaxon:9607	Hepa-RG cell	BTO	BTO:0005736	Cell lines	Nanomaterials and chemical controls	NP00805-2-G4	250	cationic	NP00805
Biopredic International	Homo sapiens	NCBITaxon	NCBITaxon:9607	Hepa-RG cell	BTO	BTO:0005736	Cell lines	Nanomaterials and chemical controls	NP00805-2-B10	250	cationic	NP00805
Biopredic International	Homo sapiens	NCBITaxon	NCBITaxon:9607	Hepa-RG cell	BTO	BTO:0005736	Cell lines	Nanomaterials and chemical controls	NP00267-2-E4	250	cationic	NP00267
Biopredic International	Homo sapiens	NCBITaxon	NCBITaxon:9607	Hepa-RG cell	BTO	BTO:0005736	Cell lines	Nanomaterials and chemical controls	NP00268-2-F4	250	cationic	NP00268
Biopredic International	Homo sapiens	NCBITaxon	NCBITaxon:9607	Hepa-RG cell	BTO	BTO:0005736	Cell lines	Nanomaterials and chemical controls	NP00268-2-A10	250	cationic	NP00268
Biopredic International	Homo sapiens	NCBITaxon	NCBITaxon:9607	Hepa-RG cell	BTO	BTO:0005736	Cell lines	Nanomaterials and chemical controls	NP00262-2-C9	250	neutral	NP00262
Biopredic International	Homo sapiens	NCBITaxon	NCBITaxon:9607	Hepa-RG cell	BTO	BTO:0005736	Cell lines	Nanomaterials and chemical controls	NP00804-2-C4	250	neutral	NP00804
Biopredic International	Homo sapiens	NCBITaxon	NCBITaxon:9607	Hepa-RG cell	BTO	BTO:0005736	Cell lines	Nanomaterials and chemical controls	NP00804-2-F9	250	neutral	NP00804
Biopredic International	Homo sapiens	NCBITaxon	NCBITaxon:9607	Hepa-RG cell	BTO	BTO:0005736	Cell lines	Nanomaterials and chemical controls	NP00263-2-A4	250	neutral	NP00263
Biopredic International	Homo sapiens	NCBITaxon	NCBITaxon:9607	Hepa-RG cell	BTO	BTO:0005736	Cell lines	Nanomaterials and chemical controls	NP00263-2-D9	250	neutral	NP00263
Biopredic International	Homo sapiens	NCBITaxon	NCBITaxon:9607	Hepa-RG cell	BTO	BTO:0005736	Cell lines	Nanomaterials and chemical controls	NP00264-2-B4	250	neutral	NP00264
Biopredic International	Homo sapiens	NCBITaxon	NCBITaxon:9607	Hepa-RG cell	BTO	BTO:0005736	Cell lines	Nanomaterials and chemical controls	NP00264-2-E9	250	neutral	NP00264
Biopredic International	Homo sapiens	NCBITaxon	NCBITaxon:9607	Hepa-RG cell	BTO	BTO:0005736	Cell lines	Nanomaterials and chemical controls	NP00259-2-C3	250	uncoated	NP00259
Biopredic International	Homo sapiens	NCBITaxon	NCBITaxon:9607	Hepa-RG cell	BTO	BTO:0005736	Cell lines	Nanomaterials and chemical controls	NP00259-2-F8	250	uncoated	NP00259
Biopredic International	Homo sapiens	NCBITaxon	NCBITaxon:9607	Hepa-RG cell	BTO	BTO:0005736	Cell lines	Nanomaterials and chemical controls	NP00260-2-D3	250	uncoated	NP00260
Biopredic International	Homo sapiens	NCBITaxon	NCBITaxon:9607	Hepa-RG cell	BTO	BTO:0005736	Cell lines	Nanomaterials and chemical controls	NP00258-2-B3	250	neutral	NP00258
Biopredic International	Homo sapiens	NCBITaxon	NCBITaxon:9607	Hepa-RG cell	BTO	BTO:0005736	Cell lines	Nanomaterials and chemical controls	NP00258-2-E8	250	neutral	NP00258
Biopredic International	Homo sapiens	NCBITaxon	NCBITaxon:9607	Hepa-RG cell	BTO	BTO:0005736	Cell lines	Nanomaterials and chemical controls	NP00255-2-B8	250	neutral	NP00255
Biopredic International	Homo sapiens	NCBITaxon	NCBITaxon:9607	Hepa-RG cell	BTO	BTO:0005736	Cell lines	Nanomaterials and chemical controls	NP00257-2-A3	250	neutral	NP00257
Biopredic International	Homo sapiens	NCBITaxon	NCBITaxon:9607	Hepa-RG cell	BTO	BTO:0005736	Cell lines	Nanomaterials and chemical controls	NP00257-2-D8	250	neutral	NP00257
Biopredic International	Homo sapiens	NCBITaxon	NCBITaxon:9607	Hepa-RG cell	BTO	BTO:0005736	Cell lines	Nanomaterials and chemical controls	NP00256-2-H2	250	neutral	NP00256
Biopredic International	Homo sapiens	NCBITaxon	NCBITaxon:9607	Hepa-RG cell	BTO	BTO:0005736	Cell lines	Nanomaterials and chemical controls	NP00256-2-C8	250	neutral	NP00256
Biopredic International	Homo sapiens	NCBITaxon	NCBITaxon:9607	Hepa-RG cell	BTO	BTO:0005736	Cell lines	Nanomaterials and chemical controls	NP00283-2-F3	250	neutral	NP00283
Biopredic International	Homo sapiens	NCBITaxon	NCBITaxon:9607	Hepa-RG cell	BTO	BTO:0005736	Cell lines	Nanomaterials and chemical controls	NP00283-2-A9	250	neutral	NP00283
Biopredic International	Homo sapiens	NCBITaxon	NCBITaxon:9607	Hepa-RG cell	BTO	BTO:0005736	Cell lines	Nanomaterials and chemical controls	NP00283-2-G3	250	neutral	NP00283
Biopredic International	Homo sapiens	NCBITaxon	NCBITaxon:9607	Hepa-RG cell	BTO	BTO:0005736	Cell lines	Nanomaterials and chemical controls	NP00283-2-B9	250	neutral	NP00283
Biopredic International	Homo sapiens	NCBITaxon	NCBITaxon:9607	Hepa-RG cell	BTO	BTO:0005736	Cell lines	Nanomaterials and chemical controls	NP00214-3-H1	250	neutral	NP00214
Biopredic International	Homo sapiens	NCBITaxon	NCBITaxon:9607	Hepa-RG cell	BTO	BTO:0005736	Cell lines	Nanomaterials and chemical controls	NP00214-3-H7	250	neutral	NP00214
Biopredic International	Homo sapiens	NCBITaxon	NCBITaxon:9607	Hepa-RG cell	BTO	BTO:0005736	Cell lines	Nanomaterials and chemical controls	AGDISP-3-F2		neutral	AGDISP
Biopredic International	Homo sapiens	NCBITaxon	NCBITaxon:9607	Hepa-RG cell	BTO	BTO:0005736	Cell lines	Nanomaterials and chemical controls	AGDISP-3-A8		neutral	AGDISP
Biopredic International	Homo sapiens	NCBITaxon	NCBITaxon:9607	Hepa-RG cell	BTO	BTO:0005736	Cell lines	Nanomaterials and chemical controls	NP00192-3-F1	250	uncoated	NP00192
Biopredic International	Homo sapiens	NCBITaxon	NCBITaxon:9607	Hepa-RG cell	BTO	BTO:0005736	Cell lines	Nanomaterials and chemical controls	NP00192-3-F7	250	uncoated	NP00192
Biopredic International	Homo sapiens	NCBITaxon	NCBITaxon:9607	Hepa-RG cell	BTO	BTO:0005736	Cell lines	Nanomaterials and chemical controls	NP00434-3-G1	250	uncoated	NP00434
Biopredic International	Homo sapiens	NCBITaxon	NCBITaxon:9607	Hepa-RG cell	BTO	BTO:0005736	Cell lines	Nanomaterials and chemical controls	NP00434-3-G7	250	uncoated	NP00434
Biopredic International	Homo sapiens	NCBITaxon	NCBITaxon:9607	Hepa-RG cell	BTO	BTO:0005736	Cell lines	Nanomaterials and chemical controls	CyclosporineA30uM -3-C1	30	n/a	CyclosporineA30uM
Biopredic International	Homo sapiens	NCBITaxon	NCBITaxon:9607	Hepa-RG cell	BTO	BTO:0005736	Cell lines	Nanomaterials and chemical controls	CyclosporineA30uM -3-D1	30	n/a	CyclosporineA30uM
Biopredic International	Homo sapiens	NCBITaxon	NCBITaxon:9607	Hepa-RG cell	BTO	BTO:0005736	Cell lines	Nanomaterials and chemical controls	CyclosporineA30uM -3-A2	30	n/a	CyclosporineA30uM
Biopredic International	Homo sapiens	NCBITaxon	NCBITaxon:9607	Hepa-RG cell	BTO	BTO:0005736	Cell lines	Nanomaterials and chemical controls	CyclosporineA30uM -3-B2	30	n/a	CyclosporineA30uM
Biopredic International	Homo sapiens	NCBITaxon	NCBITaxon:9607	Hepa-RG cell	BTO	BTO:0005736	Cell lines	Nanomaterials and chemical controls	NC-3-A1		n/a	NC
Biopredic International	Homo sapiens	NCBITaxon	NCBITaxon:9607	Hepa-RG cell	BTO	BTO:0005736	Cell lines	Nanomaterials and chemical controls	NC-3-B1		n/a	NC
Biopredic International	Homo sapiens	NCBITaxon	NCBITaxon:9607	Hepa-RG cell	BTO	BTO:0005736	Cell lines	Nanomaterials and chemical controls	NC-3-C2		n/a	NC
Biopredic International	Homo sapiens	NCBITaxon	NCBITaxon:9607	Hepa-RG cell	BTO	BTO:0005736	Cell lines	Nanomaterials and chemical controls	NC-3-D2		n/a	NC
Biopredic International	Homo sapiens	NCBITaxon	NCBITaxon:9607	Hepa-RG cell	BTO	BTO:0005736	Cell lines	Nanomaterials and chemical controls	NP00269-3-H4	250	anionic	NP00269
Biopredic International	Homo sapiens	NCBITaxon	NCBITaxon:9607	Hepa-RG cell	BTO	BTO:0005736	Cell lines	Nanomaterials and chemical controls	NP00269-3-C10	250	anionic	NP00269
Biopredic International	Homo sapiens	NCBITaxon	NCBITaxon:9607	Hepa-RG cell	BTO	BTO:0005736	Cell lines	Nanomaterials and chemical controls	NP00806-3-C5	250	anionic	NP00806
Biopredic International	Homo sapiens	NCBITaxon	NCBITaxon:9607	Hepa-RG cell	BTO	BTO:0005736	Cell lines	Nanomaterials and chemical controls	NP00806-3-F10	250	anionic	NP00806
Biopredic International	Homo sapiens	NCBITaxon	NCBITaxon:9607	Hepa-RG cell	BTO	BTO:0005736	Cell lines	Nanomaterials and chemical controls	NP00270-3-A5	250	anionic	NP00270
Biopredic International	Homo sapiens	NCBITaxon	NCBITaxon:9607	Hepa-RG cell	BTO	BTO:0005736	Cell lines	Nanomaterials and chemical controls	NP00270-3-D10	250	anionic	NP00270
Biopredic International	Homo sapiens	NCBITaxon	NCBITaxon:9607	Hepa-RG cell	BTO	BTO:0005736	Cell lines	Nanomaterials and chemical controls	NP00271-3-B5	250	anionic	NP00271
Biopredic International	Homo sapiens	NCBITaxon	NCBITaxon:9607	Hepa-RG cell	BTO	BTO:0005736	Cell lines	Nanomaterials and chemical controls	NP00271-3-E10	250	anionic	NP00271
Biopredic International	Homo sapiens	NCBITaxon	NCBITaxon:9607	Hepa-RG cell	BTO	BTO:0005736	Cell lines	Nanomaterials and chemical controls	NP00266-3-D4	250	cationic	NP00266
Biopredic International	Homo sapiens	NCBITaxon	NCBITaxon:9607	Hepa-RG cell	BTO	BTO:0005736	Cell lines	Nanomaterials and chemical controls	NP00266-3-G9	250	cationic	NP00266
Biopredic International	Homo sapiens	NCBITaxon	NCBITaxon:9607	Hepa-RG cell	BTO	BTO:0005736	Cell lines	Nanomaterials and chemical controls	NP00805-3-G4	250	cationic	NP00805
Biopredic International	Homo sapiens	NCBITaxon	NCBITaxon:9607	Hepa-RG cell	BTO	BTO:0005736	Cell lines	Nanomaterials and chemical controls	NP00805-3-B10	250	cationic	NP00805
Biopredic International	Homo sapiens	NCBITaxon	NCBITaxon:9607	Hepa-RG cell	BTO	BTO:0005736	Cell lines	Nanomaterials and chemical controls	NP00267-3-E4	250	cationic	NP00267
Biopredic International	Homo sapiens	NCBITaxon	NCBITaxon:9607	Hepa-RG cell	BTO	BTO:0005736	Cell lines	Nanomaterials and chemical controls	NP00267-3-H9	250	cationic	NP00267
Biopredic International	Homo sapiens	NCBITaxon	NCBITaxon:9607	Hepa-RG cell	BTO	BTO:0005736	Cell lines	Nanomaterials and chemical controls	NP00268-3-F4	250	cationic	NP00268
Biopredic International	Homo sapiens	NCBITaxon	NCBITaxon:9607	Hepa-RG cell	BTO	BTO:0005736	Cell lines	Nanomaterials and chemical controls	NP00268-3-A10	250	cationic	NP00268
Biopredic International	Homo sapiens	NCBITaxon	NCBITaxon:9607	Hepa-RG cell	BTO	BTO:0005736	Cell lines	Nanomaterials and chemical controls	NP00262-3-H3	250	neutral	NP00262
Biopredic International	Homo sapiens	NCBITaxon	NCBITaxon:9607	Hepa-RG cell	BTO	BTO:0005736	Cell lines	Nanomaterials and chemical controls	NP00262-3-C9	250	neutral	NP00262
Biopredic International	Homo sapiens	NCBITaxon	NCBITaxon:9607	Hepa-RG cell	BTO	BTO:0005736	Cell lines	Nanomaterials and chemical controls	NP00804-3-C4	250	neutral	NP00804
Biopredic International	Homo sapiens	NCBITaxon	NCBITaxon:9607	Hepa-RG cell	BTO	BTO:0005736	Cell lines	Nanomaterials and chemical controls	NP00804-3-F9	250	neutral	NP00804
Biopredic International	Homo sapiens	NCBITaxon	NCBITaxon:9607	Hepa-RG cell	BTO	BTO:0005736	Cell lines	Nanomaterials and chemical controls	NP00263-3-A4	250	neutral	NP00263
Biopredic International	Homo sapiens	NCBITaxon	NCBITaxon:9607	Hepa-RG cell	BTO	BTO:0005736	Cell lines	Nanomaterials and chemical controls	NP00263-3-D9	250	neutral	NP00263
Biopredic International	Homo sapiens	NCBITaxon	NCBITaxon:9607	Hepa-RG cell	BTO	BTO:0005736	Cell lines	Nanomaterials and chemical controls	NP00264-3-B4	250	neutral	NP00264
Biopredic International	Homo sapiens	NCBITaxon	NCBITaxon:9607	Hepa-RG cell	BTO	BTO:0005736	Cell lines	Nanomaterials and chemical controls	NP00264-3-E9	250	neutral	NP00264
Biopredic International	Homo sapiens	NCBITaxon	NCBITaxon:9607	Hepa-RG cell	BTO	BTO:0005736	Cell lines	Nanomaterials and chemical controls	NP00259-3-C3	250	uncoated	NP00259
Biopredic International	Homo sapiens	NCBITaxon	NCBITaxon:9607	Hepa-RG cell	BTO	BTO:0005736	Cell lines	Nanomaterials and chemical controls	NP00259-3-F8	250	uncoated	NP00259
Biopredic International	Homo sapiens	NCBITaxon	NCBITaxon:9607	Hepa-RG cell	BTO	BTO:0005736	Cell lines	Nanomaterials and chemical controls	NP00260-3-D3	250	uncoated	NP00260
Biopredic International	Homo sapiens	NCBITaxon	NCBITaxon:9607	Hepa-RG cell	BTO	BTO:0005736	Cell lines	Nanomaterials and chemical controls	NP00260-3-G8	250	uncoated	NP00260
Biopredic International	Homo sapiens	NCBITaxon	NCBITaxon:9607	Hepa-RG cell	BTO	BTO:0005736	Cell lines	Nanomaterials and chemical controls	NP00258-3-B3	250	neutral	NP00258
Biopredic International	Homo sapiens	NCBITaxon	NCBITaxon:9607	Hepa-RG cell	BTO	BTO:0005736	Cell lines	Nanomaterials and chemical controls	NP00258-3-E8	250	neutral	NP00258
Biopredic International	Homo sapiens	NCBITaxon	NCBITaxon:9607	Hepa-RG cell	BTO	BTO:0005736	Cell lines	Nanomaterials and chemical controls	NP00255-3-G2	250	neutral	NP00255
Biopredic International	Homo sapiens	NCBITaxon	NCBITaxon:9607	Hepa-RG cell	BTO	BTO:0005736	Cell lines	Nanomaterials and chemical controls	NP00255-3-B8	250	neutral	NP00255
Biopredic International	Homo sapiens	NCBITaxon	NCBITaxon:9607	Hepa-RG cell	BTO	BTO:0005736	Cell lines	Nanomaterials and chemical controls	NP00257-3-A3	250	neutral	NP00257
Biopredic International	Homo sapiens	NCBITaxon	NCBITaxon:9607	Hepa-RG cell	BTO	BTO:0005736	Cell lines	Nanomaterials and chemical controls	NP00257-3-D8	250	neutral	NP00257
Biopredic International	Homo sapiens	NCBITaxon	NCBITaxon:9607	Hepa-RG cell	BTO	BTO:0005736	Cell lines	Nanomaterials and chemical controls	NP00256-3-H2	250	neutral	NP00256
Biopredic International	Homo sapiens	NCBITaxon	NCBITaxon:9607	Hepa-RG cell	BTO	BTO:0005736	Cell lines	Nanomaterials and chemical controls	NP00256-3-C8	250	neutral	NP00256
Biopredic International	Homo sapiens	NCBITaxon	NCBITaxon:9607	Hepa-RG cell	BTO	BTO:0005736	Cell lines	Nanomaterials and chemical controls	NP00283-3-F3	250	neutral	NP00283
Biopredic International	Homo sapiens	NCBITaxon	NCBITaxon:9607	Hepa-RG cell	BTO	BTO:0005736	Cell lines	Nanomaterials and chemical controls	NP00283-3-A9	250	neutral	NP00283
Biopredic International	Homo sapiens	NCBITaxon	NCBITaxon:9607	Hepa-RG cell	BTO	BTO:0005736	Cell lines	Nanomaterials and chemical controls	NP00283-3-G3	250	neutral	NP00283
Biopredic International	Homo sapiens	NCBITaxon	NCBITaxon:9607	Hepa-RG cell	BTO	BTO:0005736	Cell lines	Nanomaterials and chemical controls	NP00283-3-B9	250	neutral	NP00283
Biopredic International	Homo sapiens	NCBITaxon	NCBITaxon:9607	Hepa-RG cell	BTO	BTO:0005736	Cell lines	Nanomaterials and chemical controls	NP00214-4-H1	250	neutral	NP00214
Biopredic International	Homo sapiens	NCBITaxon	NCBITaxon:9607	Hepa-RG cell	BTO	BTO:0005736	Cell lines	Nanomaterials and chemical controls	NP00214-4-H7	250	neutral	NP00214
Biopredic International	Homo sapiens	NCBITaxon	NCBITaxon:9607	Hepa-RG cell	BTO	BTO:0005736	Cell lines	Nanomaterials and chemical controls	AGDISP-4-F2		neutral	AGDISP
Biopredic International	Homo sapiens	NCBITaxon	NCBITaxon:9607	Hepa-RG cell	BTO	BTO:0005736	Cell lines	Nanomaterials and chemical controls	AGDISP-4-A8		neutral	AGDISP
Biopredic International	Homo sapiens	NCBITaxon	NCBITaxon:9607	Hepa-RG cell	BTO	BTO:0005736	Cell lines	Nanomaterials and chemical controls	NP00192-4-F1	250	uncoated	NP00192
Biopredic International	Homo sapiens	NCBITaxon	NCBITaxon:9607	Hepa-RG cell	BTO	BTO:0005736	Cell lines	Nanomaterials and chemical controls	NP00192-4-F7	250	uncoated	NP00192
Biopredic International	Homo sapiens	NCBITaxon	NCBITaxon:9607	Hepa-RG cell	BTO	BTO:0005736	Cell lines	Nanomaterials and chemical controls	NP00434-4-G1	250	uncoated	NP00434
Biopredic International	Homo sapiens	NCBITaxon	NCBITaxon:9607	Hepa-RG cell	BTO	BTO:0005736	Cell lines	Nanomaterials and chemical controls	NP00434-4-G7	250	uncoated	NP00434
Biopredic International	Homo sapiens	NCBITaxon	NCBITaxon:9607	Hepa-RG cell	BTO	BTO:0005736	Cell lines	Nanomaterials and chemical controls	NC-4-A1		n/a	NC
Biopredic International	Homo sapiens	NCBITaxon	NCBITaxon:9607	Hepa-RG cell	BTO	BTO:0005736	Cell lines	Nanomaterials and chemical controls	NC-4-B1		n/a	NC
Biopredic International	Homo sapiens	NCBITaxon	NCBITaxon:9607	Hepa-RG cell	BTO	BTO:0005736	Cell lines	Nanomaterials and chemical controls	NC-4-C2		n/a	NC
Biopredic International	Homo sapiens	NCBITaxon	NCBITaxon:9607	Hepa-RG cell	BTO	BTO:0005736	Cell lines	Nanomaterials and chemical controls	NC-4-D2		n/a	NC
Biopredic International	Homo sapiens	NCBITaxon	NCBITaxon:9607	Hepa-RG cell	BTO	BTO:0005736	Cell lines	Nanomaterials and chemical controls	NP00269-4-H4	250	anionic	NP00269
Biopredic International	Homo sapiens	NCBITaxon	NCBITaxon:9607	Hepa-RG cell	BTO	BTO:0005736	Cell lines	Nanomaterials and chemical controls	NP00269-4-C10	250	anionic	NP00269
Biopredic International	Homo sapiens	NCBITaxon	NCBITaxon:9607	Hepa-RG cell	BTO	BTO:0005736	Cell lines	Nanomaterials and chemical controls	NP00806-4-C5	250	anionic	NP00806
Biopredic International	Homo sapiens	NCBITaxon	NCBITaxon:9607	Hepa-RG cell	BTO	BTO:0005736	Cell lines	Nanomaterials and chemical controls	NP00806-4-F10	250	anionic	NP00806
Biopredic International	Homo sapiens	NCBITaxon	NCBITaxon:9607	Hepa-RG cell	BTO	BTO:0005736	Cell lines	Nanomaterials and chemical controls	NP00270-4-A5	250	anionic	NP00270
Biopredic International	Homo sapiens	NCBITaxon	NCBITaxon:9607	Hepa-RG cell	BTO	BTO:0005736	Cell lines	Nanomaterials and chemical controls	NP00270-4-D10	250	anionic	NP00270
Biopredic International	Homo sapiens	NCBITaxon	NCBITaxon:9607	Hepa-RG cell	BTO	BTO:0005736	Cell lines	Nanomaterials and chemical controls	NP00271-4-B5	250	anionic	NP00271
Biopredic International	Homo sapiens	NCBITaxon	NCBITaxon:9607	Hepa-RG cell	BTO	BTO:0005736	Cell lines	Nanomaterials and chemical controls	NP00271-4-E10	250	anionic	NP00271
Biopredic International	Homo sapiens	NCBITaxon	NCBITaxon:9607	Hepa-RG cell	BTO	BTO:0005736	Cell lines	Nanomaterials and chemical controls	NP00266-4-D4	250	cationic	NP00266
Biopredic International	Homo sapiens	NCBITaxon	NCBITaxon:9607	Hepa-RG cell	BTO	BTO:0005736	Cell lines	Nanomaterials and chemical controls	NP00266-4-G9	250	cationic	NP00266
Biopredic International	Homo sapiens	NCBITaxon	NCBITaxon:9607	Hepa-RG cell	BTO	BTO:0005736	Cell lines	Nanomaterials and chemical controls	NP00805-4-G4	250	cationic	NP00805
Biopredic International	Homo sapiens	NCBITaxon	NCBITaxon:9607	Hepa-RG cell	BTO	BTO:0005736	Cell lines	Nanomaterials and chemical controls	NP00805-4-B10	250	cationic	NP00805
Biopredic International	Homo sapiens	NCBITaxon	NCBITaxon:9607	Hepa-RG cell	BTO	BTO:0005736	Cell lines	Nanomaterials and chemical controls	NP00267-4-E4	250	cationic	NP00267
Biopredic International	Homo sapiens	NCBITaxon	NCBITaxon:9607	Hepa-RG cell	BTO	BTO:0005736	Cell lines	Nanomaterials and chemical controls	NP00267-4-H9	250	cationic	NP00267
Biopredic International	Homo sapiens	NCBITaxon	NCBITaxon:9607	Hepa-RG cell	BTO	BTO:0005736	Cell lines	Nanomaterials and chemical controls	NP00268-4-F4	250	cationic	NP00268
Biopredic International	Homo sapiens	NCBITaxon	NCBITaxon:9607	Hepa-RG cell	BTO	BTO:0005736	Cell lines	Nanomaterials and chemical controls	NP00268-4-A10	250	cationic	NP00268
Biopredic International	Homo sapiens	NCBITaxon	NCBITaxon:9607	Hepa-RG cell	BTO	BTO:0005736	Cell lines	Nanomaterials and chemical controls	NP00262-4-H3	250	neutral	NP00262
Biopredic International	Homo sapiens	NCBITaxon	NCBITaxon:9607	Hepa-RG cell	BTO	BTO:0005736	Cell lines	Nanomaterials and chemical controls	NP00262-4-C9	250	neutral	NP00262
Biopredic International	Homo sapiens	NCBITaxon	NCBITaxon:9607	Hepa-RG cell	BTO	BTO:0005736	Cell lines	Nanomaterials and chemical controls	NP00804-4-C4	250	neutral	NP00804
Biopredic International	Homo sapiens	NCBITaxon	NCBITaxon:9607	Hepa-RG cell	BTO	BTO:0005736	Cell lines	Nanomaterials and chemical controls	NP00804-4-F9	250	neutral	NP00804
Biopredic International	Homo sapiens	NCBITaxon	NCBITaxon:9607	Hepa-RG cell	BTO	BTO:0005736	Cell lines	Nanomaterials and chemical controls	NP00263-4-A4	250	neutral	NP00263
Biopredic International	Homo sapiens	NCBITaxon	NCBITaxon:9607	Hepa-RG cell	BTO	BTO:0005736	Cell lines	Nanomaterials and chemical controls	NP00263-4-D9	250	neutral	NP00263
Biopredic International	Homo sapiens	NCBITaxon	NCBITaxon:9607	Hepa-RG cell	BTO	BTO:0005736	Cell lines	Nanomaterials and chemical controls	NP00264-4-B4	250	neutral	NP00264
Biopredic International	Homo sapiens	NCBITaxon	NCBITaxon:9607	Hepa-RG cell	BTO	BTO:0005736	Cell lines	Nanomaterials and chemical controls	NP00264-4-E9	250	neutral	NP00264
Biopredic International	Homo sapiens	NCBITaxon	NCBITaxon:9607	Hepa-RG cell	BTO	BTO:0005736	Cell lines	Nanomaterials and chemical controls	NP00259-4-C3	250	uncoated	NP00259
Biopredic International	Homo sapiens	NCBITaxon	NCBITaxon:9607	Hepa-RG cell	BTO	BTO:0005736	Cell lines	Nanomaterials and chemical controls	NP00259-4-F8	250	uncoated	NP00259
Biopredic International	Homo sapiens	NCBITaxon	NCBITaxon:9607	Hepa-RG cell	BTO	BTO:0005736	Cell lines	Nanomaterials and chemical controls	NP00260-4-D3	250	uncoated	NP00260
Biopredic International	Homo sapiens	NCBITaxon	NCBITaxon:9607	Hepa-RG cell	BTO	BTO:0005736	Cell lines	Nanomaterials and chemical controls	NP00260-4-G8	250	uncoated	NP00260
Biopredic International	Homo sapiens	NCBITaxon	NCBITaxon:9607	Hepa-RG cell	BTO	BTO:0005736	Cell lines	Nanomaterials and chemical controls	NP00258-4-B3	250	neutral	NP00258
Biopredic International	Homo sapiens	NCBITaxon	NCBITaxon:9607	Hepa-RG cell	BTO	BTO:0005736	Cell lines	Nanomaterials and chemical controls	NP00258-4-E8	250	neutral	NP00258
Biopredic International	Homo sapiens	NCBITaxon	NCBITaxon:9607	Hepa-RG cell	BTO	BTO:0005736	Cell lines	Nanomaterials and chemical controls	NP00255-4-G2	250	neutral	NP00255
Biopredic International	Homo sapiens	NCBITaxon	NCBITaxon:9607	Hepa-RG cell	BTO	BTO:0005736	Cell lines	Nanomaterials and chemical controls	NP00255-4-B8	250	neutral	NP00255
Biopredic International	Homo sapiens	NCBITaxon	NCBITaxon:9607	Hepa-RG cell	BTO	BTO:0005736	Cell lines	Nanomaterials and chemical controls	NP00257-4-A3	250	neutral	NP00257
Biopredic International	Homo sapiens	NCBITaxon	NCBITaxon:9607	Hepa-RG cell	BTO	BTO:0005736	Cell lines	Nanomaterials and chemical controls	NP00257-4-D8	250	neutral	NP00257
Biopredic International	Homo sapiens	NCBITaxon	NCBITaxon:9607	Hepa-RG cell	BTO	BTO:0005736	Cell lines	Nanomaterials and chemical controls	NP00256-4-H2	250	neutral	NP00256
Biopredic International	Homo sapiens	NCBITaxon	NCBITaxon:9607	Hepa-RG cell	BTO	BTO:0005736	Cell lines	Nanomaterials and chemical controls	NP00256-4-C8	250	neutral	NP00256
Biopredic International	Homo sapiens	NCBITaxon	NCBITaxon:9607	Hepa-RG cell	BTO	BTO:0005736	Cell lines	Nanomaterials and chemical controls	Valinomycin165nM-4-B6	165	n/a	Valinomycin165nM
Biopredic International	Homo sapiens	NCBITaxon	NCBITaxon:9607	Hepa-RG cell	BTO	BTO:0005736	Cell lines	Nanomaterials and chemical controls	Valinomycin165nM-4-C6	165	n/a	Valinomycin165nM
Biopredic International	Homo sapiens	NCBITaxon	NCBITaxon:9607	Hepa-RG cell	BTO	BTO:0005736	Cell lines	Nanomaterials and chemical controls	Valinomycin165nM-4-E11	165	n/a	Valinomycin165nM
Biopredic International	Homo sapiens	NCBITaxon	NCBITaxon:9607	Hepa-RG cell	BTO	BTO:0005736	Cell lines	Nanomaterials and chemical controls	Valinomycin165nM-4-F11	165	n/a	Valinomycin165nM
Biopredic International	Homo sapiens	NCBITaxon	NCBITaxon:9607	Hepa-RG cell	BTO	BTO:0005736	Cell lines	Nanomaterials and chemical controls	Valinomycin9.1uM-4-D6	9.1	n/a	Valinomycin9.1uM
Biopredic International	Homo sapiens	NCBITaxon	NCBITaxon:9607	Hepa-RG cell	BTO	BTO:0005736	Cell lines	Nanomaterials and chemical controls	Valinomycin9.1uM-4-E6	9.1	n/a	Valinomycin9.1uM
Biopredic International	Homo sapiens	NCBITaxon	NCBITaxon:9607	Hepa-RG cell	BTO	BTO:0005736	Cell lines	Nanomaterials and chemical controls	Valinomycin9.1uM-4-G11	9.1	n/a	Valinomycin9.1uM
Biopredic International	Homo sapiens	NCBITaxon	NCBITaxon:9607	Hepa-RG cell	BTO	BTO:0005736	Cell lines	Nanomaterials and chemical controls	Valinomycin9.1uM-4-H11	9.1	n/a	Valinomycin9.1uM
Biopredic International	Homo sapiens	NCBITaxon	NCBITaxon:9607	Hepa-RG cell	BTO	BTO:0005736	Cell lines	Nanomaterials and chemical controls	Valinomycin900nM-4-C1	900	n/a	Valinomycin900nM
Biopredic International	Homo sapiens	NCBITaxon	NCBITaxon:9607	Hepa-RG cell	BTO	BTO:0005736	Cell lines	Nanomaterials and chemical controls	Valinomycin900nM-4-D1	900	n/a	Valinomycin900nM
Biopredic International	Homo sapiens	NCBITaxon	NCBITaxon:9607	Hepa-RG cell	BTO	BTO:0005736	Cell lines	Nanomaterials and chemical controls	Valinomycin900nM-4-A2	900	n/a	Valinomycin900nM
Biopredic International	Homo sapiens	NCBITaxon	NCBITaxon:9607	Hepa-RG cell	BTO	BTO:0005736	Cell lines	Nanomaterials and chemical controls	Valinomycin900nM-4-B2	900	n/a	Valinomycin900nM
Biopredic International	Homo sapiens	NCBITaxon	NCBITaxon:9607	Hepa-RG cell	BTO	BTO:0005736	Cell lines	Nanomaterials and chemical controls	NP00283-4-F3	250	neutral	NP00283
Biopredic International	Homo sapiens	NCBITaxon	NCBITaxon:9607	Hepa-RG cell	BTO	BTO:0005736	Cell lines	Nanomaterials and chemical controls	NP00283-4-A9	250	neutral	NP00283
Biopredic International	Homo sapiens	NCBITaxon	NCBITaxon:9607	Hepa-RG cell	BTO	BTO:0005736	Cell lines	Nanomaterials and chemical controls	NP00283-4-G3	250	neutral	NP00283
Biopredic International	Homo sapiens	NCBITaxon	NCBITaxon:9607	Hepa-RG cell	BTO	BTO:0005736	Cell lines	Nanomaterials and chemical controls	NP00283-4-B9	250	neutral	NP00283
Biopredic International	Homo sapiens	NCBITaxon	NCBITaxon:9607	Hepa-RG cell	BTO	BTO:0005736	Cell lines	Nanomaterials and chemical controls	NP00214-5-H1	250	neutral	NP00214
Biopredic International	Homo sapiens	NCBITaxon	NCBITaxon:9607	Hepa-RG cell	BTO	BTO:0005736	Cell lines	Nanomaterials and chemical controls	NP00214-5-H7	250	neutral	NP00214
Biopredic International	Homo sapiens	NCBITaxon	NCBITaxon:9607	Hepa-RG cell	BTO	BTO:0005736	Cell lines	Nanomaterials and chemical controls	AGDISP-5-F2		neutral	AGDISP
Biopredic International	Homo sapiens	NCBITaxon	NCBITaxon:9607	Hepa-RG cell	BTO	BTO:0005736	Cell lines	Nanomaterials and chemical controls	AGDISP-5-A8		neutral	AGDISP
Biopredic International	Homo sapiens	NCBITaxon	NCBITaxon:9607	Hepa-RG cell	BTO	BTO:0005736	Cell lines	Nanomaterials and chemical controls	NP00192-5-F1	250	uncoated	NP00192
Biopredic International	Homo sapiens	NCBITaxon	NCBITaxon:9607	Hepa-RG cell	BTO	BTO:0005736	Cell lines	Nanomaterials and chemical controls	NP00192-5-F7	250	uncoated	NP00192
Biopredic International	Homo sapiens	NCBITaxon	NCBITaxon:9607	Hepa-RG cell	BTO	BTO:0005736	Cell lines	Nanomaterials and chemical controls	NP00434-5-G1	250	uncoated	NP00434
Biopredic International	Homo sapiens	NCBITaxon	NCBITaxon:9607	Hepa-RG cell	BTO	BTO:0005736	Cell lines	Nanomaterials and chemical controls	NP00434-5-G7	250	uncoated	NP00434
Biopredic International	Homo sapiens	NCBITaxon	NCBITaxon:9607	Hepa-RG cell	BTO	BTO:0005736	Cell lines	Nanomaterials and chemical controls	NC-5-A1		n/a	NC
Biopredic International	Homo sapiens	NCBITaxon	NCBITaxon:9607	Hepa-RG cell	BTO	BTO:0005736	Cell lines	Nanomaterials and chemical controls	NC-5-C2		n/a	NC
Biopredic International	Homo sapiens	NCBITaxon	NCBITaxon:9607	Hepa-RG cell	BTO	BTO:0005736	Cell lines	Nanomaterials and chemical controls	NC-5-D2		n/a	NC
Biopredic International	Homo sapiens	NCBITaxon	NCBITaxon:9607	Hepa-RG cell	BTO	BTO:0005736	Cell lines	Nanomaterials and chemical controls	NC-5-B12		n/a	NC
Biopredic International	Homo sapiens	NCBITaxon	NCBITaxon:9607	Hepa-RG cell	BTO	BTO:0005736	Cell lines	Nanomaterials and chemical controls	NP00269-5-H4	250	anionic	NP00269
Biopredic International	Homo sapiens	NCBITaxon	NCBITaxon:9607	Hepa-RG cell	BTO	BTO:0005736	Cell lines	Nanomaterials and chemical controls	NP00269-5-C10	250	anionic	NP00269
Biopredic International	Homo sapiens	NCBITaxon	NCBITaxon:9607	Hepa-RG cell	BTO	BTO:0005736	Cell lines	Nanomaterials and chemical controls	NP00806-5-C5	250	anionic	NP00806
Biopredic International	Homo sapiens	NCBITaxon	NCBITaxon:9607	Hepa-RG cell	BTO	BTO:0005736	Cell lines	Nanomaterials and chemical controls	NP00806-5-F10	250	anionic	NP00806
Biopredic International	Homo sapiens	NCBITaxon	NCBITaxon:9607	Hepa-RG cell	BTO	BTO:0005736	Cell lines	Nanomaterials and chemical controls	NP00270-5-A5	250	anionic	NP00270
Biopredic International	Homo sapiens	NCBITaxon	NCBITaxon:9607	Hepa-RG cell	BTO	BTO:0005736	Cell lines	Nanomaterials and chemical controls	NP00270-5-D10	250	anionic	NP00270
Biopredic International	Homo sapiens	NCBITaxon	NCBITaxon:9607	Hepa-RG cell	BTO	BTO:0005736	Cell lines	Nanomaterials and chemical controls	NP00271-5-B5	250	anionic	NP00271
Biopredic International	Homo sapiens	NCBITaxon	NCBITaxon:9607	Hepa-RG cell	BTO	BTO:0005736	Cell lines	Nanomaterials and chemical controls	NP00271-5-E10	250	anionic	NP00271
Biopredic International	Homo sapiens	NCBITaxon	NCBITaxon:9607	Hepa-RG cell	BTO	BTO:0005736	Cell lines	Nanomaterials and chemical controls	NP00266-5-D4	250	cationic	NP00266
Biopredic International	Homo sapiens	NCBITaxon	NCBITaxon:9607	Hepa-RG cell	BTO	BTO:0005736	Cell lines	Nanomaterials and chemical controls	NP00266-5-G9	250	cationic	NP00266
Biopredic International	Homo sapiens	NCBITaxon	NCBITaxon:9607	Hepa-RG cell	BTO	BTO:0005736	Cell lines	Nanomaterials and chemical controls	NP00805-5-G4	250	cationic	NP00805
Biopredic International	Homo sapiens	NCBITaxon	NCBITaxon:9607	Hepa-RG cell	BTO	BTO:0005736	Cell lines	Nanomaterials and chemical controls	NP00805-5-B10	250	cationic	NP00805
Biopredic International	Homo sapiens	NCBITaxon	NCBITaxon:9607	Hepa-RG cell	BTO	BTO:0005736	Cell lines	Nanomaterials and chemical controls	NP00267-5-E4	250	cationic	NP00267
Biopredic International	Homo sapiens	NCBITaxon	NCBITaxon:9607	Hepa-RG cell	BTO	BTO:0005736	Cell lines	Nanomaterials and chemical controls	NP00267-5-H9	250	cationic	NP00267
Biopredic International	Homo sapiens	NCBITaxon	NCBITaxon:9607	Hepa-RG cell	BTO	BTO:0005736	Cell lines	Nanomaterials and chemical controls	NP00268-5-F4	250	cationic	NP00268
Biopredic International	Homo sapiens	NCBITaxon	NCBITaxon:9607	Hepa-RG cell	BTO	BTO:0005736	Cell lines	Nanomaterials and chemical controls	NP00268-5-A10	250	cationic	NP00268
Biopredic International	Homo sapiens	NCBITaxon	NCBITaxon:9607	Hepa-RG cell	BTO	BTO:0005736	Cell lines	Nanomaterials and chemical controls	NP00262-5-H3	250	neutral	NP00262
Biopredic International	Homo sapiens	NCBITaxon	NCBITaxon:9607	Hepa-RG cell	BTO	BTO:0005736	Cell lines	Nanomaterials and chemical controls	NP00262-5-C9	250	neutral	NP00262
Biopredic International	Homo sapiens	NCBITaxon	NCBITaxon:9607	Hepa-RG cell	BTO	BTO:0005736	Cell lines	Nanomaterials and chemical controls	NP00804-5-C4	250	neutral	NP00804
Biopredic International	Homo sapiens	NCBITaxon	NCBITaxon:9607	Hepa-RG cell	BTO	BTO:0005736	Cell lines	Nanomaterials and chemical controls	NP00804-5-F9	250	neutral	NP00804
Biopredic International	Homo sapiens	NCBITaxon	NCBITaxon:9607	Hepa-RG cell	BTO	BTO:0005736	Cell lines	Nanomaterials and chemical controls	NP00263-5-A4	250	neutral	NP00263
Biopredic International	Homo sapiens	NCBITaxon	NCBITaxon:9607	Hepa-RG cell	BTO	BTO:0005736	Cell lines	Nanomaterials and chemical controls	NP00263-5-D9	250	neutral	NP00263
Biopredic International	Homo sapiens	NCBITaxon	NCBITaxon:9607	Hepa-RG cell	BTO	BTO:0005736	Cell lines	Nanomaterials and chemical controls	NP00264-5-B4	250	neutral	NP00264
Biopredic International	Homo sapiens	NCBITaxon	NCBITaxon:9607	Hepa-RG cell	BTO	BTO:0005736	Cell lines	Nanomaterials and chemical controls	NP00264-5-E9	250	neutral	NP00264
Biopredic International	Homo sapiens	NCBITaxon	NCBITaxon:9607	Hepa-RG cell	BTO	BTO:0005736	Cell lines	Nanomaterials and chemical controls	NP00259-5-C3	250	uncoated	NP00259
Biopredic International	Homo sapiens	NCBITaxon	NCBITaxon:9607	Hepa-RG cell	BTO	BTO:0005736	Cell lines	Nanomaterials and chemical controls	NP00259-5-F8	250	uncoated	NP00259
Biopredic International	Homo sapiens	NCBITaxon	NCBITaxon:9607	Hepa-RG cell	BTO	BTO:0005736	Cell lines	Nanomaterials and chemical controls	NP00260-5-D3	250	uncoated	NP00260
Biopredic International	Homo sapiens	NCBITaxon	NCBITaxon:9607	Hepa-RG cell	BTO	BTO:0005736	Cell lines	Nanomaterials and chemical controls	NP00260-5-G8	250	uncoated	NP00260
Biopredic International	Homo sapiens	NCBITaxon	NCBITaxon:9607	Hepa-RG cell	BTO	BTO:0005736	Cell lines	Nanomaterials and chemical controls	NP00258-5-B3	250	neutral	NP00258
Biopredic International	Homo sapiens	NCBITaxon	NCBITaxon:9607	Hepa-RG cell	BTO	BTO:0005736	Cell lines	Nanomaterials and chemical controls	NP00258-5-E8	250	neutral	NP00258
Biopredic International	Homo sapiens	NCBITaxon	NCBITaxon:9607	Hepa-RG cell	BTO	BTO:0005736	Cell lines	Nanomaterials and chemical controls	NP00255-5-G2	250	neutral	NP00255
Biopredic International	Homo sapiens	NCBITaxon	NCBITaxon:9607	Hepa-RG cell	BTO	BTO:0005736	Cell lines	Nanomaterials and chemical controls	NP00255-5-B8	250	neutral	NP00255
Biopredic International	Homo sapiens	NCBITaxon	NCBITaxon:9607	Hepa-RG cell	BTO	BTO:0005736	Cell lines	Nanomaterials and chemical controls	NP00257-5-A3	250	neutral	NP00257
Biopredic International	Homo sapiens	NCBITaxon	NCBITaxon:9607	Hepa-RG cell	BTO	BTO:0005736	Cell lines	Nanomaterials and chemical controls	NP00257-5-D8	250	neutral	NP00257
Biopredic International	Homo sapiens	NCBITaxon	NCBITaxon:9607	Hepa-RG cell	BTO	BTO:0005736	Cell lines	Nanomaterials and chemical controls	NP00256-5-H2	250	neutral	NP00256
Biopredic International	Homo sapiens	NCBITaxon	NCBITaxon:9607	Hepa-RG cell	BTO	BTO:0005736	Cell lines	Nanomaterials and chemical controls	NP00256-5-C8	250	neutral	NP00256
Biopredic International	Homo sapiens	NCBITaxon	NCBITaxon:9607	Hepa-RG cell	BTO	BTO:0005736	Cell lines	Nanomaterials and chemical controls	Valinomycin165nM-5-B6	165	n/a	Valinomycin165nM
Biopredic International	Homo sapiens	NCBITaxon	NCBITaxon:9607	Hepa-RG cell	BTO	BTO:0005736	Cell lines	Nanomaterials and chemical controls	Valinomycin165nM-5-C6	165	n/a	Valinomycin165nM
Biopredic International	Homo sapiens	NCBITaxon	NCBITaxon:9607	Hepa-RG cell	BTO	BTO:0005736	Cell lines	Nanomaterials and chemical controls	Valinomycin165nM-5-E11	165	n/a	Valinomycin165nM
Biopredic International	Homo sapiens	NCBITaxon	NCBITaxon:9607	Hepa-RG cell	BTO	BTO:0005736	Cell lines	Nanomaterials and chemical controls	Valinomycin165nM-5-F11	165	n/a	Valinomycin165nM
Biopredic International	Homo sapiens	NCBITaxon	NCBITaxon:9607	Hepa-RG cell	BTO	BTO:0005736	Cell lines	Nanomaterials and chemical controls	Valinomycin7.2uM-5-D6	7.2	n/a	Valinomycin7.2uM
Biopredic International	Homo sapiens	NCBITaxon	NCBITaxon:9607	Hepa-RG cell	BTO	BTO:0005736	Cell lines	Nanomaterials and chemical controls	Valinomycin7.2uM-5-E6	7.2	n/a	Valinomycin7.2uM
Biopredic International	Homo sapiens	NCBITaxon	NCBITaxon:9607	Hepa-RG cell	BTO	BTO:0005736	Cell lines	Nanomaterials and chemical controls	Valinomycin7.2uM-5-G11	7.2	n/a	Valinomycin7.2uM
Biopredic International	Homo sapiens	NCBITaxon	NCBITaxon:9607	Hepa-RG cell	BTO	BTO:0005736	Cell lines	Nanomaterials and chemical controls	Valinomycin7.2uM-5-H11	7.2	n/a	Valinomycin7.2uM
Biopredic International	Homo sapiens	NCBITaxon	NCBITaxon:9607	Hepa-RG cell	BTO	BTO:0005736	Cell lines	Nanomaterials and chemical controls	Valinomycin900nM-5-C1	900	n/a	Valinomycin900nM
Biopredic International	Homo sapiens	NCBITaxon	NCBITaxon:9607	Hepa-RG cell	BTO	BTO:0005736	Cell lines	Nanomaterials and chemical controls	Valinomycin900nM-5-D1	900	n/a	Valinomycin900nM
Biopredic International	Homo sapiens	NCBITaxon	NCBITaxon:9607	Hepa-RG cell	BTO	BTO:0005736	Cell lines	Nanomaterials and chemical controls	Valinomycin900nM-5-A2	900	n/a	Valinomycin900nM
Biopredic International	Homo sapiens	NCBITaxon	NCBITaxon:9607	Hepa-RG cell	BTO	BTO:0005736	Cell lines	Nanomaterials and chemical controls	Valinomycin900nM-5-B2	900	n/a	Valinomycin900nM
Biopredic International	Homo sapiens	NCBITaxon	NCBITaxon:9607	Hepa-RG cell	BTO	BTO:0005736	Cell lines	Nanomaterials and chemical controls	NP00283-5-F3	250	neutral	NP00283
Biopredic International	Homo sapiens	NCBITaxon	NCBITaxon:9607	Hepa-RG cell	BTO	BTO:0005736	Cell lines	Nanomaterials and chemical controls	NP00283-5-A9	250	neutral	NP00283
Biopredic International	Homo sapiens	NCBITaxon	NCBITaxon:9607	Hepa-RG cell	BTO	BTO:0005736	Cell lines	Nanomaterials and chemical controls	NP00283-5-G3	250	neutral	NP00283
Biopredic International	Homo sapiens	NCBITaxon	NCBITaxon:9607	Hepa-RG cell	BTO	BTO:0005736	Cell lines	Nanomaterials and chemical controls	NP00283-5-B9	250	neutral	NP00283
Biopredic International	Homo sapiens	NCBITaxon	NCBITaxon:9607	Hepa-RG cell	BTO	BTO:0005736	Cell lines	Nanomaterials and chemical controls	NP00282-5-E3	250	uncoated	NP00282
Biopredic International	Homo sapiens	NCBITaxon	NCBITaxon:9607	Hepa-RG cell	BTO	BTO:0005736	Cell lines	Nanomaterials and chemical controls	NP00282-5-H8	250	uncoated	NP00282
Biopredic International	Homo sapiens	NCBITaxon	NCBITaxon:9607	Hepa-RG cell	BTO	BTO:0005736	Cell lines	Nanomaterials and chemical controls	NP00214-6-F2	250	neutral	NP00214
Biopredic International	Homo sapiens	NCBITaxon	NCBITaxon:9607	Hepa-RG cell	BTO	BTO:0005736	Cell lines	Nanomaterials and chemical controls	NP00214-6-A8	250	neutral	NP00214
Biopredic International	Homo sapiens	NCBITaxon	NCBITaxon:9607	Hepa-RG cell	BTO	BTO:0005736	Cell lines	Nanomaterials and chemical controls	AGDISP-6-H1		neutral	AGDISP
Biopredic International	Homo sapiens	NCBITaxon	NCBITaxon:9607	Hepa-RG cell	BTO	BTO:0005736	Cell lines	Nanomaterials and chemical controls	AGDISP-6-H7		neutral	AGDISP
Biopredic International	Homo sapiens	NCBITaxon	NCBITaxon:9607	Hepa-RG cell	BTO	BTO:0005736	Cell lines	Nanomaterials and chemical controls	NP00192-6-F1	250	uncoated	NP00192
Biopredic International	Homo sapiens	NCBITaxon	NCBITaxon:9607	Hepa-RG cell	BTO	BTO:0005736	Cell lines	Nanomaterials and chemical controls	NP00192-6-F7	250	uncoated	NP00192
Biopredic International	Homo sapiens	NCBITaxon	NCBITaxon:9607	Hepa-RG cell	BTO	BTO:0005736	Cell lines	Nanomaterials and chemical controls	NP00434-6-G1	250	uncoated	NP00434
Biopredic International	Homo sapiens	NCBITaxon	NCBITaxon:9607	Hepa-RG cell	BTO	BTO:0005736	Cell lines	Nanomaterials and chemical controls	NP00434-6-G7	250	uncoated	NP00434
Biopredic International	Homo sapiens	NCBITaxon	NCBITaxon:9607	Hepa-RG cell	BTO	BTO:0005736	Cell lines	Nanomaterials and chemical controls	NC-6-A1		n/a	NC
Biopredic International	Homo sapiens	NCBITaxon	NCBITaxon:9607	Hepa-RG cell	BTO	BTO:0005736	Cell lines	Nanomaterials and chemical controls	NC-6-B1		n/a	NC
Biopredic International	Homo sapiens	NCBITaxon	NCBITaxon:9607	Hepa-RG cell	BTO	BTO:0005736	Cell lines	Nanomaterials and chemical controls	NC-6-C2		n/a	NC
Biopredic International	Homo sapiens	NCBITaxon	NCBITaxon:9607	Hepa-RG cell	BTO	BTO:0005736	Cell lines	Nanomaterials and chemical controls	NC-6-D2		n/a	NC
Biopredic International	Homo sapiens	NCBITaxon	NCBITaxon:9607	Hepa-RG cell	BTO	BTO:0005736	Cell lines	Nanomaterials and chemical controls	NP00375-6-D5	250	cationic	NP00375
Biopredic International	Homo sapiens	NCBITaxon	NCBITaxon:9607	Hepa-RG cell	BTO	BTO:0005736	Cell lines	Nanomaterials and chemical controls	NP00375-6-G10	250	cationic	NP00375
Biopredic International	Homo sapiens	NCBITaxon	NCBITaxon:9607	Hepa-RG cell	BTO	BTO:0005736	Cell lines	Nanomaterials and chemical controls	NP00269-6-H4	250	anionic	NP00269
Biopredic International	Homo sapiens	NCBITaxon	NCBITaxon:9607	Hepa-RG cell	BTO	BTO:0005736	Cell lines	Nanomaterials and chemical controls	NP00269-6-C10	250	anionic	NP00269
Biopredic International	Homo sapiens	NCBITaxon	NCBITaxon:9607	Hepa-RG cell	BTO	BTO:0005736	Cell lines	Nanomaterials and chemical controls	NP00806-6-C5	250	anionic	NP00806
Biopredic International	Homo sapiens	NCBITaxon	NCBITaxon:9607	Hepa-RG cell	BTO	BTO:0005736	Cell lines	Nanomaterials and chemical controls	NP00806-6-F10	250	anionic	NP00806
Biopredic International	Homo sapiens	NCBITaxon	NCBITaxon:9607	Hepa-RG cell	BTO	BTO:0005736	Cell lines	Nanomaterials and chemical controls	NP00270-6-A5	250	anionic	NP00270
Biopredic International	Homo sapiens	NCBITaxon	NCBITaxon:9607	Hepa-RG cell	BTO	BTO:0005736	Cell lines	Nanomaterials and chemical controls	NP00270-6-D10	250	anionic	NP00270
Biopredic International	Homo sapiens	NCBITaxon	NCBITaxon:9607	Hepa-RG cell	BTO	BTO:0005736	Cell lines	Nanomaterials and chemical controls	NP00271-6-B5	250	anionic	NP00271
Biopredic International	Homo sapiens	NCBITaxon	NCBITaxon:9607	Hepa-RG cell	BTO	BTO:0005736	Cell lines	Nanomaterials and chemical controls	NP00271-6-E10	250	anionic	NP00271
Biopredic International	Homo sapiens	NCBITaxon	NCBITaxon:9607	Hepa-RG cell	BTO	BTO:0005736	Cell lines	Nanomaterials and chemical controls	NP00266-6-D4	250	cationic	NP00266
Biopredic International	Homo sapiens	NCBITaxon	NCBITaxon:9607	Hepa-RG cell	BTO	BTO:0005736	Cell lines	Nanomaterials and chemical controls	NP00266-6-G9	250	cationic	NP00266
Biopredic International	Homo sapiens	NCBITaxon	NCBITaxon:9607	Hepa-RG cell	BTO	BTO:0005736	Cell lines	Nanomaterials and chemical controls	NP00805-6-G4	250	cationic	NP00805
Biopredic International	Homo sapiens	NCBITaxon	NCBITaxon:9607	Hepa-RG cell	BTO	BTO:0005736	Cell lines	Nanomaterials and chemical controls	NP00805-6-B10	250	cationic	NP00805
Biopredic International	Homo sapiens	NCBITaxon	NCBITaxon:9607	Hepa-RG cell	BTO	BTO:0005736	Cell lines	Nanomaterials and chemical controls	NP00267-6-E4	250	cationic	NP00267
Biopredic International	Homo sapiens	NCBITaxon	NCBITaxon:9607	Hepa-RG cell	BTO	BTO:0005736	Cell lines	Nanomaterials and chemical controls	NP00267-6-H9	250	cationic	NP00267
Biopredic International	Homo sapiens	NCBITaxon	NCBITaxon:9607	Hepa-RG cell	BTO	BTO:0005736	Cell lines	Nanomaterials and chemical controls	NP00268-6-F4	250	cationic	NP00268
Biopredic International	Homo sapiens	NCBITaxon	NCBITaxon:9607	Hepa-RG cell	BTO	BTO:0005736	Cell lines	Nanomaterials and chemical controls	NP00268-6-A10	250	cationic	NP00268
Biopredic International	Homo sapiens	NCBITaxon	NCBITaxon:9607	Hepa-RG cell	BTO	BTO:0005736	Cell lines	Nanomaterials and chemical controls	NP00262-6-H3	250	neutral	NP00262
Biopredic International	Homo sapiens	NCBITaxon	NCBITaxon:9607	Hepa-RG cell	BTO	BTO:0005736	Cell lines	Nanomaterials and chemical controls	NP00262-6-C9	250	neutral	NP00262
Biopredic International	Homo sapiens	NCBITaxon	NCBITaxon:9607	Hepa-RG cell	BTO	BTO:0005736	Cell lines	Nanomaterials and chemical controls	NP00804-6-C4	250	neutral	NP00804
Biopredic International	Homo sapiens	NCBITaxon	NCBITaxon:9607	Hepa-RG cell	BTO	BTO:0005736	Cell lines	Nanomaterials and chemical controls	NP00804-6-F9	250	neutral	NP00804
Biopredic International	Homo sapiens	NCBITaxon	NCBITaxon:9607	Hepa-RG cell	BTO	BTO:0005736	Cell lines	Nanomaterials and chemical controls	NP00263-6-A4	250	neutral	NP00263
Biopredic International	Homo sapiens	NCBITaxon	NCBITaxon:9607	Hepa-RG cell	BTO	BTO:0005736	Cell lines	Nanomaterials and chemical controls	NP00263-6-D9	250	neutral	NP00263
Biopredic International	Homo sapiens	NCBITaxon	NCBITaxon:9607	Hepa-RG cell	BTO	BTO:0005736	Cell lines	Nanomaterials and chemical controls	NP00264-6-B4	250	neutral	NP00264
Biopredic International	Homo sapiens	NCBITaxon	NCBITaxon:9607	Hepa-RG cell	BTO	BTO:0005736	Cell lines	Nanomaterials and chemical controls	NP00264-6-E9	250	neutral	NP00264
Biopredic International	Homo sapiens	NCBITaxon	NCBITaxon:9607	Hepa-RG cell	BTO	BTO:0005736	Cell lines	Nanomaterials and chemical controls	NP00259-6-C3	250	uncoated	NP00259
Biopredic International	Homo sapiens	NCBITaxon	NCBITaxon:9607	Hepa-RG cell	BTO	BTO:0005736	Cell lines	Nanomaterials and chemical controls	NP00259-6-F8	250	uncoated	NP00259
Biopredic International	Homo sapiens	NCBITaxon	NCBITaxon:9607	Hepa-RG cell	BTO	BTO:0005736	Cell lines	Nanomaterials and chemical controls	NP00260-6-D3	250	uncoated	NP00260
Biopredic International	Homo sapiens	NCBITaxon	NCBITaxon:9607	Hepa-RG cell	BTO	BTO:0005736	Cell lines	Nanomaterials and chemical controls	NP00260-6-G8	250	uncoated	NP00260
Biopredic International	Homo sapiens	NCBITaxon	NCBITaxon:9607	Hepa-RG cell	BTO	BTO:0005736	Cell lines	Nanomaterials and chemical controls	NP00258-6-B3	250	neutral	NP00258
Biopredic International	Homo sapiens	NCBITaxon	NCBITaxon:9607	Hepa-RG cell	BTO	BTO:0005736	Cell lines	Nanomaterials and chemical controls	NP00258-6-E8	250	neutral	NP00258
Biopredic International	Homo sapiens	NCBITaxon	NCBITaxon:9607	Hepa-RG cell	BTO	BTO:0005736	Cell lines	Nanomaterials and chemical controls	NP00255-6-G2	250	neutral	NP00255
Biopredic International	Homo sapiens	NCBITaxon	NCBITaxon:9607	Hepa-RG cell	BTO	BTO:0005736	Cell lines	Nanomaterials and chemical controls	NP00255-6-B8	250	neutral	NP00255
Biopredic International	Homo sapiens	NCBITaxon	NCBITaxon:9607	Hepa-RG cell	BTO	BTO:0005736	Cell lines	Nanomaterials and chemical controls	NP00257-6-A3	250	neutral	NP00257
Biopredic International	Homo sapiens	NCBITaxon	NCBITaxon:9607	Hepa-RG cell	BTO	BTO:0005736	Cell lines	Nanomaterials and chemical controls	NP00257-6-D8	250	neutral	NP00257
Biopredic International	Homo sapiens	NCBITaxon	NCBITaxon:9607	Hepa-RG cell	BTO	BTO:0005736	Cell lines	Nanomaterials and chemical controls	NP00256-6-H2	250	neutral	NP00256
Biopredic International	Homo sapiens	NCBITaxon	NCBITaxon:9607	Hepa-RG cell	BTO	BTO:0005736	Cell lines	Nanomaterials and chemical controls	NP00256-6-C8	250	neutral	NP00256
Biopredic International	Homo sapiens	NCBITaxon	NCBITaxon:9607	Hepa-RG cell	BTO	BTO:0005736	Cell lines	Nanomaterials and chemical controls	Valinomycin165nM-6-B6	165	n/a	Valinomycin165nM
Biopredic International	Homo sapiens	NCBITaxon	NCBITaxon:9607	Hepa-RG cell	BTO	BTO:0005736	Cell lines	Nanomaterials and chemical controls	Valinomycin165nM-6-C6	165	n/a	Valinomycin165nM
Biopredic International	Homo sapiens	NCBITaxon	NCBITaxon:9607	Hepa-RG cell	BTO	BTO:0005736	Cell lines	Nanomaterials and chemical controls	Valinomycin165nM-6-E11	165	n/a	Valinomycin165nM
Biopredic International	Homo sapiens	NCBITaxon	NCBITaxon:9607	Hepa-RG cell	BTO	BTO:0005736	Cell lines	Nanomaterials and chemical controls	Valinomycin165nM-6-F11	165	n/a	Valinomycin165nM
Biopredic International	Homo sapiens	NCBITaxon	NCBITaxon:9607	Hepa-RG cell	BTO	BTO:0005736	Cell lines	Nanomaterials and chemical controls	Valinomycin7.2uM-6-D6	7.2	n/a	Valinomycin7.2uM
Biopredic International	Homo sapiens	NCBITaxon	NCBITaxon:9607	Hepa-RG cell	BTO	BTO:0005736	Cell lines	Nanomaterials and chemical controls	Valinomycin7.2uM-6-E6	7.2	n/a	Valinomycin7.2uM
Biopredic International	Homo sapiens	NCBITaxon	NCBITaxon:9607	Hepa-RG cell	BTO	BTO:0005736	Cell lines	Nanomaterials and chemical controls	Valinomycin7.2uM-6-G11	7.2	n/a	Valinomycin7.2uM
Biopredic International	Homo sapiens	NCBITaxon	NCBITaxon:9607	Hepa-RG cell	BTO	BTO:0005736	Cell lines	Nanomaterials and chemical controls	Valinomycin7.2uM-6-H11	7.2	n/a	Valinomycin7.2uM
Biopredic International	Homo sapiens	NCBITaxon	NCBITaxon:9607	Hepa-RG cell	BTO	BTO:0005736	Cell lines	Nanomaterials and chemical controls	Valinomycin900nM-6-C1	900	n/a	Valinomycin900nM
Biopredic International	Homo sapiens	NCBITaxon	NCBITaxon:9607	Hepa-RG cell	BTO	BTO:0005736	Cell lines	Nanomaterials and chemical controls	Valinomycin900nM-6-D1	900	n/a	Valinomycin900nM
Biopredic International	Homo sapiens	NCBITaxon	NCBITaxon:9607	Hepa-RG cell	BTO	BTO:0005736	Cell lines	Nanomaterials and chemical controls	Valinomycin900nM-6-A2	900	n/a	Valinomycin900nM
Biopredic International	Homo sapiens	NCBITaxon	NCBITaxon:9607	Hepa-RG cell	BTO	BTO:0005736	Cell lines	Nanomaterials and chemical controls	Valinomycin900nM-6-B2	900	n/a	Valinomycin900nM
Biopredic International	Homo sapiens	NCBITaxon	NCBITaxon:9607	Hepa-RG cell	BTO	BTO:0005736	Cell lines	Nanomaterials and chemical controls	Valinomycin900nMDil-6-E5	900	n/a	Valinomycin900nMDil
Biopredic International	Homo sapiens	NCBITaxon	NCBITaxon:9607	Hepa-RG cell	BTO	BTO:0005736	Cell lines	Nanomaterials and chemical controls	Valinomycin900nMDil-6-F5	900	n/a	Valinomycin900nMDil
Biopredic International	Homo sapiens	NCBITaxon	NCBITaxon:9607	Hepa-RG cell	BTO	BTO:0005736	Cell lines	Nanomaterials and chemical controls	Valinomycin900nMDil-6-A11	900	n/a	Valinomycin900nMDil
Biopredic International	Homo sapiens	NCBITaxon	NCBITaxon:9607	Hepa-RG cell	BTO	BTO:0005736	Cell lines	Nanomaterials and chemical controls	Valinomycin900nMDil-6-B11	900	n/a	Valinomycin900nMDil
Biopredic International	Homo sapiens	NCBITaxon	NCBITaxon:9607	Hepa-RG cell	BTO	BTO:0005736	Cell lines	Nanomaterials and chemical controls	NP00283-6-F3	250	neutral	NP00283
Biopredic International	Homo sapiens	NCBITaxon	NCBITaxon:9607	Hepa-RG cell	BTO	BTO:0005736	Cell lines	Nanomaterials and chemical controls	NP00283-6-A9	250	neutral	NP00283
Biopredic International	Homo sapiens	NCBITaxon	NCBITaxon:9607	Hepa-RG cell	BTO	BTO:0005736	Cell lines	Nanomaterials and chemical controls	NP00283-6-G3	250	neutral	NP00283
Biopredic International	Homo sapiens	NCBITaxon	NCBITaxon:9607	Hepa-RG cell	BTO	BTO:0005736	Cell lines	Nanomaterials and chemical controls	NP00283-6-B9	250	neutral	NP00283
Biopredic International	Homo sapiens	NCBITaxon	NCBITaxon:9607	Hepa-RG cell	BTO	BTO:0005736	Cell lines	Nanomaterials and chemical controls	NP00282-6-E3	250	uncoated	NP00282
Biopredic International	Homo sapiens	NCBITaxon	NCBITaxon:9607	Hepa-RG cell	BTO	BTO:0005736	Cell lines	Nanomaterials and chemical controls	NP00282-6-H8	250	uncoated	NP00282
Biopredic International	Homo sapiens	NCBITaxon	NCBITaxon:9607	Hepa-RG cell	BTO	BTO:0005736	Cell lines	Nanomaterials and chemical controls	NP00214-7-F2	250	neutral	NP00214
Biopredic International	Homo sapiens	NCBITaxon	NCBITaxon:9607	Hepa-RG cell	BTO	BTO:0005736	Cell lines	Nanomaterials and chemical controls	NP00214-7-A8	250	neutral	NP00214
Biopredic International	Homo sapiens	NCBITaxon	NCBITaxon:9607	Hepa-RG cell	BTO	BTO:0005736	Cell lines	Nanomaterials and chemical controls	AGDISP-7-H1	250	neutral	AGDISP
Biopredic International	Homo sapiens	NCBITaxon	NCBITaxon:9607	Hepa-RG cell	BTO	BTO:0005736	Cell lines	Nanomaterials and chemical controls	AGDISP-7-H7	250	neutral	AGDISP
Biopredic International	Homo sapiens	NCBITaxon	NCBITaxon:9607	Hepa-RG cell	BTO	BTO:0005736	Cell lines	Nanomaterials and chemical controls	NP00192-7-F1	250	uncoated	NP00192
Biopredic International	Homo sapiens	NCBITaxon	NCBITaxon:9607	Hepa-RG cell	BTO	BTO:0005736	Cell lines	Nanomaterials and chemical controls	NP00192-7-F7	250	uncoated	NP00192
Biopredic International	Homo sapiens	NCBITaxon	NCBITaxon:9607	Hepa-RG cell	BTO	BTO:0005736	Cell lines	Nanomaterials and chemical controls	NP00434-7-G1	250	uncoated	NP00434
Biopredic International	Homo sapiens	NCBITaxon	NCBITaxon:9607	Hepa-RG cell	BTO	BTO:0005736	Cell lines	Nanomaterials and chemical controls	NP00434-7-G7	250	uncoated	NP00434
Biopredic International	Homo sapiens	NCBITaxon	NCBITaxon:9607	Hepa-RG cell	BTO	BTO:0005736	Cell lines	Nanomaterials and chemical controls	CyclosporineA30uM -7-C1	30	n/a	CyclosporineA30uM
Biopredic International	Homo sapiens	NCBITaxon	NCBITaxon:9607	Hepa-RG cell	BTO	BTO:0005736	Cell lines	Nanomaterials and chemical controls	CyclosporineA30uM -7-D1	30	n/a	CyclosporineA30uM
Biopredic International	Homo sapiens	NCBITaxon	NCBITaxon:9607	Hepa-RG cell	BTO	BTO:0005736	Cell lines	Nanomaterials and chemical controls	CyclosporineA30uM -7-A2	30	n/a	CyclosporineA30uM
Biopredic International	Homo sapiens	NCBITaxon	NCBITaxon:9607	Hepa-RG cell	BTO	BTO:0005736	Cell lines	Nanomaterials and chemical controls	CyclosporineA30uM -7-B2	30	n/a	CyclosporineA30uM
Biopredic International	Homo sapiens	NCBITaxon	NCBITaxon:9607	Hepa-RG cell	BTO	BTO:0005736	Cell lines	Nanomaterials and chemical controls	medium-7-E1		n/a	medium
Biopredic International	Homo sapiens	NCBITaxon	NCBITaxon:9607	Hepa-RG cell	BTO	BTO:0005736	Cell lines	Nanomaterials and chemical controls	medium-7-E2		n/a	medium
Biopredic International	Homo sapiens	NCBITaxon	NCBITaxon:9607	Hepa-RG cell	BTO	BTO:0005736	Cell lines	Nanomaterials and chemical controls	NC-7-A1		n/a	NC
Biopredic International	Homo sapiens	NCBITaxon	NCBITaxon:9607	Hepa-RG cell	BTO	BTO:0005736	Cell lines	Nanomaterials and chemical controls	NC-7-B1		n/a	NC
Biopredic International	Homo sapiens	NCBITaxon	NCBITaxon:9607	Hepa-RG cell	BTO	BTO:0005736	Cell lines	Nanomaterials and chemical controls	NC-7-C2		n/a	NC
Biopredic International	Homo sapiens	NCBITaxon	NCBITaxon:9607	Hepa-RG cell	BTO	BTO:0005736	Cell lines	Nanomaterials and chemical controls	NC-7-D2		n/a	NC
Biopredic International	Homo sapiens	NCBITaxon	NCBITaxon:9607	Hepa-RG cell	BTO	BTO:0005736	Cell lines	Nanomaterials and chemical controls	NP00375-7-D5	250	cationic	NP00375
Biopredic International	Homo sapiens	NCBITaxon	NCBITaxon:9607	Hepa-RG cell	BTO	BTO:0005736	Cell lines	Nanomaterials and chemical controls	NP00375-7-G10	250	cationic	NP00375
Biopredic International	Homo sapiens	NCBITaxon	NCBITaxon:9607	Hepa-RG cell	BTO	BTO:0005736	Cell lines	Nanomaterials and chemical controls	NP00269-7-H4	250	anionic	NP00269
Biopredic International	Homo sapiens	NCBITaxon	NCBITaxon:9607	Hepa-RG cell	BTO	BTO:0005736	Cell lines	Nanomaterials and chemical controls	NP00269-7-C10	250	anionic	NP00269
Biopredic International	Homo sapiens	NCBITaxon	NCBITaxon:9607	Hepa-RG cell	BTO	BTO:0005736	Cell lines	Nanomaterials and chemical controls	NP00806-7-C5	250	anionic	NP00806
Biopredic International	Homo sapiens	NCBITaxon	NCBITaxon:9607	Hepa-RG cell	BTO	BTO:0005736	Cell lines	Nanomaterials and chemical controls	NP00806-7-F10	250	anionic	NP00806
Biopredic International	Homo sapiens	NCBITaxon	NCBITaxon:9607	Hepa-RG cell	BTO	BTO:0005736	Cell lines	Nanomaterials and chemical controls	NP00270-7-A5	250	anionic	NP00270
Biopredic International	Homo sapiens	NCBITaxon	NCBITaxon:9607	Hepa-RG cell	BTO	BTO:0005736	Cell lines	Nanomaterials and chemical controls	NP00270-7-D10	250	anionic	NP00270
Biopredic International	Homo sapiens	NCBITaxon	NCBITaxon:9607	Hepa-RG cell	BTO	BTO:0005736	Cell lines	Nanomaterials and chemical controls	NP00271-7-B5	250	anionic	NP00271
Biopredic International	Homo sapiens	NCBITaxon	NCBITaxon:9607	Hepa-RG cell	BTO	BTO:0005736	Cell lines	Nanomaterials and chemical controls	NP00271-7-E10	250	anionic	NP00271
Biopredic International	Homo sapiens	NCBITaxon	NCBITaxon:9607	Hepa-RG cell	BTO	BTO:0005736	Cell lines	Nanomaterials and chemical controls	NP00266-7-D4	250	cationic	NP00266
Biopredic International	Homo sapiens	NCBITaxon	NCBITaxon:9607	Hepa-RG cell	BTO	BTO:0005736	Cell lines	Nanomaterials and chemical controls	NP00266-7-G9	250	cationic	NP00266
Biopredic International	Homo sapiens	NCBITaxon	NCBITaxon:9607	Hepa-RG cell	BTO	BTO:0005736	Cell lines	Nanomaterials and chemical controls	NP00805-7-G4	250	cationic	NP00805
Biopredic International	Homo sapiens	NCBITaxon	NCBITaxon:9607	Hepa-RG cell	BTO	BTO:0005736	Cell lines	Nanomaterials and chemical controls	NP00805-7-B10	250	cationic	NP00805
Biopredic International	Homo sapiens	NCBITaxon	NCBITaxon:9607	Hepa-RG cell	BTO	BTO:0005736	Cell lines	Nanomaterials and chemical controls	NP00267-7-E4	250	cationic	NP00267
Biopredic International	Homo sapiens	NCBITaxon	NCBITaxon:9607	Hepa-RG cell	BTO	BTO:0005736	Cell lines	Nanomaterials and chemical controls	NP00267-7-H9	250	cationic	NP00267
Biopredic International	Homo sapiens	NCBITaxon	NCBITaxon:9607	Hepa-RG cell	BTO	BTO:0005736	Cell lines	Nanomaterials and chemical controls	NP00268-7-F4	250	cationic	NP00268
Biopredic International	Homo sapiens	NCBITaxon	NCBITaxon:9607	Hepa-RG cell	BTO	BTO:0005736	Cell lines	Nanomaterials and chemical controls	NP00268-7-A10	250	cationic	NP00268
Biopredic International	Homo sapiens	NCBITaxon	NCBITaxon:9607	Hepa-RG cell	BTO	BTO:0005736	Cell lines	Nanomaterials and chemical controls	NP00262-7-H3	250	neutral	NP00262
Biopredic International	Homo sapiens	NCBITaxon	NCBITaxon:9607	Hepa-RG cell	BTO	BTO:0005736	Cell lines	Nanomaterials and chemical controls	NP00262-7-C9	250	neutral	NP00262
Biopredic International	Homo sapiens	NCBITaxon	NCBITaxon:9607	Hepa-RG cell	BTO	BTO:0005736	Cell lines	Nanomaterials and chemical controls	NP00804-7-C4	250	neutral	NP00804
Biopredic International	Homo sapiens	NCBITaxon	NCBITaxon:9607	Hepa-RG cell	BTO	BTO:0005736	Cell lines	Nanomaterials and chemical controls	NP00804-7-F9	250	neutral	NP00804
Biopredic International	Homo sapiens	NCBITaxon	NCBITaxon:9607	Hepa-RG cell	BTO	BTO:0005736	Cell lines	Nanomaterials and chemical controls	NP00263-7-A4	250	neutral	NP00263
Biopredic International	Homo sapiens	NCBITaxon	NCBITaxon:9607	Hepa-RG cell	BTO	BTO:0005736	Cell lines	Nanomaterials and chemical controls	NP00263-7-D9	250	neutral	NP00263
Biopredic International	Homo sapiens	NCBITaxon	NCBITaxon:9607	Hepa-RG cell	BTO	BTO:0005736	Cell lines	Nanomaterials and chemical controls	NP00264-7-B4	250	neutral	NP00264
Biopredic International	Homo sapiens	NCBITaxon	NCBITaxon:9607	Hepa-RG cell	BTO	BTO:0005736	Cell lines	Nanomaterials and chemical controls	NP00264-7-E9	250	neutral	NP00264
Biopredic International	Homo sapiens	NCBITaxon	NCBITaxon:9607	Hepa-RG cell	BTO	BTO:0005736	Cell lines	Nanomaterials and chemical controls	NP00259-7-C3	250	uncoated	NP00259
Biopredic International	Homo sapiens	NCBITaxon	NCBITaxon:9607	Hepa-RG cell	BTO	BTO:0005736	Cell lines	Nanomaterials and chemical controls	NP00259-7-F8	250	uncoated	NP00259
Biopredic International	Homo sapiens	NCBITaxon	NCBITaxon:9607	Hepa-RG cell	BTO	BTO:0005736	Cell lines	Nanomaterials and chemical controls	NP00260-7-D3	250	uncoated	NP00260
Biopredic International	Homo sapiens	NCBITaxon	NCBITaxon:9607	Hepa-RG cell	BTO	BTO:0005736	Cell lines	Nanomaterials and chemical controls	NP00260-7-G8	250	uncoated	NP00260
Biopredic International	Homo sapiens	NCBITaxon	NCBITaxon:9607	Hepa-RG cell	BTO	BTO:0005736	Cell lines	Nanomaterials and chemical controls	NP00258-7-B3	250	neutral	NP00258
Biopredic International	Homo sapiens	NCBITaxon	NCBITaxon:9607	Hepa-RG cell	BTO	BTO:0005736	Cell lines	Nanomaterials and chemical controls	NP00258-7-E8	250	neutral	NP00258
Biopredic International	Homo sapiens	NCBITaxon	NCBITaxon:9607	Hepa-RG cell	BTO	BTO:0005736	Cell lines	Nanomaterials and chemical controls	NP00255-7-G2	250	neutral	NP00255
Biopredic International	Homo sapiens	NCBITaxon	NCBITaxon:9607	Hepa-RG cell	BTO	BTO:0005736	Cell lines	Nanomaterials and chemical controls	NP00255-7-B8	250	neutral	NP00255
Biopredic International	Homo sapiens	NCBITaxon	NCBITaxon:9607	Hepa-RG cell	BTO	BTO:0005736	Cell lines	Nanomaterials and chemical controls	NP00257-7-A3	250	neutral	NP00257
Biopredic International	Homo sapiens	NCBITaxon	NCBITaxon:9607	Hepa-RG cell	BTO	BTO:0005736	Cell lines	Nanomaterials and chemical controls	NP00257-7-D8	250	neutral	NP00257
Biopredic International	Homo sapiens	NCBITaxon	NCBITaxon:9607	Hepa-RG cell	BTO	BTO:0005736	Cell lines	Nanomaterials and chemical controls	NP00256-7-H2	250	neutral	NP00256
Biopredic International	Homo sapiens	NCBITaxon	NCBITaxon:9607	Hepa-RG cell	BTO	BTO:0005736	Cell lines	Nanomaterials and chemical controls	NP00256-7-C8	250	neutral	NP00256
Biopredic International	Homo sapiens	NCBITaxon	NCBITaxon:9607	Hepa-RG cell	BTO	BTO:0005736	Cell lines	Nanomaterials and chemical controls	NP00283-7-F3	250	neutral	NP00283
Biopredic International	Homo sapiens	NCBITaxon	NCBITaxon:9607	Hepa-RG cell	BTO	BTO:0005736	Cell lines	Nanomaterials and chemical controls	NP00283-7-A9	250	neutral	NP00283
Biopredic International	Homo sapiens	NCBITaxon	NCBITaxon:9607	Hepa-RG cell	BTO	BTO:0005736	Cell lines	Nanomaterials and chemical controls	NP00283-7-G3	250	neutral	NP00283
Biopredic International	Homo sapiens	NCBITaxon	NCBITaxon:9607	Hepa-RG cell	BTO	BTO:0005736	Cell lines	Nanomaterials and chemical controls	NP00283-7-B9	250	neutral	NP00283
Biopredic International	Homo sapiens	NCBITaxon	NCBITaxon:9607	Hepa-RG cell	BTO	BTO:0005736	Cell lines	Nanomaterials and chemical controls	NP00282-7-E3	250	uncoated	NP00282
Biopredic International	Homo sapiens	NCBITaxon	NCBITaxon:9607	Hepa-RG cell	BTO	BTO:0005736	Cell lines	Nanomaterials and chemical controls	NP00282-7-H8	250	uncoated	NP00282
Biopredic International	Homo sapiens	NCBITaxon	NCBITaxon:9607	Hepa-RG cell	BTO	BTO:0005736	Cell lines	Nanomaterials and chemical controls	NP00214-8-F2	250	neutral	NP00214
Biopredic International	Homo sapiens	NCBITaxon	NCBITaxon:9607	Hepa-RG cell	BTO	BTO:0005736	Cell lines	Nanomaterials and chemical controls	NP00214-8-E7	250	neutral	NP00214
Biopredic International	Homo sapiens	NCBITaxon	NCBITaxon:9607	Hepa-RG cell	BTO	BTO:0005736	Cell lines	Nanomaterials and chemical controls	AGDISP-8-H1		neutral	AGDISP
Biopredic International	Homo sapiens	NCBITaxon	NCBITaxon:9607	Hepa-RG cell	BTO	BTO:0005736	Cell lines	Nanomaterials and chemical controls	AGDISP-8-D7		neutral	AGDISP
Biopredic International	Homo sapiens	NCBITaxon	NCBITaxon:9607	Hepa-RG cell	BTO	BTO:0005736	Cell lines	Nanomaterials and chemical controls	NP00192-8-F1	250	uncoated	NP00192
Biopredic International	Homo sapiens	NCBITaxon	NCBITaxon:9607	Hepa-RG cell	BTO	BTO:0005736	Cell lines	Nanomaterials and chemical controls	NP00192-8-B7	250	uncoated	NP00192
Biopredic International	Homo sapiens	NCBITaxon	NCBITaxon:9607	Hepa-RG cell	BTO	BTO:0005736	Cell lines	Nanomaterials and chemical controls	NP00434-8-G1	250	uncoated	NP00434
Biopredic International	Homo sapiens	NCBITaxon	NCBITaxon:9607	Hepa-RG cell	BTO	BTO:0005736	Cell lines	Nanomaterials and chemical controls	NP00434-8-C7	250	uncoated	NP00434
Biopredic International	Homo sapiens	NCBITaxon	NCBITaxon:9607	Hepa-RG cell	BTO	BTO:0005736	Cell lines	Nanomaterials and chemical controls	Cycloheximide50 uM-8-C1	50	n/a	Cycloheximide50 uM
Biopredic International	Homo sapiens	NCBITaxon	NCBITaxon:9607	Hepa-RG cell	BTO	BTO:0005736	Cell lines	Nanomaterials and chemical controls	Cycloheximide50 uM-8-D1	50	n/a	Cycloheximide50 uM
Biopredic International	Homo sapiens	NCBITaxon	NCBITaxon:9607	Hepa-RG cell	BTO	BTO:0005736	Cell lines	Nanomaterials and chemical controls	Cycloheximide50 uM-8-A2	50	n/a	Cycloheximide50 uM
Biopredic International	Homo sapiens	NCBITaxon	NCBITaxon:9607	Hepa-RG cell	BTO	BTO:0005736	Cell lines	Nanomaterials and chemical controls	Cycloheximide50 uM-8-B2	50	n/a	Cycloheximide50 uM
Biopredic International	Homo sapiens	NCBITaxon	NCBITaxon:9607	Hepa-RG cell	BTO	BTO:0005736	Cell lines	Nanomaterials and chemical controls	NC-8-A1		n/a	NC
Biopredic International	Homo sapiens	NCBITaxon	NCBITaxon:9607	Hepa-RG cell	BTO	BTO:0005736	Cell lines	Nanomaterials and chemical controls	NC-8-B1		n/a	NC
Biopredic International	Homo sapiens	NCBITaxon	NCBITaxon:9607	Hepa-RG cell	BTO	BTO:0005736	Cell lines	Nanomaterials and chemical controls	NC-8-C2		n/a	NC
Biopredic International	Homo sapiens	NCBITaxon	NCBITaxon:9607	Hepa-RG cell	BTO	BTO:0005736	Cell lines	Nanomaterials and chemical controls	NC-8-D2		n/a	NC
Biopredic International	Homo sapiens	NCBITaxon	NCBITaxon:9607	Hepa-RG cell	BTO	BTO:0005736	Cell lines	Nanomaterials and chemical controls	NP00375-8-D5	250	cationic	NP00375
Biopredic International	Homo sapiens	NCBITaxon	NCBITaxon:9607	Hepa-RG cell	BTO	BTO:0005736	Cell lines	Nanomaterials and chemical controls	NP00375-8-C10	250	cationic	NP00375
Biopredic International	Homo sapiens	NCBITaxon	NCBITaxon:9607	Hepa-RG cell	BTO	BTO:0005736	Cell lines	Nanomaterials and chemical controls	NP00269-8-H4	250	anionic	NP00269
Biopredic International	Homo sapiens	NCBITaxon	NCBITaxon:9607	Hepa-RG cell	BTO	BTO:0005736	Cell lines	Nanomaterials and chemical controls	NP00269-8-G9	250	anionic	NP00269
Biopredic International	Homo sapiens	NCBITaxon	NCBITaxon:9607	Hepa-RG cell	BTO	BTO:0005736	Cell lines	Nanomaterials and chemical controls	NP00806-8-C5	250	anionic	NP00806
Biopredic International	Homo sapiens	NCBITaxon	NCBITaxon:9607	Hepa-RG cell	BTO	BTO:0005736	Cell lines	Nanomaterials and chemical controls	NP00806-8-B10	250	anionic	NP00806
Biopredic International	Homo sapiens	NCBITaxon	NCBITaxon:9607	Hepa-RG cell	BTO	BTO:0005736	Cell lines	Nanomaterials and chemical controls	NP00270-8-A5	250	anionic	NP00270
Biopredic International	Homo sapiens	NCBITaxon	NCBITaxon:9607	Hepa-RG cell	BTO	BTO:0005736	Cell lines	Nanomaterials and chemical controls	NP00270-8-H9	250	anionic	NP00270
Biopredic International	Homo sapiens	NCBITaxon	NCBITaxon:9607	Hepa-RG cell	BTO	BTO:0005736	Cell lines	Nanomaterials and chemical controls	NP00271-8-B5	250	anionic	NP00271
Biopredic International	Homo sapiens	NCBITaxon	NCBITaxon:9607	Hepa-RG cell	BTO	BTO:0005736	Cell lines	Nanomaterials and chemical controls	NP00271-8-A10	250	anionic	NP00271
Biopredic International	Homo sapiens	NCBITaxon	NCBITaxon:9607	Hepa-RG cell	BTO	BTO:0005736	Cell lines	Nanomaterials and chemical controls	NP00266-8-D4	250	cationic	NP00266
Biopredic International	Homo sapiens	NCBITaxon	NCBITaxon:9607	Hepa-RG cell	BTO	BTO:0005736	Cell lines	Nanomaterials and chemical controls	NP00266-8-C9	250	cationic	NP00266
Biopredic International	Homo sapiens	NCBITaxon	NCBITaxon:9607	Hepa-RG cell	BTO	BTO:0005736	Cell lines	Nanomaterials and chemical controls	NP00805-8-G4	250	cationic	NP00805
Biopredic International	Homo sapiens	NCBITaxon	NCBITaxon:9607	Hepa-RG cell	BTO	BTO:0005736	Cell lines	Nanomaterials and chemical controls	NP00805-8-F9	250	cationic	NP00805
Biopredic International	Homo sapiens	NCBITaxon	NCBITaxon:9607	Hepa-RG cell	BTO	BTO:0005736	Cell lines	Nanomaterials and chemical controls	NP00267-8-E4	250	cationic	NP00267
Biopredic International	Homo sapiens	NCBITaxon	NCBITaxon:9607	Hepa-RG cell	BTO	BTO:0005736	Cell lines	Nanomaterials and chemical controls	NP00267-8-D9	250	cationic	NP00267
Biopredic International	Homo sapiens	NCBITaxon	NCBITaxon:9607	Hepa-RG cell	BTO	BTO:0005736	Cell lines	Nanomaterials and chemical controls	NP00268-8-F4	250	cationic	NP00268
Biopredic International	Homo sapiens	NCBITaxon	NCBITaxon:9607	Hepa-RG cell	BTO	BTO:0005736	Cell lines	Nanomaterials and chemical controls	NP00268-8-E9	250	cationic	NP00268
Biopredic International	Homo sapiens	NCBITaxon	NCBITaxon:9607	Hepa-RG cell	BTO	BTO:0005736	Cell lines	Nanomaterials and chemical controls	NP00262-8-H3	250	neutral	NP00262
Biopredic International	Homo sapiens	NCBITaxon	NCBITaxon:9607	Hepa-RG cell	BTO	BTO:0005736	Cell lines	Nanomaterials and chemical controls	NP00262-8-G8	250	neutral	NP00262
Biopredic International	Homo sapiens	NCBITaxon	NCBITaxon:9607	Hepa-RG cell	BTO	BTO:0005736	Cell lines	Nanomaterials and chemical controls	NP00804-8-C4	250	neutral	NP00804
Biopredic International	Homo sapiens	NCBITaxon	NCBITaxon:9607	Hepa-RG cell	BTO	BTO:0005736	Cell lines	Nanomaterials and chemical controls	NP00804-8-B9	250	neutral	NP00804
Biopredic International	Homo sapiens	NCBITaxon	NCBITaxon:9607	Hepa-RG cell	BTO	BTO:0005736	Cell lines	Nanomaterials and chemical controls	NP00263-8-A4	250	neutral	NP00263
Biopredic International	Homo sapiens	NCBITaxon	NCBITaxon:9607	Hepa-RG cell	BTO	BTO:0005736	Cell lines	Nanomaterials and chemical controls	NP00263-8-H8	250	neutral	NP00263
Biopredic International	Homo sapiens	NCBITaxon	NCBITaxon:9607	Hepa-RG cell	BTO	BTO:0005736	Cell lines	Nanomaterials and chemical controls	NP00264-8-B4	250	neutral	NP00264
Biopredic International	Homo sapiens	NCBITaxon	NCBITaxon:9607	Hepa-RG cell	BTO	BTO:0005736	Cell lines	Nanomaterials and chemical controls	NP00264-8-A9	250	neutral	NP00264
Biopredic International	Homo sapiens	NCBITaxon	NCBITaxon:9607	Hepa-RG cell	BTO	BTO:0005736	Cell lines	Nanomaterials and chemical controls	NP00259-8-C3	250	uncoated	NP00259
Biopredic International	Homo sapiens	NCBITaxon	NCBITaxon:9607	Hepa-RG cell	BTO	BTO:0005736	Cell lines	Nanomaterials and chemical controls	NP00259-8-B8	250	uncoated	NP00259
Biopredic International	Homo sapiens	NCBITaxon	NCBITaxon:9607	Hepa-RG cell	BTO	BTO:0005736	Cell lines	Nanomaterials and chemical controls	NP00260-8-D3	250	uncoated	NP00260
Biopredic International	Homo sapiens	NCBITaxon	NCBITaxon:9607	Hepa-RG cell	BTO	BTO:0005736	Cell lines	Nanomaterials and chemical controls	NP00260-8-C8	250	uncoated	NP00260
Biopredic International	Homo sapiens	NCBITaxon	NCBITaxon:9607	Hepa-RG cell	BTO	BTO:0005736	Cell lines	Nanomaterials and chemical controls	NP00258-8-B3	250	neutral	NP00258
Biopredic International	Homo sapiens	NCBITaxon	NCBITaxon:9607	Hepa-RG cell	BTO	BTO:0005736	Cell lines	Nanomaterials and chemical controls	NP00258-8-A8	250	neutral	NP00258
Biopredic International	Homo sapiens	NCBITaxon	NCBITaxon:9607	Hepa-RG cell	BTO	BTO:0005736	Cell lines	Nanomaterials and chemical controls	NP00255-8-G2	250	neutral	NP00255
Biopredic International	Homo sapiens	NCBITaxon	NCBITaxon:9607	Hepa-RG cell	BTO	BTO:0005736	Cell lines	Nanomaterials and chemical controls	NP00255-8-F7	250	neutral	NP00255
Biopredic International	Homo sapiens	NCBITaxon	NCBITaxon:9607	Hepa-RG cell	BTO	BTO:0005736	Cell lines	Nanomaterials and chemical controls	NP00257-8-A3	250	neutral	NP00257
Biopredic International	Homo sapiens	NCBITaxon	NCBITaxon:9607	Hepa-RG cell	BTO	BTO:0005736	Cell lines	Nanomaterials and chemical controls	NP00257-8-H7	250	neutral	NP00257
Biopredic International	Homo sapiens	NCBITaxon	NCBITaxon:9607	Hepa-RG cell	BTO	BTO:0005736	Cell lines	Nanomaterials and chemical controls	NP00256-8-H2	250	neutral	NP00256
Biopredic International	Homo sapiens	NCBITaxon	NCBITaxon:9607	Hepa-RG cell	BTO	BTO:0005736	Cell lines	Nanomaterials and chemical controls	NP00256-8-G7	250	neutral	NP00256
Biopredic International	Homo sapiens	NCBITaxon	NCBITaxon:9607	Hepa-RG cell	BTO	BTO:0005736	Cell lines	Nanomaterials and chemical controls	NP00283-8-F3	250	neutral	NP00283
Biopredic International	Homo sapiens	NCBITaxon	NCBITaxon:9607	Hepa-RG cell	BTO	BTO:0005736	Cell lines	Nanomaterials and chemical controls	NP00283-8-E8	250	neutral	NP00283
Biopredic International	Homo sapiens	NCBITaxon	NCBITaxon:9607	Hepa-RG cell	BTO	BTO:0005736	Cell lines	Nanomaterials and chemical controls	NP00283-8-G3	250	neutral	NP00283
Biopredic International	Homo sapiens	NCBITaxon	NCBITaxon:9607	Hepa-RG cell	BTO	BTO:0005736	Cell lines	Nanomaterials and chemical controls	NP00283-8-F8	250	neutral	NP00283
Biopredic International	Homo sapiens	NCBITaxon	NCBITaxon:9607	Hepa-RG cell	BTO	BTO:0005736	Cell lines	Nanomaterials and chemical controls	NP00282-8-E3	250	uncoated	NP00282
Biopredic International	Homo sapiens	NCBITaxon	NCBITaxon:9607	Hepa-RG cell	BTO	BTO:0005736	Cell lines	Nanomaterials and chemical controls	NP00282-8-D8	250	uncoated	NP00282
Biopredic International	Homo sapiens	NCBITaxon	NCBITaxon:9607	Hepa-RG cell	BTO	BTO:0005736	Cell lines	Nanomaterials and chemical controls	NP00214-9-F2	250	neutral	NP00214
Biopredic International	Homo sapiens	NCBITaxon	NCBITaxon:9607	Hepa-RG cell	BTO	BTO:0005736	Cell lines	Nanomaterials and chemical controls	NP00214-9-E7	250	neutral	NP00214
Biopredic International	Homo sapiens	NCBITaxon	NCBITaxon:9607	Hepa-RG cell	BTO	BTO:0005736	Cell lines	Nanomaterials and chemical controls	AGDISP-9-H1		neutral	AGDISP
Biopredic International	Homo sapiens	NCBITaxon	NCBITaxon:9607	Hepa-RG cell	BTO	BTO:0005736	Cell lines	Nanomaterials and chemical controls	AGDISP-9-D7		neutral	AGDISP
Biopredic International	Homo sapiens	NCBITaxon	NCBITaxon:9607	Hepa-RG cell	BTO	BTO:0005736	Cell lines	Nanomaterials and chemical controls	NP00192-9-F1	250	uncoated	NP00192
Biopredic International	Homo sapiens	NCBITaxon	NCBITaxon:9607	Hepa-RG cell	BTO	BTO:0005736	Cell lines	Nanomaterials and chemical controls	NP00192-9-B7	250	uncoated	NP00192
Biopredic International	Homo sapiens	NCBITaxon	NCBITaxon:9607	Hepa-RG cell	BTO	BTO:0005736	Cell lines	Nanomaterials and chemical controls	NP00434-9-G1	250	uncoated	NP00434
Biopredic International	Homo sapiens	NCBITaxon	NCBITaxon:9607	Hepa-RG cell	BTO	BTO:0005736	Cell lines	Nanomaterials and chemical controls	NP00434-9-C7	250	uncoated	NP00434
Biopredic International	Homo sapiens	NCBITaxon	NCBITaxon:9607	Hepa-RG cell	BTO	BTO:0005736	Cell lines	Nanomaterials and chemical controls	Cyclohex50ul-Dil-9-E5	50	n/a	Cyclohex50ul-Dil
Biopredic International	Homo sapiens	NCBITaxon	NCBITaxon:9607	Hepa-RG cell	BTO	BTO:0005736	Cell lines	Nanomaterials and chemical controls	Cyclohex50ul-Dil-9-F5	50	n/a	Cyclohex50ul-Dil
Biopredic International	Homo sapiens	NCBITaxon	NCBITaxon:9607	Hepa-RG cell	BTO	BTO:0005736	Cell lines	Nanomaterials and chemical controls	Cyclohex50ul-Dil-9-D10	50	n/a	Cyclohex50ul-Dil
Biopredic International	Homo sapiens	NCBITaxon	NCBITaxon:9607	Hepa-RG cell	BTO	BTO:0005736	Cell lines	Nanomaterials and chemical controls	Cyclohex50ul-Dil-9-E10	50	n/a	Cyclohex50ul-Dil
Biopredic International	Homo sapiens	NCBITaxon	NCBITaxon:9607	Hepa-RG cell	BTO	BTO:0005736	Cell lines	Nanomaterials and chemical controls	Cycloheximide50 uM-9-C1	50	n/a	Cycloheximide50 uM
Biopredic International	Homo sapiens	NCBITaxon	NCBITaxon:9607	Hepa-RG cell	BTO	BTO:0005736	Cell lines	Nanomaterials and chemical controls	Cycloheximide50 uM-9-D1	50	n/a	Cycloheximide50 uM
Biopredic International	Homo sapiens	NCBITaxon	NCBITaxon:9607	Hepa-RG cell	BTO	BTO:0005736	Cell lines	Nanomaterials and chemical controls	Cycloheximide50 uM-9-A2	50	n/a	Cycloheximide50 uM
Biopredic International	Homo sapiens	NCBITaxon	NCBITaxon:9607	Hepa-RG cell	BTO	BTO:0005736	Cell lines	Nanomaterials and chemical controls	Cycloheximide50 uM-9-B2	50	n/a	Cycloheximide50 uM
Biopredic International	Homo sapiens	NCBITaxon	NCBITaxon:9607	Hepa-RG cell	BTO	BTO:0005736	Cell lines	Nanomaterials and chemical controls	NC-9-A1		n/a	NC
Biopredic International	Homo sapiens	NCBITaxon	NCBITaxon:9607	Hepa-RG cell	BTO	BTO:0005736	Cell lines	Nanomaterials and chemical controls	NC-9-B1		n/a	NC
Biopredic International	Homo sapiens	NCBITaxon	NCBITaxon:9607	Hepa-RG cell	BTO	BTO:0005736	Cell lines	Nanomaterials and chemical controls	NC-9-C2		n/a	NC
Biopredic International	Homo sapiens	NCBITaxon	NCBITaxon:9607	Hepa-RG cell	BTO	BTO:0005736	Cell lines	Nanomaterials and chemical controls	NC-9-D2		n/a	NC
Biopredic International	Homo sapiens	NCBITaxon	NCBITaxon:9607	Hepa-RG cell	BTO	BTO:0005736	Cell lines	Nanomaterials and chemical controls	NP00375-9-D5	250	cationic	NP00375
Biopredic International	Homo sapiens	NCBITaxon	NCBITaxon:9607	Hepa-RG cell	BTO	BTO:0005736	Cell lines	Nanomaterials and chemical controls	NP00375-9-C10	250	cationic	NP00375
Biopredic International	Homo sapiens	NCBITaxon	NCBITaxon:9607	Hepa-RG cell	BTO	BTO:0005736	Cell lines	Nanomaterials and chemical controls	NP00269-9-H4	250	anionic	NP00269
Biopredic International	Homo sapiens	NCBITaxon	NCBITaxon:9607	Hepa-RG cell	BTO	BTO:0005736	Cell lines	Nanomaterials and chemical controls	NP00269-9-G9	250	anionic	NP00269
Biopredic International	Homo sapiens	NCBITaxon	NCBITaxon:9607	Hepa-RG cell	BTO	BTO:0005736	Cell lines	Nanomaterials and chemical controls	NP00806-9-C5	250	anionic	NP00806
Biopredic International	Homo sapiens	NCBITaxon	NCBITaxon:9607	Hepa-RG cell	BTO	BTO:0005736	Cell lines	Nanomaterials and chemical controls	NP00806-9-B10	250	anionic	NP00806
Biopredic International	Homo sapiens	NCBITaxon	NCBITaxon:9607	Hepa-RG cell	BTO	BTO:0005736	Cell lines	Nanomaterials and chemical controls	NP00270-9-A5	250	anionic	NP00270
Biopredic International	Homo sapiens	NCBITaxon	NCBITaxon:9607	Hepa-RG cell	BTO	BTO:0005736	Cell lines	Nanomaterials and chemical controls	NP00270-9-H9	250	anionic	NP00270
Biopredic International	Homo sapiens	NCBITaxon	NCBITaxon:9607	Hepa-RG cell	BTO	BTO:0005736	Cell lines	Nanomaterials and chemical controls	NP00271-9-B5	250	anionic	NP00271
Biopredic International	Homo sapiens	NCBITaxon	NCBITaxon:9607	Hepa-RG cell	BTO	BTO:0005736	Cell lines	Nanomaterials and chemical controls	NP00271-9-A10	250	anionic	NP00271
Biopredic International	Homo sapiens	NCBITaxon	NCBITaxon:9607	Hepa-RG cell	BTO	BTO:0005736	Cell lines	Nanomaterials and chemical controls	NP00266-9-D4	250	cationic	NP00266
Biopredic International	Homo sapiens	NCBITaxon	NCBITaxon:9607	Hepa-RG cell	BTO	BTO:0005736	Cell lines	Nanomaterials and chemical controls	NP00266-9-C9	250	cationic	NP00266
Biopredic International	Homo sapiens	NCBITaxon	NCBITaxon:9607	Hepa-RG cell	BTO	BTO:0005736	Cell lines	Nanomaterials and chemical controls	NP00805-9-G4	250	cationic	NP00805
Biopredic International	Homo sapiens	NCBITaxon	NCBITaxon:9607	Hepa-RG cell	BTO	BTO:0005736	Cell lines	Nanomaterials and chemical controls	NP00805-9-F9	250	cationic	NP00805
Biopredic International	Homo sapiens	NCBITaxon	NCBITaxon:9607	Hepa-RG cell	BTO	BTO:0005736	Cell lines	Nanomaterials and chemical controls	NP00267-9-E4	250	cationic	NP00267
Biopredic International	Homo sapiens	NCBITaxon	NCBITaxon:9607	Hepa-RG cell	BTO	BTO:0005736	Cell lines	Nanomaterials and chemical controls	NP00267-9-D9	250	cationic	NP00267
Biopredic International	Homo sapiens	NCBITaxon	NCBITaxon:9607	Hepa-RG cell	BTO	BTO:0005736	Cell lines	Nanomaterials and chemical controls	NP00268-9-F4	250	cationic	NP00268
Biopredic International	Homo sapiens	NCBITaxon	NCBITaxon:9607	Hepa-RG cell	BTO	BTO:0005736	Cell lines	Nanomaterials and chemical controls	NP00268-9-E9	250	cationic	NP00268
Biopredic International	Homo sapiens	NCBITaxon	NCBITaxon:9607	Hepa-RG cell	BTO	BTO:0005736	Cell lines	Nanomaterials and chemical controls	NP00262-9-H3	250	neutral	NP00262
Biopredic International	Homo sapiens	NCBITaxon	NCBITaxon:9607	Hepa-RG cell	BTO	BTO:0005736	Cell lines	Nanomaterials and chemical controls	NP00262-9-G8	250	neutral	NP00262
Biopredic International	Homo sapiens	NCBITaxon	NCBITaxon:9607	Hepa-RG cell	BTO	BTO:0005736	Cell lines	Nanomaterials and chemical controls	NP00804-9-C4	250	neutral	NP00804
Biopredic International	Homo sapiens	NCBITaxon	NCBITaxon:9607	Hepa-RG cell	BTO	BTO:0005736	Cell lines	Nanomaterials and chemical controls	NP00804-9-B9	250	neutral	NP00804
Biopredic International	Homo sapiens	NCBITaxon	NCBITaxon:9607	Hepa-RG cell	BTO	BTO:0005736	Cell lines	Nanomaterials and chemical controls	NP00263-9-A4	250	neutral	NP00263
Biopredic International	Homo sapiens	NCBITaxon	NCBITaxon:9607	Hepa-RG cell	BTO	BTO:0005736	Cell lines	Nanomaterials and chemical controls	NP00263-9-H8	250	neutral	NP00263
Biopredic International	Homo sapiens	NCBITaxon	NCBITaxon:9607	Hepa-RG cell	BTO	BTO:0005736	Cell lines	Nanomaterials and chemical controls	NP00264-9-B4	250	neutral	NP00264
Biopredic International	Homo sapiens	NCBITaxon	NCBITaxon:9607	Hepa-RG cell	BTO	BTO:0005736	Cell lines	Nanomaterials and chemical controls	NP00264-9-A9	250	neutral	NP00264
Biopredic International	Homo sapiens	NCBITaxon	NCBITaxon:9607	Hepa-RG cell	BTO	BTO:0005736	Cell lines	Nanomaterials and chemical controls	NP00259-9-C3	250	uncoated	NP00259
Biopredic International	Homo sapiens	NCBITaxon	NCBITaxon:9607	Hepa-RG cell	BTO	BTO:0005736	Cell lines	Nanomaterials and chemical controls	NP00259-9-B8	250	uncoated	NP00259
Biopredic International	Homo sapiens	NCBITaxon	NCBITaxon:9607	Hepa-RG cell	BTO	BTO:0005736	Cell lines	Nanomaterials and chemical controls	NP00260-9-D3	250	uncoated	NP00260
Biopredic International	Homo sapiens	NCBITaxon	NCBITaxon:9607	Hepa-RG cell	BTO	BTO:0005736	Cell lines	Nanomaterials and chemical controls	NP00260-9-C8	250	uncoated	NP00260
Biopredic International	Homo sapiens	NCBITaxon	NCBITaxon:9607	Hepa-RG cell	BTO	BTO:0005736	Cell lines	Nanomaterials and chemical controls	NP00258-9-B3	250	neutral	NP00258
Biopredic International	Homo sapiens	NCBITaxon	NCBITaxon:9607	Hepa-RG cell	BTO	BTO:0005736	Cell lines	Nanomaterials and chemical controls	NP00258-9-A8	250	neutral	NP00258
Biopredic International	Homo sapiens	NCBITaxon	NCBITaxon:9607	Hepa-RG cell	BTO	BTO:0005736	Cell lines	Nanomaterials and chemical controls	NP00255-9-G2	250	neutral	NP00255
Biopredic International	Homo sapiens	NCBITaxon	NCBITaxon:9607	Hepa-RG cell	BTO	BTO:0005736	Cell lines	Nanomaterials and chemical controls	NP00255-9-F7	250	neutral	NP00255
Biopredic International	Homo sapiens	NCBITaxon	NCBITaxon:9607	Hepa-RG cell	BTO	BTO:0005736	Cell lines	Nanomaterials and chemical controls	NP00257-9-A3	250	neutral	NP00257
Biopredic International	Homo sapiens	NCBITaxon	NCBITaxon:9607	Hepa-RG cell	BTO	BTO:0005736	Cell lines	Nanomaterials and chemical controls	NP00257-9-H7	250	neutral	NP00257
Biopredic International	Homo sapiens	NCBITaxon	NCBITaxon:9607	Hepa-RG cell	BTO	BTO:0005736	Cell lines	Nanomaterials and chemical controls	NP00256-9-H2	250	neutral	NP00256
Biopredic International	Homo sapiens	NCBITaxon	NCBITaxon:9607	Hepa-RG cell	BTO	BTO:0005736	Cell lines	Nanomaterials and chemical controls	NP00256-9-G7	250	neutral	NP00256
Biopredic International	Homo sapiens	NCBITaxon	NCBITaxon:9607	Hepa-RG cell	BTO	BTO:0005736	Cell lines	Nanomaterials and chemical controls	NP00283-9-F3	250	neutral	NP00283
Biopredic International	Homo sapiens	NCBITaxon	NCBITaxon:9607	Hepa-RG cell	BTO	BTO:0005736	Cell lines	Nanomaterials and chemical controls	NP00283-9-E8	250	neutral	NP00283
Biopredic International	Homo sapiens	NCBITaxon	NCBITaxon:9607	Hepa-RG cell	BTO	BTO:0005736	Cell lines	Nanomaterials and chemical controls	NP00283-9-G3	250	neutral	NP00283
Biopredic International	Homo sapiens	NCBITaxon	NCBITaxon:9607	Hepa-RG cell	BTO	BTO:0005736	Cell lines	Nanomaterials and chemical controls	NP00283-9-F8	250	neutral	NP00283
Biopredic International	Homo sapiens	NCBITaxon	NCBITaxon:9607	Hepa-RG cell	BTO	BTO:0005736	Cell lines	Nanomaterials and chemical controls	NP00282-9-E3	250	uncoated	NP00282
Biopredic International	Homo sapiens	NCBITaxon	NCBITaxon:9607	Hepa-RG cell	BTO	BTO:0005736	Cell lines	Nanomaterials and chemical controls	NP00282-9-D8	250	uncoated	NP00282
Biopredic International	Homo sapiens	NCBITaxon	NCBITaxon:9607	Hepa-RG cell	BTO	BTO:0005736	Cell lines	Nanomaterials and chemical controls	NP00213-10-A7	250	uncoated	NP00213
Biopredic International	Homo sapiens	NCBITaxon	NCBITaxon:9607	Hepa-RG cell	BTO	BTO:0005736	Cell lines	Nanomaterials and chemical controls	NP00213-10-G10	250	uncoated	NP00213
Biopredic International	Homo sapiens	NCBITaxon	NCBITaxon:9607	Hepa-RG cell	BTO	BTO:0005736	Cell lines	Nanomaterials and chemical controls	NP00432-10-A6	250	neutral	NP00432
Biopredic International	Homo sapiens	NCBITaxon	NCBITaxon:9607	Hepa-RG cell	BTO	BTO:0005736	Cell lines	Nanomaterials and chemical controls	NP00436-10-H4	250	uncoated	NP00436
Biopredic International	Homo sapiens	NCBITaxon	NCBITaxon:9607	Hepa-RG cell	BTO	BTO:0005736	Cell lines	Nanomaterials and chemical controls	NP00476-10-E7	250	anionic	NP00476
Biopredic International	Homo sapiens	NCBITaxon	NCBITaxon:9607	Hepa-RG cell	BTO	BTO:0005736	Cell lines	Nanomaterials and chemical controls	NP00476-10-G11	250	anionic	NP00476
Biopredic International	Homo sapiens	NCBITaxon	NCBITaxon:9607	Hepa-RG cell	BTO	BTO:0005736	Cell lines	Nanomaterials and chemical controls	NP00480-10-A8	250	anionic	NP00480
Biopredic International	Homo sapiens	NCBITaxon	NCBITaxon:9607	Hepa-RG cell	BTO	BTO:0005736	Cell lines	Nanomaterials and chemical controls	NP00480-10-C12	250	anionic	NP00480
Biopredic International	Homo sapiens	NCBITaxon	NCBITaxon:9607	Hepa-RG cell	BTO	BTO:0005736	Cell lines	Nanomaterials and chemical controls	NP00478-10-G7	250	neutral	NP00478
Biopredic International	Homo sapiens	NCBITaxon	NCBITaxon:9607	Hepa-RG cell	BTO	BTO:0005736	Cell lines	Nanomaterials and chemical controls	NP00478-10-A12	250	neutral	NP00478
Biopredic International	Homo sapiens	NCBITaxon	NCBITaxon:9607	Hepa-RG cell	BTO	BTO:0005736	Cell lines	Nanomaterials and chemical controls	NP00479-10-H7	250	neutral	NP00479
Biopredic International	Homo sapiens	NCBITaxon	NCBITaxon:9607	Hepa-RG cell	BTO	BTO:0005736	Cell lines	Nanomaterials and chemical controls	NP00479-10-B12	250	neutral	NP00479
Biopredic International	Homo sapiens	NCBITaxon	NCBITaxon:9607	Hepa-RG cell	BTO	BTO:0005736	Cell lines	Nanomaterials and chemical controls	NP00477-10-F7	250	neutral	NP00477
Biopredic International	Homo sapiens	NCBITaxon	NCBITaxon:9607	Hepa-RG cell	BTO	BTO:0005736	Cell lines	Nanomaterials and chemical controls	NP00477-10-H11	250	neutral	NP00477
Biopredic International	Homo sapiens	NCBITaxon	NCBITaxon:9607	Hepa-RG cell	BTO	BTO:0005736	Cell lines	Nanomaterials and chemical controls	NP00440-10-F4	250	uncoated	NP00440
Biopredic International	Homo sapiens	NCBITaxon	NCBITaxon:9607	Hepa-RG cell	BTO	BTO:0005736	Cell lines	Nanomaterials and chemical controls	CdCl2_100microM_Fix-10-F1	100	n/a	CdCl2_100µM_Fix
Biopredic International	Homo sapiens	NCBITaxon	NCBITaxon:9607	Hepa-RG cell	BTO	BTO:0005736	Cell lines	Nanomaterials and chemical controls	CdCl2_100microM_Fix-10-G1	100	n/a	CdCl2_100µM_Fix
Biopredic International	Homo sapiens	NCBITaxon	NCBITaxon:9607	Hepa-RG cell	BTO	BTO:0005736	Cell lines	Nanomaterials and chemical controls	CdCl2_100microM_Fix-10-H1	100	n/a	CdCl2_100µM_Fix
Biopredic International	Homo sapiens	NCBITaxon	NCBITaxon:9607	Hepa-RG cell	BTO	BTO:0005736	Cell lines	Nanomaterials and chemical controls	CdCl2_100microM_Dil-10-A1	100	n/a	CdCl2_100µM_Dil
Biopredic International	Homo sapiens	NCBITaxon	NCBITaxon:9607	Hepa-RG cell	BTO	BTO:0005736	Cell lines	Nanomaterials and chemical controls	CdCl2_100microM_Dil-10-B1	100	n/a	CdCl2_100µM_Dil
Biopredic International	Homo sapiens	NCBITaxon	NCBITaxon:9607	Hepa-RG cell	BTO	BTO:0005736	Cell lines	Nanomaterials and chemical controls	CdCl2_100microM_Dil-10-C1	100	n/a	CdCl2_100µM_Dil
Biopredic International	Homo sapiens	NCBITaxon	NCBITaxon:9607	Hepa-RG cell	BTO	BTO:0005736	Cell lines	Nanomaterials and chemical controls	NP00190-10-G6	250	neutral	NP00190
Biopredic International	Homo sapiens	NCBITaxon	NCBITaxon:9607	Hepa-RG cell	BTO	BTO:0005736	Cell lines	Nanomaterials and chemical controls	NP00190-10-E10	250	neutral	NP00190
Biopredic International	Homo sapiens	NCBITaxon	NCBITaxon:9607	Hepa-RG cell	BTO	BTO:0005736	Cell lines	Nanomaterials and chemical controls	NP00742-10-B5	250	neutral	NP00742
Biopredic International	Homo sapiens	NCBITaxon	NCBITaxon:9607	Hepa-RG cell	BTO	BTO:0005736	Cell lines	Nanomaterials and chemical controls	NP00194-10-C5	250	neutral	NP00194
Biopredic International	Homo sapiens	NCBITaxon	NCBITaxon:9607	Hepa-RG cell	BTO	BTO:0005736	Cell lines	Nanomaterials and chemical controls	NP00453-10-E3	250	neutral	NP00453
Biopredic International	Homo sapiens	NCBITaxon	NCBITaxon:9607	Hepa-RG cell	BTO	BTO:0005736	Cell lines	Nanomaterials and chemical controls	NP00455-10-G3	250	neutral	NP00455
Biopredic International	Homo sapiens	NCBITaxon	NCBITaxon:9607	Hepa-RG cell	BTO	BTO:0005736	Cell lines	Nanomaterials and chemical controls	NP00454-10-F3	250	neutral	NP00454
Biopredic International	Homo sapiens	NCBITaxon	NCBITaxon:9607	Hepa-RG cell	BTO	BTO:0005736	Cell lines	Nanomaterials and chemical controls	NP00195-10-D5	250	neutral	NP00195
Biopredic International	Homo sapiens	NCBITaxon	NCBITaxon:9607	Hepa-RG cell	BTO	BTO:0005736	Cell lines	Nanomaterials and chemical controls	NP00196-10-E5	250	neutral	NP00196
Biopredic International	Homo sapiens	NCBITaxon	NCBITaxon:9607	Hepa-RG cell	BTO	BTO:0005736	Cell lines	Nanomaterials and chemical controls	NP00647-10-F5	250	neutral	NP00647
Biopredic International	Homo sapiens	NCBITaxon	NCBITaxon:9607	Hepa-RG cell	BTO	BTO:0005736	Cell lines	Nanomaterials and chemical controls	NP00444-10-D2	250	neutral	NP00444
Biopredic International	Homo sapiens	NCBITaxon	NCBITaxon:9607	Hepa-RG cell	BTO	BTO:0005736	Cell lines	Nanomaterials and chemical controls	NP00450-10-B3	250	uncoated	NP00450
Biopredic International	Homo sapiens	NCBITaxon	NCBITaxon:9607	Hepa-RG cell	BTO	BTO:0005736	Cell lines	Nanomaterials and chemical controls	NP00448-10-H2	250	neutral	NP00448
Biopredic International	Homo sapiens	NCBITaxon	NCBITaxon:9607	Hepa-RG cell	BTO	BTO:0005736	Cell lines	Nanomaterials and chemical controls	NP00445-10-E2	250	neutral	NP00445
Biopredic International	Homo sapiens	NCBITaxon	NCBITaxon:9607	Hepa-RG cell	BTO	BTO:0005736	Cell lines	Nanomaterials and chemical controls	NP00446-10-F2	250	neutral	NP00446
Biopredic International	Homo sapiens	NCBITaxon	NCBITaxon:9607	Hepa-RG cell	BTO	BTO:0005736	Cell lines	Nanomaterials and chemical controls	NP00447-10-G2	250	neutral	NP00447
Biopredic International	Homo sapiens	NCBITaxon	NCBITaxon:9607	Hepa-RG cell	BTO	BTO:0005736	Cell lines	Nanomaterials and chemical controls	NP00449-10-A3	250	uncoated	NP00449
Biopredic International	Homo sapiens	NCBITaxon	NCBITaxon:9607	Hepa-RG cell	BTO	BTO:0005736	Cell lines	Nanomaterials and chemical controls	NP00451-10-C3	250	uncoated	NP00451
Biopredic International	Homo sapiens	NCBITaxon	NCBITaxon:9607	Hepa-RG cell	BTO	BTO:0005736	Cell lines	Nanomaterials and chemical controls	NP00452-10-D3	250	uncoated	NP00452
Biopredic International	Homo sapiens	NCBITaxon	NCBITaxon:9607	Hepa-RG cell	BTO	BTO:0005736	Cell lines	Nanomaterials and chemical controls	NP00503-10-E6	250	neutral	NP00503
Biopredic International	Homo sapiens	NCBITaxon	NCBITaxon:9607	Hepa-RG cell	BTO	BTO:0005736	Cell lines	Nanomaterials and chemical controls	NP00503-10-C10	250	neutral	NP00503
Biopredic International	Homo sapiens	NCBITaxon	NCBITaxon:9607	Hepa-RG cell	BTO	BTO:0005736	Cell lines	Nanomaterials and chemical controls	NP00443-10-C2	250	neutral	NP00443
Biopredic International	Homo sapiens	NCBITaxon	NCBITaxon:9607	Hepa-RG cell	BTO	BTO:0005736	Cell lines	Nanomaterials and chemical controls	NP00456-10-H3	250	neutral	NP00456
Biopredic International	Homo sapiens	NCBITaxon	NCBITaxon:9607	Hepa-RG cell	BTO	BTO:0005736	Cell lines	Nanomaterials and chemical controls	NP00458-10-B4	250	neutral	NP00458
Biopredic International	Homo sapiens	NCBITaxon	NCBITaxon:9607	Hepa-RG cell	BTO	BTO:0005736	Cell lines	Nanomaterials and chemical controls	NP00442-10-D4	250	uncoated	NP00442
Biopredic International	Homo sapiens	NCBITaxon	NCBITaxon:9607	Hepa-RG cell	BTO	BTO:0005736	Cell lines	Nanomaterials and chemical controls	NP00437-10-E4	250	uncoated	NP00437
Biopredic International	Homo sapiens	NCBITaxon	NCBITaxon:9607	Hepa-RG cell	BTO	BTO:0005736	Cell lines	Nanomaterials and chemical controls	NC-10-D1		n/a	NC
Biopredic International	Homo sapiens	NCBITaxon	NCBITaxon:9607	Hepa-RG cell	BTO	BTO:0005736	Cell lines	Nanomaterials and chemical controls	NC-10-E1		n/a	NC
Biopredic International	Homo sapiens	NCBITaxon	NCBITaxon:9607	Hepa-RG cell	BTO	BTO:0005736	Cell lines	Nanomaterials and chemical controls	NC-10-E9		n/a	NC
Biopredic International	Homo sapiens	NCBITaxon	NCBITaxon:9607	Hepa-RG cell	BTO	BTO:0005736	Cell lines	Nanomaterials and chemical controls	NC-10-F9		n/a	NC
Biopredic International	Homo sapiens	NCBITaxon	NCBITaxon:9607	Hepa-RG cell	BTO	BTO:0005736	Cell lines	Nanomaterials and chemical controls	NP00375-10-B2	250	cationic	NP00375
Biopredic International	Homo sapiens	NCBITaxon	NCBITaxon:9607	Hepa-RG cell	BTO	BTO:0005736	Cell lines	Nanomaterials and chemical controls	NP00375-10-G9	250	cationic	NP00375
Biopredic International	Homo sapiens	NCBITaxon	NCBITaxon:9607	Hepa-RG cell	BTO	BTO:0005736	Cell lines	Nanomaterials and chemical controls	NP00484-10-E8	250	neutral	NP00484
Biopredic International	Homo sapiens	NCBITaxon	NCBITaxon:9607	Hepa-RG cell	BTO	BTO:0005736	Cell lines	Nanomaterials and chemical controls	NP00484-10-G12	250	neutral	NP00484
Biopredic International	Homo sapiens	NCBITaxon	NCBITaxon:9607	Hepa-RG cell	BTO	BTO:0005736	Cell lines	Nanomaterials and chemical controls	NP00485-10-F8	250	neutral	NP00485
Biopredic International	Homo sapiens	NCBITaxon	NCBITaxon:9607	Hepa-RG cell	BTO	BTO:0005736	Cell lines	Nanomaterials and chemical controls	NP00485-10-H12	250	neutral	NP00485
Biopredic International	Homo sapiens	NCBITaxon	NCBITaxon:9607	Hepa-RG cell	BTO	BTO:0005736	Cell lines	Nanomaterials and chemical controls	NP00482-10-C8	250	neutral	NP00482
Biopredic International	Homo sapiens	NCBITaxon	NCBITaxon:9607	Hepa-RG cell	BTO	BTO:0005736	Cell lines	Nanomaterials and chemical controls	NP00482-10-E12	250	neutral	NP00482
Biopredic International	Homo sapiens	NCBITaxon	NCBITaxon:9607	Hepa-RG cell	BTO	BTO:0005736	Cell lines	Nanomaterials and chemical controls	NP00481-10-B8	250	positive	NP00481
Biopredic International	Homo sapiens	NCBITaxon	NCBITaxon:9607	Hepa-RG cell	BTO	BTO:0005736	Cell lines	Nanomaterials and chemical controls	NP00481-10-D12	250	positive	NP00481
Biopredic International	Homo sapiens	NCBITaxon	NCBITaxon:9607	Hepa-RG cell	BTO	BTO:0005736	Cell lines	Nanomaterials and chemical controls	NP00483-10-D8	250	neutral	NP00483
Biopredic International	Homo sapiens	NCBITaxon	NCBITaxon:9607	Hepa-RG cell	BTO	BTO:0005736	Cell lines	Nanomaterials and chemical controls	NP00483-10-F12	250	neutral	NP00483
Biopredic International	Homo sapiens	NCBITaxon	NCBITaxon:9607	Hepa-RG cell	BTO	BTO:0005736	Cell lines	Nanomaterials and chemical controls	NP00261-10-B7	250	uncoated	NP00261
Biopredic International	Homo sapiens	NCBITaxon	NCBITaxon:9607	Hepa-RG cell	BTO	BTO:0005736	Cell lines	Nanomaterials and chemical controls	NP00261-10-H10	250	uncoated	NP00261
Biopredic International	Homo sapiens	NCBITaxon	NCBITaxon:9607	Hepa-RG cell	BTO	BTO:0005736	Cell lines	Nanomaterials and chemical controls	NP00254-10-F6	250	uncoated	NP00254
Biopredic International	Homo sapiens	NCBITaxon	NCBITaxon:9607	Hepa-RG cell	BTO	BTO:0005736	Cell lines	Nanomaterials and chemical controls	NP00254-10-D10	250	uncoated	NP00254
Biopredic International	Homo sapiens	NCBITaxon	NCBITaxon:9607	Hepa-RG cell	BTO	BTO:0005736	Cell lines	Nanomaterials and chemical controls	NP00441-10-H5	250	neutral	NP00441
Biopredic International	Homo sapiens	NCBITaxon	NCBITaxon:9607	Hepa-RG cell	BTO	BTO:0005736	Cell lines	Nanomaterials and chemical controls	NP00509-10-D6	250	neutral	NP00509
Biopredic International	Homo sapiens	NCBITaxon	NCBITaxon:9607	Hepa-RG cell	BTO	BTO:0005736	Cell lines	Nanomaterials and chemical controls	NP00509-10-B10	250	neutral	NP00509
Biopredic International	Homo sapiens	NCBITaxon	NCBITaxon:9607	Hepa-RG cell	BTO	BTO:0005736	Cell lines	Nanomaterials and chemical controls	Valinomycin165nM-10-A11	165	n/a	Valinomycin165nM
Biopredic International	Homo sapiens	NCBITaxon	NCBITaxon:9607	Hepa-RG cell	BTO	BTO:0005736	Cell lines	Nanomaterials and chemical controls	Valinomycin165nM-10-B11	165	n/a	Valinomycin165nM
Biopredic International	Homo sapiens	NCBITaxon	NCBITaxon:9607	Hepa-RG cell	BTO	BTO:0005736	Cell lines	Nanomaterials and chemical controls	Valinomycin165nM_Dil-10-A9	165	n/a	Valinomycin165nM_Dil
Biopredic International	Homo sapiens	NCBITaxon	NCBITaxon:9607	Hepa-RG cell	BTO	BTO:0005736	Cell lines	Nanomaterials and chemical controls	Valinomycin165nM_Dil-10-B9	165	n/a	Valinomycin165nM_Dil
Biopredic International	Homo sapiens	NCBITaxon	NCBITaxon:9607	Hepa-RG cell	BTO	BTO:0005736	Cell lines	Nanomaterials and chemical controls	Valinomycin7.2uM-10-C11	7.2	n/a	Valinomycin7.2uM
Biopredic International	Homo sapiens	NCBITaxon	NCBITaxon:9607	Hepa-RG cell	BTO	BTO:0005736	Cell lines	Nanomaterials and chemical controls	Valinomycin7.2uM-10-D11	7.2	n/a	Valinomycin7.2uM
Biopredic International	Homo sapiens	NCBITaxon	NCBITaxon:9607	Hepa-RG cell	BTO	BTO:0005736	Cell lines	Nanomaterials and chemical controls	Valinomycin7.2uM_Dil-10-C9	7.2	n/a	Valinomycin7.2uM_Dil
Biopredic International	Homo sapiens	NCBITaxon	NCBITaxon:9607	Hepa-RG cell	BTO	BTO:0005736	Cell lines	Nanomaterials and chemical controls	Valinomycin7.2uM_Dil-10-D9	7.2	n/a	Valinomycin7.2uM_Dil
Biopredic International	Homo sapiens	NCBITaxon	NCBITaxon:9607	Hepa-RG cell	BTO	BTO:0005736	Cell lines	Nanomaterials and chemical controls	NP00281-10-H6	250	uncoated	NP00281
Biopredic International	Homo sapiens	NCBITaxon	NCBITaxon:9607	Hepa-RG cell	BTO	BTO:0005736	Cell lines	Nanomaterials and chemical controls	NP00281-10-F10	250	uncoated	NP00281
Biopredic International	Homo sapiens	NCBITaxon	NCBITaxon:9607	Hepa-RG cell	BTO	BTO:0005736	Cell lines	Nanomaterials and chemical controls	NP00514-10-B6	250	uncoated	NP00514
Biopredic International	Homo sapiens	NCBITaxon	NCBITaxon:9607	Hepa-RG cell	BTO	BTO:0005736	Cell lines	Nanomaterials and chemical controls	NP00514-10-H9	250	uncoated	NP00514
Biopredic International	Homo sapiens	NCBITaxon	NCBITaxon:9607	Hepa-RG cell	BTO	BTO:0005736	Cell lines	Nanomaterials and chemical controls	NP00438-10-G4	250	uncoated	NP00438
Biopredic International	Homo sapiens	NCBITaxon	NCBITaxon:9607	Hepa-RG cell	BTO	BTO:0005736	Cell lines	Nanomaterials and chemical controls	ZnOSUPERN-10-A5		n/a	ZnOSUPERN
Biopredic International	Homo sapiens	NCBITaxon	NCBITaxon:9607	Hepa-RG cell	BTO	BTO:0005736	Cell lines	Nanomaterials and chemical controls	NP00459-10-C4	250	neutral	NP00459
Biopredic International	Homo sapiens	NCBITaxon	NCBITaxon:9607	Hepa-RG cell	BTO	BTO:0005736	Cell lines	Nanomaterials and chemical controls	NP00515-10-C6	250	neutral	NP00515
Biopredic International	Homo sapiens	NCBITaxon	NCBITaxon:9607	Hepa-RG cell	BTO	BTO:0005736	Cell lines	Nanomaterials and chemical controls	NP00515-10-A10	250	neutral	NP00515
Biopredic International	Homo sapiens	NCBITaxon	NCBITaxon:9607	Hepa-RG cell	BTO	BTO:0005736	Cell lines	Nanomaterials and chemical controls	NP00282-10-A2	250	uncoated	NP00282
Biopredic International	Homo sapiens	NCBITaxon	NCBITaxon:9607	Hepa-RG cell	BTO	BTO:0005736	Cell lines	Nanomaterials and chemical controls	NP00197-10-G5	250	neutral	NP00197
Biopredic International	Homo sapiens	NCBITaxon	NCBITaxon:9607	Hepa-RG cell	BTO	BTO:0005736	Cell lines	Nanomaterials and chemical controls	NP00807-11-A4	250	neutral	NP00807
Biopredic International	Homo sapiens	NCBITaxon	NCBITaxon:9607	Hepa-RG cell	BTO	BTO:0005736	Cell lines	Nanomaterials and chemical controls	NP00213-11-A7	250	uncoated	NP00213
Biopredic International	Homo sapiens	NCBITaxon	NCBITaxon:9607	Hepa-RG cell	BTO	BTO:0005736	Cell lines	Nanomaterials and chemical controls	NP00432-11-A6	250	neutral	NP00432
Biopredic International	Homo sapiens	NCBITaxon	NCBITaxon:9607	Hepa-RG cell	BTO	BTO:0005736	Cell lines	Nanomaterials and chemical controls	NP00432-11-H12	250	neutral	NP00432
Biopredic International	Homo sapiens	NCBITaxon	NCBITaxon:9607	Hepa-RG cell	BTO	BTO:0005736	Cell lines	Nanomaterials and chemical controls	NP00436-11-H4	250	uncoated	NP00436
Biopredic International	Homo sapiens	NCBITaxon	NCBITaxon:9607	Hepa-RG cell	BTO	BTO:0005736	Cell lines	Nanomaterials and chemical controls	NP00436-11-G11	250	uncoated	NP00436
Biopredic International	Homo sapiens	NCBITaxon	NCBITaxon:9607	Hepa-RG cell	BTO	BTO:0005736	Cell lines	Nanomaterials and chemical controls	NP00476-11-E7	250	anionic	NP00476
Biopredic International	Homo sapiens	NCBITaxon	NCBITaxon:9607	Hepa-RG cell	BTO	BTO:0005736	Cell lines	Nanomaterials and chemical controls	NP00480-11-A8	250	anionic	NP00480
Biopredic International	Homo sapiens	NCBITaxon	NCBITaxon:9607	Hepa-RG cell	BTO	BTO:0005736	Cell lines	Nanomaterials and chemical controls	NP00478-11-G7	250	neutral	NP00478
Biopredic International	Homo sapiens	NCBITaxon	NCBITaxon:9607	Hepa-RG cell	BTO	BTO:0005736	Cell lines	Nanomaterials and chemical controls	NP00479-11-H7	250	neutral	NP00479
Biopredic International	Homo sapiens	NCBITaxon	NCBITaxon:9607	Hepa-RG cell	BTO	BTO:0005736	Cell lines	Nanomaterials and chemical controls	NP00477-11-F7	250	neutral	NP00477
Biopredic International	Homo sapiens	NCBITaxon	NCBITaxon:9607	Hepa-RG cell	BTO	BTO:0005736	Cell lines	Nanomaterials and chemical controls	NP00440-11-F4	250	uncoated	NP00440
Biopredic International	Homo sapiens	NCBITaxon	NCBITaxon:9607	Hepa-RG cell	BTO	BTO:0005736	Cell lines	Nanomaterials and chemical controls	NP00440-11-E11	250	uncoated	NP00440
Biopredic International	Homo sapiens	NCBITaxon	NCBITaxon:9607	Hepa-RG cell	BTO	BTO:0005736	Cell lines	Nanomaterials and chemical controls	CdCl2_100microM_Fix-11-F1	100	n/a	CdCl2_100µM_Fix
Biopredic International	Homo sapiens	NCBITaxon	NCBITaxon:9607	Hepa-RG cell	BTO	BTO:0005736	Cell lines	Nanomaterials and chemical controls	CdCl2_100microM_Fix-11-G1	100	n/a	CdCl2_100µM_Fix
Biopredic International	Homo sapiens	NCBITaxon	NCBITaxon:9607	Hepa-RG cell	BTO	BTO:0005736	Cell lines	Nanomaterials and chemical controls	CdCl2_100microM_Fix-11-H1	100	n/a	CdCl2_100µM_Fix
Biopredic International	Homo sapiens	NCBITaxon	NCBITaxon:9607	Hepa-RG cell	BTO	BTO:0005736	Cell lines	Nanomaterials and chemical controls	CdCl2_100microM_Dil-11-A1	100	n/a	CdCl2_100µM_Dil
Biopredic International	Homo sapiens	NCBITaxon	NCBITaxon:9607	Hepa-RG cell	BTO	BTO:0005736	Cell lines	Nanomaterials and chemical controls	CdCl2_100microM_Dil-11-B1	100	n/a	CdCl2_100µM_Dil
Biopredic International	Homo sapiens	NCBITaxon	NCBITaxon:9607	Hepa-RG cell	BTO	BTO:0005736	Cell lines	Nanomaterials and chemical controls	CdCl2_100microM_Dil-11-C1	100	n/a	CdCl2_100µM_Dil
Biopredic International	Homo sapiens	NCBITaxon	NCBITaxon:9607	Hepa-RG cell	BTO	BTO:0005736	Cell lines	Nanomaterials and chemical controls	NP00190-11-G6	250	neutral	NP00190
Biopredic International	Homo sapiens	NCBITaxon	NCBITaxon:9607	Hepa-RG cell	BTO	BTO:0005736	Cell lines	Nanomaterials and chemical controls	NP00742-11-B5	250	neutral	NP00742
Biopredic International	Homo sapiens	NCBITaxon	NCBITaxon:9607	Hepa-RG cell	BTO	BTO:0005736	Cell lines	Nanomaterials and chemical controls	NP00742-11-A12	250	neutral	NP00742
Biopredic International	Homo sapiens	NCBITaxon	NCBITaxon:9607	Hepa-RG cell	BTO	BTO:0005736	Cell lines	Nanomaterials and chemical controls	NP00194-11-C5	250	neutral	NP00194
Biopredic International	Homo sapiens	NCBITaxon	NCBITaxon:9607	Hepa-RG cell	BTO	BTO:0005736	Cell lines	Nanomaterials and chemical controls	NP00194-11-B12	250	neutral	NP00194
Biopredic International	Homo sapiens	NCBITaxon	NCBITaxon:9607	Hepa-RG cell	BTO	BTO:0005736	Cell lines	Nanomaterials and chemical controls	NP00453-11-E3	250	neutral	NP00453
Biopredic International	Homo sapiens	NCBITaxon	NCBITaxon:9607	Hepa-RG cell	BTO	BTO:0005736	Cell lines	Nanomaterials and chemical controls	NP00453-11-H9	250	neutral	NP00453
Biopredic International	Homo sapiens	NCBITaxon	NCBITaxon:9607	Hepa-RG cell	BTO	BTO:0005736	Cell lines	Nanomaterials and chemical controls	NP00455-11-G3	250	neutral	NP00455
Biopredic International	Homo sapiens	NCBITaxon	NCBITaxon:9607	Hepa-RG cell	BTO	BTO:0005736	Cell lines	Nanomaterials and chemical controls	NP00455-11-B10	250	neutral	NP00455
Biopredic International	Homo sapiens	NCBITaxon	NCBITaxon:9607	Hepa-RG cell	BTO	BTO:0005736	Cell lines	Nanomaterials and chemical controls	NP00454-11-F3	250	neutral	NP00454
Biopredic International	Homo sapiens	NCBITaxon	NCBITaxon:9607	Hepa-RG cell	BTO	BTO:0005736	Cell lines	Nanomaterials and chemical controls	NP00454-11-A10	250	neutral	NP00454
Biopredic International	Homo sapiens	NCBITaxon	NCBITaxon:9607	Hepa-RG cell	BTO	BTO:0005736	Cell lines	Nanomaterials and chemical controls	NP00195-11-D5	250	neutral	NP00195
Biopredic International	Homo sapiens	NCBITaxon	NCBITaxon:9607	Hepa-RG cell	BTO	BTO:0005736	Cell lines	Nanomaterials and chemical controls	NP00195-11-C12	250	neutral	NP00195
Biopredic International	Homo sapiens	NCBITaxon	NCBITaxon:9607	Hepa-RG cell	BTO	BTO:0005736	Cell lines	Nanomaterials and chemical controls	NP00196-11-E5	250	neutral	NP00196
Biopredic International	Homo sapiens	NCBITaxon	NCBITaxon:9607	Hepa-RG cell	BTO	BTO:0005736	Cell lines	Nanomaterials and chemical controls	NP00196-11-D12	250	neutral	NP00196
Biopredic International	Homo sapiens	NCBITaxon	NCBITaxon:9607	Hepa-RG cell	BTO	BTO:0005736	Cell lines	Nanomaterials and chemical controls	NP00647-11-F5	250	neutral	NP00647
Biopredic International	Homo sapiens	NCBITaxon	NCBITaxon:9607	Hepa-RG cell	BTO	BTO:0005736	Cell lines	Nanomaterials and chemical controls	NP00647-11-E12	250	neutral	NP00647
Biopredic International	Homo sapiens	NCBITaxon	NCBITaxon:9607	Hepa-RG cell	BTO	BTO:0005736	Cell lines	Nanomaterials and chemical controls	NP00444-11-D2	250	neutral	NP00444
Biopredic International	Homo sapiens	NCBITaxon	NCBITaxon:9607	Hepa-RG cell	BTO	BTO:0005736	Cell lines	Nanomaterials and chemical controls	NP00450-11-B3	250	uncoated	NP00450
Biopredic International	Homo sapiens	NCBITaxon	NCBITaxon:9607	Hepa-RG cell	BTO	BTO:0005736	Cell lines	Nanomaterials and chemical controls	NP00448-11-H2	250	neutral	NP00448
Biopredic International	Homo sapiens	NCBITaxon	NCBITaxon:9607	Hepa-RG cell	BTO	BTO:0005736	Cell lines	Nanomaterials and chemical controls	NP00445-11-E2	250	neutral	NP00445
Biopredic International	Homo sapiens	NCBITaxon	NCBITaxon:9607	Hepa-RG cell	BTO	BTO:0005736	Cell lines	Nanomaterials and chemical controls	NP00446-11-F2	250	neutral	NP00446
Biopredic International	Homo sapiens	NCBITaxon	NCBITaxon:9607	Hepa-RG cell	BTO	BTO:0005736	Cell lines	Nanomaterials and chemical controls	NP00447-11-G2	250	neutral	NP00447
Biopredic International	Homo sapiens	NCBITaxon	NCBITaxon:9607	Hepa-RG cell	BTO	BTO:0005736	Cell lines	Nanomaterials and chemical controls	NP00449-11-A3	250	uncoated	NP00449
Biopredic International	Homo sapiens	NCBITaxon	NCBITaxon:9607	Hepa-RG cell	BTO	BTO:0005736	Cell lines	Nanomaterials and chemical controls	NP00451-11-C3	250	uncoated	NP00451
Biopredic International	Homo sapiens	NCBITaxon	NCBITaxon:9607	Hepa-RG cell	BTO	BTO:0005736	Cell lines	Nanomaterials and chemical controls	NP00452-11-D3	250	uncoated	NP00452
Biopredic International	Homo sapiens	NCBITaxon	NCBITaxon:9607	Hepa-RG cell	BTO	BTO:0005736	Cell lines	Nanomaterials and chemical controls	NP00503-11-E6	250	neutral	NP00503
Biopredic International	Homo sapiens	NCBITaxon	NCBITaxon:9607	Hepa-RG cell	BTO	BTO:0005736	Cell lines	Nanomaterials and chemical controls	NP00443-11-C2	250	neutral	NP00443
Biopredic International	Homo sapiens	NCBITaxon	NCBITaxon:9607	Hepa-RG cell	BTO	BTO:0005736	Cell lines	Nanomaterials and chemical controls	NP00456-11-H3	250	neutral	NP00456
Biopredic International	Homo sapiens	NCBITaxon	NCBITaxon:9607	Hepa-RG cell	BTO	BTO:0005736	Cell lines	Nanomaterials and chemical controls	NP00456-11-C10	250	neutral	NP00456
Biopredic International	Homo sapiens	NCBITaxon	NCBITaxon:9607	Hepa-RG cell	BTO	BTO:0005736	Cell lines	Nanomaterials and chemical controls	NP00458-11-B4	250	neutral	NP00458
Biopredic International	Homo sapiens	NCBITaxon	NCBITaxon:9607	Hepa-RG cell	BTO	BTO:0005736	Cell lines	Nanomaterials and chemical controls	NP00458-11-E10	250	neutral	NP00458
Biopredic International	Homo sapiens	NCBITaxon	NCBITaxon:9607	Hepa-RG cell	BTO	BTO:0005736	Cell lines	Nanomaterials and chemical controls	NP00442-11-D4	250	uncoated	NP00442
Biopredic International	Homo sapiens	NCBITaxon	NCBITaxon:9607	Hepa-RG cell	BTO	BTO:0005736	Cell lines	Nanomaterials and chemical controls	NP00442-11-G10	250	uncoated	NP00442
Biopredic International	Homo sapiens	NCBITaxon	NCBITaxon:9607	Hepa-RG cell	BTO	BTO:0005736	Cell lines	Nanomaterials and chemical controls	NP00437-11-E4	250	uncoated	NP00437
Biopredic International	Homo sapiens	NCBITaxon	NCBITaxon:9607	Hepa-RG cell	BTO	BTO:0005736	Cell lines	Nanomaterials and chemical controls	NP00437-11-H10	250	uncoated	NP00437
Biopredic International	Homo sapiens	NCBITaxon	NCBITaxon:9607	Hepa-RG cell	BTO	BTO:0005736	Cell lines	Nanomaterials and chemical controls	NC-11-D1		n/a	NC
Biopredic International	Homo sapiens	NCBITaxon	NCBITaxon:9607	Hepa-RG cell	BTO	BTO:0005736	Cell lines	Nanomaterials and chemical controls	NC-11-E1		n/a	NC
Biopredic International	Homo sapiens	NCBITaxon	NCBITaxon:9607	Hepa-RG cell	BTO	BTO:0005736	Cell lines	Nanomaterials and chemical controls	NC-11-E9		n/a	NC
Biopredic International	Homo sapiens	NCBITaxon	NCBITaxon:9607	Hepa-RG cell	BTO	BTO:0005736	Cell lines	Nanomaterials and chemical controls	NC-11-F9		n/a	NC
Biopredic International	Homo sapiens	NCBITaxon	NCBITaxon:9607	Hepa-RG cell	BTO	BTO:0005736	Cell lines	Nanomaterials and chemical controls	NP00375-11-B2	250	cationic	NP00375
Biopredic International	Homo sapiens	NCBITaxon	NCBITaxon:9607	Hepa-RG cell	BTO	BTO:0005736	Cell lines	Nanomaterials and chemical controls	NP00375-11-G9	250	cationic	NP00375
Biopredic International	Homo sapiens	NCBITaxon	NCBITaxon:9607	Hepa-RG cell	BTO	BTO:0005736	Cell lines	Nanomaterials and chemical controls	NP00484-11-E8	250	neutral	NP00484
Biopredic International	Homo sapiens	NCBITaxon	NCBITaxon:9607	Hepa-RG cell	BTO	BTO:0005736	Cell lines	Nanomaterials and chemical controls	NP00485-11-F8	250	neutral	NP00485
Biopredic International	Homo sapiens	NCBITaxon	NCBITaxon:9607	Hepa-RG cell	BTO	BTO:0005736	Cell lines	Nanomaterials and chemical controls	NP00482-11-C8	250	neutral	NP00482
Biopredic International	Homo sapiens	NCBITaxon	NCBITaxon:9607	Hepa-RG cell	BTO	BTO:0005736	Cell lines	Nanomaterials and chemical controls	NP00481-11-B8	250	positive	NP00481
Biopredic International	Homo sapiens	NCBITaxon	NCBITaxon:9607	Hepa-RG cell	BTO	BTO:0005736	Cell lines	Nanomaterials and chemical controls	NP00483-11-D8	250	neutral	NP00483
Biopredic International	Homo sapiens	NCBITaxon	NCBITaxon:9607	Hepa-RG cell	BTO	BTO:0005736	Cell lines	Nanomaterials and chemical controls	NP00261-11-B7	250	uncoated	NP00261
Biopredic International	Homo sapiens	NCBITaxon	NCBITaxon:9607	Hepa-RG cell	BTO	BTO:0005736	Cell lines	Nanomaterials and chemical controls	NP00254-11-F6	250	uncoated	NP00254
Biopredic International	Homo sapiens	NCBITaxon	NCBITaxon:9607	Hepa-RG cell	BTO	BTO:0005736	Cell lines	Nanomaterials and chemical controls	NP00441-11-H5	250	neutral	NP00441
Biopredic International	Homo sapiens	NCBITaxon	NCBITaxon:9607	Hepa-RG cell	BTO	BTO:0005736	Cell lines	Nanomaterials and chemical controls	NP00441-11-G12	250	neutral	NP00441
Biopredic International	Homo sapiens	NCBITaxon	NCBITaxon:9607	Hepa-RG cell	BTO	BTO:0005736	Cell lines	Nanomaterials and chemical controls	NP00509-11-D6	250	neutral	NP00509
Biopredic International	Homo sapiens	NCBITaxon	NCBITaxon:9607	Hepa-RG cell	BTO	BTO:0005736	Cell lines	Nanomaterials and chemical controls	Valinomycin165nM-11-A11	165	n/a	Valinomycin165nM
Biopredic International	Homo sapiens	NCBITaxon	NCBITaxon:9607	Hepa-RG cell	BTO	BTO:0005736	Cell lines	Nanomaterials and chemical controls	Valinomycin165nM-11-B11	165	n/a	Valinomycin165nM
Biopredic International	Homo sapiens	NCBITaxon	NCBITaxon:9607	Hepa-RG cell	BTO	BTO:0005736	Cell lines	Nanomaterials and chemical controls	Valinomycin165nM-11-C11	165	n/a	Valinomycin165nM
Biopredic International	Homo sapiens	NCBITaxon	NCBITaxon:9607	Hepa-RG cell	BTO	BTO:0005736	Cell lines	Nanomaterials and chemical controls	Valinomycin165nM-11-D11	165	n/a	Valinomycin165nM
Biopredic International	Homo sapiens	NCBITaxon	NCBITaxon:9607	Hepa-RG cell	BTO	BTO:0005736	Cell lines	Nanomaterials and chemical controls	Valinomycin165nM_Dil-11-A9	165	n/a	Valinomycin165nM_Dil
Biopredic International	Homo sapiens	NCBITaxon	NCBITaxon:9607	Hepa-RG cell	BTO	BTO:0005736	Cell lines	Nanomaterials and chemical controls	Valinomycin165nM_Dil-11-B9	165	n/a	Valinomycin165nM_Dil
Biopredic International	Homo sapiens	NCBITaxon	NCBITaxon:9607	Hepa-RG cell	BTO	BTO:0005736	Cell lines	Nanomaterials and chemical controls	Valinomycin165nM_Dil-11-C9	165	n/a	Valinomycin165nM_Dil
Biopredic International	Homo sapiens	NCBITaxon	NCBITaxon:9607	Hepa-RG cell	BTO	BTO:0005736	Cell lines	Nanomaterials and chemical controls	Valinomycin165nM_Dil-11-D9	165	n/a	Valinomycin165nM_Dil
Biopredic International	Homo sapiens	NCBITaxon	NCBITaxon:9607	Hepa-RG cell	BTO	BTO:0005736	Cell lines	Nanomaterials and chemical controls	NP00281-11-H6	250	uncoated	NP00281
Biopredic International	Homo sapiens	NCBITaxon	NCBITaxon:9607	Hepa-RG cell	BTO	BTO:0005736	Cell lines	Nanomaterials and chemical controls	NP00514-11-B6	250	uncoated	NP00514
Biopredic International	Homo sapiens	NCBITaxon	NCBITaxon:9607	Hepa-RG cell	BTO	BTO:0005736	Cell lines	Nanomaterials and chemical controls	NP00438-11-G4	250	uncoated	NP00438
Biopredic International	Homo sapiens	NCBITaxon	NCBITaxon:9607	Hepa-RG cell	BTO	BTO:0005736	Cell lines	Nanomaterials and chemical controls	NP00438-11-F11	250	uncoated	NP00438
Biopredic International	Homo sapiens	NCBITaxon	NCBITaxon:9607	Hepa-RG cell	BTO	BTO:0005736	Cell lines	Nanomaterials and chemical controls	ZnOSUPERN-11-A5		n/a	ZnOSUPERN
Biopredic International	Homo sapiens	NCBITaxon	NCBITaxon:9607	Hepa-RG cell	BTO	BTO:0005736	Cell lines	Nanomaterials and chemical controls	ZnOSUPERN-11-H11		n/a	ZnOSUPERN
Biopredic International	Homo sapiens	NCBITaxon	NCBITaxon:9607	Hepa-RG cell	BTO	BTO:0005736	Cell lines	Nanomaterials and chemical controls	NP00459-11-C4	250	neutral	NP00459
Biopredic International	Homo sapiens	NCBITaxon	NCBITaxon:9607	Hepa-RG cell	BTO	BTO:0005736	Cell lines	Nanomaterials and chemical controls	NP00459-11-F10	250	neutral	NP00459
Biopredic International	Homo sapiens	NCBITaxon	NCBITaxon:9607	Hepa-RG cell	BTO	BTO:0005736	Cell lines	Nanomaterials and chemical controls	NP00515-11-C6	250	neutral	NP00515
Biopredic International	Homo sapiens	NCBITaxon	NCBITaxon:9607	Hepa-RG cell	BTO	BTO:0005736	Cell lines	Nanomaterials and chemical controls	NP00282-11-A2	250	uncoated	NP00282
Biopredic International	Homo sapiens	NCBITaxon	NCBITaxon:9607	Hepa-RG cell	BTO	BTO:0005736	Cell lines	Nanomaterials and chemical controls	NP00197-11-G5	250	neutral	NP00197
Biopredic International	Homo sapiens	NCBITaxon	NCBITaxon:9607	Hepa-RG cell	BTO	BTO:0005736	Cell lines	Nanomaterials and chemical controls	NP00197-11-F12	250	neutral	NP00197
Biopredic International	Homo sapiens	NCBITaxon	NCBITaxon:9607	Hepa-RG cell	BTO	BTO:0005736	Cell lines	Nanomaterials and chemical controls	NP00807-12-C1	250	neutral	NP00807
Biopredic International	Homo sapiens	NCBITaxon	NCBITaxon:9607	Hepa-RG cell	BTO	BTO:0005736	Cell lines	Nanomaterials and chemical controls	NP00807-12-A4	250	neutral	NP00807
Biopredic International	Homo sapiens	NCBITaxon	NCBITaxon:9607	Hepa-RG cell	BTO	BTO:0005736	Cell lines	Nanomaterials and chemical controls	NP00807-12-D9	250	neutral	NP00807
Biopredic International	Homo sapiens	NCBITaxon	NCBITaxon:9607	Hepa-RG cell	BTO	BTO:0005736	Cell lines	Nanomaterials and chemical controls	NP00807-12-D11	250	neutral	NP00807
Biopredic International	Homo sapiens	NCBITaxon	NCBITaxon:9607	Hepa-RG cell	BTO	BTO:0005736	Cell lines	Nanomaterials and chemical controls	NP00807-12-B12	250	neutral	NP00807
Biopredic International	Homo sapiens	NCBITaxon	NCBITaxon:9607	Hepa-RG cell	BTO	BTO:0005736	Cell lines	Nanomaterials and chemical controls	NP00213-12-A7	250	uncoated	NP00213
Biopredic International	Homo sapiens	NCBITaxon	NCBITaxon:9607	Hepa-RG cell	BTO	BTO:0005736	Cell lines	Nanomaterials and chemical controls	NP00432-12-A6	250	neutral	NP00432
Biopredic International	Homo sapiens	NCBITaxon	NCBITaxon:9607	Hepa-RG cell	BTO	BTO:0005736	Cell lines	Nanomaterials and chemical controls	NP00436-12-H4	250	uncoated	NP00436
Biopredic International	Homo sapiens	NCBITaxon	NCBITaxon:9607	Hepa-RG cell	BTO	BTO:0005736	Cell lines	Nanomaterials and chemical controls	NP00476-12-E7	250	anionic	NP00476
Biopredic International	Homo sapiens	NCBITaxon	NCBITaxon:9607	Hepa-RG cell	BTO	BTO:0005736	Cell lines	Nanomaterials and chemical controls	NP00480-12-A8	250	anionic	NP00480
Biopredic International	Homo sapiens	NCBITaxon	NCBITaxon:9607	Hepa-RG cell	BTO	BTO:0005736	Cell lines	Nanomaterials and chemical controls	NP00478-12-G7	250	neutral	NP00478
Biopredic International	Homo sapiens	NCBITaxon	NCBITaxon:9607	Hepa-RG cell	BTO	BTO:0005736	Cell lines	Nanomaterials and chemical controls	NP00479-12-H7	250	neutral	NP00479
Biopredic International	Homo sapiens	NCBITaxon	NCBITaxon:9607	Hepa-RG cell	BTO	BTO:0005736	Cell lines	Nanomaterials and chemical controls	NP00477-12-F7	250	neutral	NP00477
Biopredic International	Homo sapiens	NCBITaxon	NCBITaxon:9607	Hepa-RG cell	BTO	BTO:0005736	Cell lines	Nanomaterials and chemical controls	NP00440-12-F4	250	uncoated	NP00440
Biopredic International	Homo sapiens	NCBITaxon	NCBITaxon:9607	Hepa-RG cell	BTO	BTO:0005736	Cell lines	Nanomaterials and chemical controls	NP00440-12-G12	250	uncoated	NP00440
Biopredic International	Homo sapiens	NCBITaxon	NCBITaxon:9607	Hepa-RG cell	BTO	BTO:0005736	Cell lines	Nanomaterials and chemical controls	CdCl2_100microM_Fix-12-F1	100	n/a	CdCl2_100µM_Fix
Biopredic International	Homo sapiens	NCBITaxon	NCBITaxon:9607	Hepa-RG cell	BTO	BTO:0005736	Cell lines	Nanomaterials and chemical controls	CdCl2_100microM_Fix-12-G1	100	n/a	CdCl2_100µM_Fix
Biopredic International	Homo sapiens	NCBITaxon	NCBITaxon:9607	Hepa-RG cell	BTO	BTO:0005736	Cell lines	Nanomaterials and chemical controls	CdCl2_100microM_Fix-12-H1	100	n/a	CdCl2_100µM_Fix
Biopredic International	Homo sapiens	NCBITaxon	NCBITaxon:9607	Hepa-RG cell	BTO	BTO:0005736	Cell lines	Nanomaterials and chemical controls	CdCl2_100microM_Dil-12-A1	100	n/a	CdCl2_100µM_Dil
Biopredic International	Homo sapiens	NCBITaxon	NCBITaxon:9607	Hepa-RG cell	BTO	BTO:0005736	Cell lines	Nanomaterials and chemical controls	CdCl2_100microM_Dil-12-B1	100	n/a	CdCl2_100µM_Dil
Biopredic International	Homo sapiens	NCBITaxon	NCBITaxon:9607	Hepa-RG cell	BTO	BTO:0005736	Cell lines	Nanomaterials and chemical controls	NP00190-12-G6	250	neutral	NP00190
Biopredic International	Homo sapiens	NCBITaxon	NCBITaxon:9607	Hepa-RG cell	BTO	BTO:0005736	Cell lines	Nanomaterials and chemical controls	NP00742-12-B5	250	neutral	NP00742
Biopredic International	Homo sapiens	NCBITaxon	NCBITaxon:9607	Hepa-RG cell	BTO	BTO:0005736	Cell lines	Nanomaterials and chemical controls	NP00194-12-C5	250	neutral	NP00194
Biopredic International	Homo sapiens	NCBITaxon	NCBITaxon:9607	Hepa-RG cell	BTO	BTO:0005736	Cell lines	Nanomaterials and chemical controls	NP00453-12-E3	250	neutral	NP00453
Biopredic International	Homo sapiens	NCBITaxon	NCBITaxon:9607	Hepa-RG cell	BTO	BTO:0005736	Cell lines	Nanomaterials and chemical controls	NP00453-12-F11	250	neutral	NP00453
Biopredic International	Homo sapiens	NCBITaxon	NCBITaxon:9607	Hepa-RG cell	BTO	BTO:0005736	Cell lines	Nanomaterials and chemical controls	NP00455-12-G3	250	neutral	NP00455
Biopredic International	Homo sapiens	NCBITaxon	NCBITaxon:9607	Hepa-RG cell	BTO	BTO:0005736	Cell lines	Nanomaterials and chemical controls	NP00455-12-H11	250	neutral	NP00455
Biopredic International	Homo sapiens	NCBITaxon	NCBITaxon:9607	Hepa-RG cell	BTO	BTO:0005736	Cell lines	Nanomaterials and chemical controls	NP00454-12-F3	250	neutral	NP00454
Biopredic International	Homo sapiens	NCBITaxon	NCBITaxon:9607	Hepa-RG cell	BTO	BTO:0005736	Cell lines	Nanomaterials and chemical controls	NP00454-12-G11	250	neutral	NP00454
Biopredic International	Homo sapiens	NCBITaxon	NCBITaxon:9607	Hepa-RG cell	BTO	BTO:0005736	Cell lines	Nanomaterials and chemical controls	NP00195-12-D5	250	neutral	NP00195
Biopredic International	Homo sapiens	NCBITaxon	NCBITaxon:9607	Hepa-RG cell	BTO	BTO:0005736	Cell lines	Nanomaterials and chemical controls	NP00196-12-E5	250	neutral	NP00196
Biopredic International	Homo sapiens	NCBITaxon	NCBITaxon:9607	Hepa-RG cell	BTO	BTO:0005736	Cell lines	Nanomaterials and chemical controls	NP00647-12-F5	250	neutral	NP00647
Biopredic International	Homo sapiens	NCBITaxon	NCBITaxon:9607	Hepa-RG cell	BTO	BTO:0005736	Cell lines	Nanomaterials and chemical controls	NP00444-12-D2	250	neutral	NP00444
Biopredic International	Homo sapiens	NCBITaxon	NCBITaxon:9607	Hepa-RG cell	BTO	BTO:0005736	Cell lines	Nanomaterials and chemical controls	NP00444-12-A10	250	neutral	NP00444
Biopredic International	Homo sapiens	NCBITaxon	NCBITaxon:9607	Hepa-RG cell	BTO	BTO:0005736	Cell lines	Nanomaterials and chemical controls	NP00450-12-B3	250	uncoated	NP00450
Biopredic International	Homo sapiens	NCBITaxon	NCBITaxon:9607	Hepa-RG cell	BTO	BTO:0005736	Cell lines	Nanomaterials and chemical controls	NP00450-12-G10	250	uncoated	NP00450
Biopredic International	Homo sapiens	NCBITaxon	NCBITaxon:9607	Hepa-RG cell	BTO	BTO:0005736	Cell lines	Nanomaterials and chemical controls	NP00448-12-H2	250	neutral	NP00448
Biopredic International	Homo sapiens	NCBITaxon	NCBITaxon:9607	Hepa-RG cell	BTO	BTO:0005736	Cell lines	Nanomaterials and chemical controls	NP00448-12-E10	250	neutral	NP00448
Biopredic International	Homo sapiens	NCBITaxon	NCBITaxon:9607	Hepa-RG cell	BTO	BTO:0005736	Cell lines	Nanomaterials and chemical controls	NP00445-12-E2	250	neutral	NP00445
Biopredic International	Homo sapiens	NCBITaxon	NCBITaxon:9607	Hepa-RG cell	BTO	BTO:0005736	Cell lines	Nanomaterials and chemical controls	NP00445-12-B10	250	neutral	NP00445
Biopredic International	Homo sapiens	NCBITaxon	NCBITaxon:9607	Hepa-RG cell	BTO	BTO:0005736	Cell lines	Nanomaterials and chemical controls	NP00446-12-F2	250	neutral	NP00446
Biopredic International	Homo sapiens	NCBITaxon	NCBITaxon:9607	Hepa-RG cell	BTO	BTO:0005736	Cell lines	Nanomaterials and chemical controls	NP00446-12-C10	250	neutral	NP00446
Biopredic International	Homo sapiens	NCBITaxon	NCBITaxon:9607	Hepa-RG cell	BTO	BTO:0005736	Cell lines	Nanomaterials and chemical controls	NP00447-12-G2	250	neutral	NP00447
Biopredic International	Homo sapiens	NCBITaxon	NCBITaxon:9607	Hepa-RG cell	BTO	BTO:0005736	Cell lines	Nanomaterials and chemical controls	NP00447-12-D10	250	neutral	NP00447
Biopredic International	Homo sapiens	NCBITaxon	NCBITaxon:9607	Hepa-RG cell	BTO	BTO:0005736	Cell lines	Nanomaterials and chemical controls	NP00449-12-A3	250	uncoated	NP00449
Biopredic International	Homo sapiens	NCBITaxon	NCBITaxon:9607	Hepa-RG cell	BTO	BTO:0005736	Cell lines	Nanomaterials and chemical controls	NP00449-12-F10	250	uncoated	NP00449
Biopredic International	Homo sapiens	NCBITaxon	NCBITaxon:9607	Hepa-RG cell	BTO	BTO:0005736	Cell lines	Nanomaterials and chemical controls	NP00451-12-C3	250	uncoated	NP00451
Biopredic International	Homo sapiens	NCBITaxon	NCBITaxon:9607	Hepa-RG cell	BTO	BTO:0005736	Cell lines	Nanomaterials and chemical controls	NP00451-12-H10	250	uncoated	NP00451
Biopredic International	Homo sapiens	NCBITaxon	NCBITaxon:9607	Hepa-RG cell	BTO	BTO:0005736	Cell lines	Nanomaterials and chemical controls	NP00452-12-D3	250	uncoated	NP00452
Biopredic International	Homo sapiens	NCBITaxon	NCBITaxon:9607	Hepa-RG cell	BTO	BTO:0005736	Cell lines	Nanomaterials and chemical controls	NP00452-12-E11	250	uncoated	NP00452
Biopredic International	Homo sapiens	NCBITaxon	NCBITaxon:9607	Hepa-RG cell	BTO	BTO:0005736	Cell lines	Nanomaterials and chemical controls	NP00503-12-E6	250	neutral	NP00503
Biopredic International	Homo sapiens	NCBITaxon	NCBITaxon:9607	Hepa-RG cell	BTO	BTO:0005736	Cell lines	Nanomaterials and chemical controls	NP00443-12-C2	250	neutral	NP00443
Biopredic International	Homo sapiens	NCBITaxon	NCBITaxon:9607	Hepa-RG cell	BTO	BTO:0005736	Cell lines	Nanomaterials and chemical controls	NP00443-12-H9	250	neutral	NP00443
Biopredic International	Homo sapiens	NCBITaxon	NCBITaxon:9607	Hepa-RG cell	BTO	BTO:0005736	Cell lines	Nanomaterials and chemical controls	NP00456-12-H3	250	neutral	NP00456
Biopredic International	Homo sapiens	NCBITaxon	NCBITaxon:9607	Hepa-RG cell	BTO	BTO:0005736	Cell lines	Nanomaterials and chemical controls	NP00456-12-A12	250	neutral	NP00456
Biopredic International	Homo sapiens	NCBITaxon	NCBITaxon:9607	Hepa-RG cell	BTO	BTO:0005736	Cell lines	Nanomaterials and chemical controls	NP00458-12-B4	250	neutral	NP00458
Biopredic International	Homo sapiens	NCBITaxon	NCBITaxon:9607	Hepa-RG cell	BTO	BTO:0005736	Cell lines	Nanomaterials and chemical controls	NP00458-12-C12	250	neutral	NP00458
Biopredic International	Homo sapiens	NCBITaxon	NCBITaxon:9607	Hepa-RG cell	BTO	BTO:0005736	Cell lines	Nanomaterials and chemical controls	NP00442-12-D4	250	uncoated	NP00442
Biopredic International	Homo sapiens	NCBITaxon	NCBITaxon:9607	Hepa-RG cell	BTO	BTO:0005736	Cell lines	Nanomaterials and chemical controls	NP00442-12-E12	250	uncoated	NP00442
Biopredic International	Homo sapiens	NCBITaxon	NCBITaxon:9607	Hepa-RG cell	BTO	BTO:0005736	Cell lines	Nanomaterials and chemical controls	NP00437-12-E4	250	uncoated	NP00437
Biopredic International	Homo sapiens	NCBITaxon	NCBITaxon:9607	Hepa-RG cell	BTO	BTO:0005736	Cell lines	Nanomaterials and chemical controls	NP00437-12-F12	250	uncoated	NP00437
Biopredic International	Homo sapiens	NCBITaxon	NCBITaxon:9607	Hepa-RG cell	BTO	BTO:0005736	Cell lines	Nanomaterials and chemical controls	NC-12-D1		n/a	NC
Biopredic International	Homo sapiens	NCBITaxon	NCBITaxon:9607	Hepa-RG cell	BTO	BTO:0005736	Cell lines	Nanomaterials and chemical controls	NC-12-E1		n/a	NC
Biopredic International	Homo sapiens	NCBITaxon	NCBITaxon:9607	Hepa-RG cell	BTO	BTO:0005736	Cell lines	Nanomaterials and chemical controls	NC-12-E9		n/a	NC
Biopredic International	Homo sapiens	NCBITaxon	NCBITaxon:9607	Hepa-RG cell	BTO	BTO:0005736	Cell lines	Nanomaterials and chemical controls	NC-12-F9		n/a	NC
Biopredic International	Homo sapiens	NCBITaxon	NCBITaxon:9607	Hepa-RG cell	BTO	BTO:0005736	Cell lines	Nanomaterials and chemical controls	NP00375-12-B2	250	cationic	NP00375
Biopredic International	Homo sapiens	NCBITaxon	NCBITaxon:9607	Hepa-RG cell	BTO	BTO:0005736	Cell lines	Nanomaterials and chemical controls	NP00375-12-G9	250	cationic	NP00375
Biopredic International	Homo sapiens	NCBITaxon	NCBITaxon:9607	Hepa-RG cell	BTO	BTO:0005736	Cell lines	Nanomaterials and chemical controls	NP00484-12-E8	250	neutral	NP00484
Biopredic International	Homo sapiens	NCBITaxon	NCBITaxon:9607	Hepa-RG cell	BTO	BTO:0005736	Cell lines	Nanomaterials and chemical controls	NP00485-12-F8	250	neutral	NP00485
Biopredic International	Homo sapiens	NCBITaxon	NCBITaxon:9607	Hepa-RG cell	BTO	BTO:0005736	Cell lines	Nanomaterials and chemical controls	NP00482-12-C8	250	neutral	NP00482
Biopredic International	Homo sapiens	NCBITaxon	NCBITaxon:9607	Hepa-RG cell	BTO	BTO:0005736	Cell lines	Nanomaterials and chemical controls	NP00481-12-B8	250	positive	NP00481
Biopredic International	Homo sapiens	NCBITaxon	NCBITaxon:9607	Hepa-RG cell	BTO	BTO:0005736	Cell lines	Nanomaterials and chemical controls	NP00483-12-D8	250	neutral	NP00483
Biopredic International	Homo sapiens	NCBITaxon	NCBITaxon:9607	Hepa-RG cell	BTO	BTO:0005736	Cell lines	Nanomaterials and chemical controls	NP00261-12-B7	250	uncoated	NP00261
Biopredic International	Homo sapiens	NCBITaxon	NCBITaxon:9607	Hepa-RG cell	BTO	BTO:0005736	Cell lines	Nanomaterials and chemical controls	NP00254-12-F6	250	uncoated	NP00254
Biopredic International	Homo sapiens	NCBITaxon	NCBITaxon:9607	Hepa-RG cell	BTO	BTO:0005736	Cell lines	Nanomaterials and chemical controls	NP00441-12-H5	250	neutral	NP00441
Biopredic International	Homo sapiens	NCBITaxon	NCBITaxon:9607	Hepa-RG cell	BTO	BTO:0005736	Cell lines	Nanomaterials and chemical controls	NP00509-12-D6	250	neutral	NP00509
Biopredic International	Homo sapiens	NCBITaxon	NCBITaxon:9607	Hepa-RG cell	BTO	BTO:0005736	Cell lines	Nanomaterials and chemical controls	Valinomycin165nM-12-A11	165	n/a	Valinomycin165nM
Biopredic International	Homo sapiens	NCBITaxon	NCBITaxon:9607	Hepa-RG cell	BTO	BTO:0005736	Cell lines	Nanomaterials and chemical controls	Valinomycin165nM-12-B11	165	n/a	Valinomycin165nM
Biopredic International	Homo sapiens	NCBITaxon	NCBITaxon:9607	Hepa-RG cell	BTO	BTO:0005736	Cell lines	Nanomaterials and chemical controls	Valinomycin165nM-12-C11	165	n/a	Valinomycin165nM
Biopredic International	Homo sapiens	NCBITaxon	NCBITaxon:9607	Hepa-RG cell	BTO	BTO:0005736	Cell lines	Nanomaterials and chemical controls	Valinomycin165nM_Dil-12-A9	165	n/a	Valinomycin165nM_Dil
Biopredic International	Homo sapiens	NCBITaxon	NCBITaxon:9607	Hepa-RG cell	BTO	BTO:0005736	Cell lines	Nanomaterials and chemical controls	Valinomycin165nM_Dil-12-B9	165	n/a	Valinomycin165nM_Dil
Biopredic International	Homo sapiens	NCBITaxon	NCBITaxon:9607	Hepa-RG cell	BTO	BTO:0005736	Cell lines	Nanomaterials and chemical controls	Valinomycin165nM_Dil-12-C9	165	n/a	Valinomycin165nM_Dil
Biopredic International	Homo sapiens	NCBITaxon	NCBITaxon:9607	Hepa-RG cell	BTO	BTO:0005736	Cell lines	Nanomaterials and chemical controls	NP00281-12-H6	250	uncoated	NP00281
Biopredic International	Homo sapiens	NCBITaxon	NCBITaxon:9607	Hepa-RG cell	BTO	BTO:0005736	Cell lines	Nanomaterials and chemical controls	NP00514-12-B6	250	uncoated	NP00514
Biopredic International	Homo sapiens	NCBITaxon	NCBITaxon:9607	Hepa-RG cell	BTO	BTO:0005736	Cell lines	Nanomaterials and chemical controls	NP00438-12-G4	250	uncoated	NP00438
Biopredic International	Homo sapiens	NCBITaxon	NCBITaxon:9607	Hepa-RG cell	BTO	BTO:0005736	Cell lines	Nanomaterials and chemical controls	NP00438-12-H12	250	uncoated	NP00438
Biopredic International	Homo sapiens	NCBITaxon	NCBITaxon:9607	Hepa-RG cell	BTO	BTO:0005736	Cell lines	Nanomaterials and chemical controls	ZnOSUPERN-12-A5		n/a	ZnOSUPERN
Biopredic International	Homo sapiens	NCBITaxon	NCBITaxon:9607	Hepa-RG cell	BTO	BTO:0005736	Cell lines	Nanomaterials and chemical controls	NP00459-12-C4	250	neutral	NP00459
Biopredic International	Homo sapiens	NCBITaxon	NCBITaxon:9607	Hepa-RG cell	BTO	BTO:0005736	Cell lines	Nanomaterials and chemical controls	NP00459-12-D12	250	neutral	NP00459
Biopredic International	Homo sapiens	NCBITaxon	NCBITaxon:9607	Hepa-RG cell	BTO	BTO:0005736	Cell lines	Nanomaterials and chemical controls	NP00515-12-C6	250	neutral	NP00515
Biopredic International	Homo sapiens	NCBITaxon	NCBITaxon:9607	Hepa-RG cell	BTO	BTO:0005736	Cell lines	Nanomaterials and chemical controls	NP00282-12-A2	250	uncoated	NP00282
Biopredic International	Homo sapiens	NCBITaxon	NCBITaxon:9607	Hepa-RG cell	BTO	BTO:0005736	Cell lines	Nanomaterials and chemical controls	NP00197-12-G5	250	neutral	NP00197
Biopredic International	Homo sapiens	NCBITaxon	NCBITaxon:9607	Hepa-RG cell	BTO	BTO:0005736	Cell lines	Nanomaterials and chemical controls	NP00522-13-B4	250	neutral	NP00522
Biopredic International	Homo sapiens	NCBITaxon	NCBITaxon:9607	Hepa-RG cell	BTO	BTO:0005736	Cell lines	Nanomaterials and chemical controls	NP00522-13-E10	250	neutral	NP00522
Biopredic International	Homo sapiens	NCBITaxon	NCBITaxon:9607	Hepa-RG cell	BTO	BTO:0005736	Cell lines	Nanomaterials and chemical controls	NP00523-13-A4	250	neutral	NP00523
Biopredic International	Homo sapiens	NCBITaxon	NCBITaxon:9607	Hepa-RG cell	BTO	BTO:0005736	Cell lines	Nanomaterials and chemical controls	NP00523-13-D10	250	neutral	NP00523
Biopredic International	Homo sapiens	NCBITaxon	NCBITaxon:9607	Hepa-RG cell	BTO	BTO:0005736	Cell lines	Nanomaterials and chemical controls	CdCl2_100microM_Fix-13-E5	100	n/a	CdCl2_100µM_Fix
Biopredic International	Homo sapiens	NCBITaxon	NCBITaxon:9607	Hepa-RG cell	BTO	BTO:0005736	Cell lines	Nanomaterials and chemical controls	CdCl2_100microM_Fix-13-F11	100	n/a	CdCl2_100µM_Fix
Biopredic International	Homo sapiens	NCBITaxon	NCBITaxon:9607	Hepa-RG cell	BTO	BTO:0005736	Cell lines	Nanomaterials and chemical controls	CdCl2_100microM_Fix-13-G11	100	n/a	CdCl2_100µM_Fix
Biopredic International	Homo sapiens	NCBITaxon	NCBITaxon:9607	Hepa-RG cell	BTO	BTO:0005736	Cell lines	Nanomaterials and chemical controls	CdCl2_100microM_Dil-13-D2	100	n/a	CdCl2_100µM_Dil
Biopredic International	Homo sapiens	NCBITaxon	NCBITaxon:9607	Hepa-RG cell	BTO	BTO:0005736	Cell lines	Nanomaterials and chemical controls	CdCl2_100microM_Dil-13-E2	100	n/a	CdCl2_100µM_Dil
Biopredic International	Homo sapiens	NCBITaxon	NCBITaxon:9607	Hepa-RG cell	BTO	BTO:0005736	Cell lines	Nanomaterials and chemical controls	CdCl2_100microM_Dil-13-F7	100	n/a	CdCl2_100µM_Dil
Biopredic International	Homo sapiens	NCBITaxon	NCBITaxon:9607	Hepa-RG cell	BTO	BTO:0005736	Cell lines	Nanomaterials and chemical controls	CdCl2_100microM_Dil-13-G7	100	n/a	CdCl2_100µM_Dil
Biopredic International	Homo sapiens	NCBITaxon	NCBITaxon:9607	Hepa-RG cell	BTO	BTO:0005736	Cell lines	Nanomaterials and chemical controls	NP00524-13-A3	250	neutral	NP00524
Biopredic International	Homo sapiens	NCBITaxon	NCBITaxon:9607	Hepa-RG cell	BTO	BTO:0005736	Cell lines	Nanomaterials and chemical controls	NP00524-13-D9	250	neutral	NP00524
Biopredic International	Homo sapiens	NCBITaxon	NCBITaxon:9607	Hepa-RG cell	BTO	BTO:0005736	Cell lines	Nanomaterials and chemical controls	NP00525-13-B3	250	neutral	NP00525
Biopredic International	Homo sapiens	NCBITaxon	NCBITaxon:9607	Hepa-RG cell	BTO	BTO:0005736	Cell lines	Nanomaterials and chemical controls	NP00525-13-E9	250	neutral	NP00525
Biopredic International	Homo sapiens	NCBITaxon	NCBITaxon:9607	Hepa-RG cell	BTO	BTO:0005736	Cell lines	Nanomaterials and chemical controls	NP00526-13-C3	250	neutral	NP00526
Biopredic International	Homo sapiens	NCBITaxon	NCBITaxon:9607	Hepa-RG cell	BTO	BTO:0005736	Cell lines	Nanomaterials and chemical controls	NP00526-13-F9	250	neutral	NP00526
Biopredic International	Homo sapiens	NCBITaxon	NCBITaxon:9607	Hepa-RG cell	BTO	BTO:0005736	Cell lines	Nanomaterials and chemical controls	NP00527-13-D3	250	neutral	NP00527
Biopredic International	Homo sapiens	NCBITaxon	NCBITaxon:9607	Hepa-RG cell	BTO	BTO:0005736	Cell lines	Nanomaterials and chemical controls	NP00527-13-G9	250	neutral	NP00527
Biopredic International	Homo sapiens	NCBITaxon	NCBITaxon:9607	Hepa-RG cell	BTO	BTO:0005736	Cell lines	Nanomaterials and chemical controls	NP00528-13-E3	250	neutral	NP00528
Biopredic International	Homo sapiens	NCBITaxon	NCBITaxon:9607	Hepa-RG cell	BTO	BTO:0005736	Cell lines	Nanomaterials and chemical controls	NP00528-13-H9	250	neutral	NP00528
Biopredic International	Homo sapiens	NCBITaxon	NCBITaxon:9607	Hepa-RG cell	BTO	BTO:0005736	Cell lines	Nanomaterials and chemical controls	NP00529-13-F3	250	neutral	NP00529
Biopredic International	Homo sapiens	NCBITaxon	NCBITaxon:9607	Hepa-RG cell	BTO	BTO:0005736	Cell lines	Nanomaterials and chemical controls	NP00529-13-A10	250	neutral	NP00529
Biopredic International	Homo sapiens	NCBITaxon	NCBITaxon:9607	Hepa-RG cell	BTO	BTO:0005736	Cell lines	Nanomaterials and chemical controls	NP00530-13-C4	250	neutral	NP00530
Biopredic International	Homo sapiens	NCBITaxon	NCBITaxon:9607	Hepa-RG cell	BTO	BTO:0005736	Cell lines	Nanomaterials and chemical controls	NP00530-13-F10	250	neutral	NP00530
Biopredic International	Homo sapiens	NCBITaxon	NCBITaxon:9607	Hepa-RG cell	BTO	BTO:0005736	Cell lines	Nanomaterials and chemical controls	NP00531-13-G3	250	uncoated	NP00531
Biopredic International	Homo sapiens	NCBITaxon	NCBITaxon:9607	Hepa-RG cell	BTO	BTO:0005736	Cell lines	Nanomaterials and chemical controls	NP00531-13-B10	250	uncoated	NP00531
Biopredic International	Homo sapiens	NCBITaxon	NCBITaxon:9607	Hepa-RG cell	BTO	BTO:0005736	Cell lines	Nanomaterials and chemical controls	NP00532-13-H3	250	uncoated	NP00532
Biopredic International	Homo sapiens	NCBITaxon	NCBITaxon:9607	Hepa-RG cell	BTO	BTO:0005736	Cell lines	Nanomaterials and chemical controls	NP00532-13-C10	250	uncoated	NP00532
Biopredic International	Homo sapiens	NCBITaxon	NCBITaxon:9607	Hepa-RG cell	BTO	BTO:0005736	Cell lines	Nanomaterials and chemical controls	NC-13-F1		n/a	NC
Biopredic International	Homo sapiens	NCBITaxon	NCBITaxon:9607	Hepa-RG cell	BTO	BTO:0005736	Cell lines	Nanomaterials and chemical controls	NC-13-G1		n/a	NC
Biopredic International	Homo sapiens	NCBITaxon	NCBITaxon:9607	Hepa-RG cell	BTO	BTO:0005736	Cell lines	Nanomaterials and chemical controls	NC-13-B7		n/a	NC
Biopredic International	Homo sapiens	NCBITaxon	NCBITaxon:9607	Hepa-RG cell	BTO	BTO:0005736	Cell lines	Nanomaterials and chemical controls	NC-13-C7		n/a	NC
Biopredic International	Homo sapiens	NCBITaxon	NCBITaxon:9607	Hepa-RG cell	BTO	BTO:0005736	Cell lines	Nanomaterials and chemical controls	NP00375-13-B2	250	cationic	NP00375
Biopredic International	Homo sapiens	NCBITaxon	NCBITaxon:9607	Hepa-RG cell	BTO	BTO:0005736	Cell lines	Nanomaterials and chemical controls	NP00375-13-C9	250	cationic	NP00375
Biopredic International	Homo sapiens	NCBITaxon	NCBITaxon:9607	Hepa-RG cell	BTO	BTO:0005736	Cell lines	Nanomaterials and chemical controls	NP00533-13-D4	250	n/a	NP00533
Biopredic International	Homo sapiens	NCBITaxon	NCBITaxon:9607	Hepa-RG cell	BTO	BTO:0005736	Cell lines	Nanomaterials and chemical controls	NP00533-13-G10	250	n/a	NP00533
Biopredic International	Homo sapiens	NCBITaxon	NCBITaxon:9607	Hepa-RG cell	BTO	BTO:0005736	Cell lines	Nanomaterials and chemical controls	SiO2Solv3-13-G4		n/a	SiO2Solv3
Biopredic International	Homo sapiens	NCBITaxon	NCBITaxon:9607	Hepa-RG cell	BTO	BTO:0005736	Cell lines	Nanomaterials and chemical controls	SiO2Solv3-13-B11		n/a	SiO2Solv3
Biopredic International	Homo sapiens	NCBITaxon	NCBITaxon:9607	Hepa-RG cell	BTO	BTO:0005736	Cell lines	Nanomaterials and chemical controls	SiO2Solv2-13-F4		n/a	SiO2Solv2
Biopredic International	Homo sapiens	NCBITaxon	NCBITaxon:9607	Hepa-RG cell	BTO	BTO:0005736	Cell lines	Nanomaterials and chemical controls	SiO2Solv2-13-A11		n/a	SiO2Solv2
Biopredic International	Homo sapiens	NCBITaxon	NCBITaxon:9607	Hepa-RG cell	BTO	BTO:0005736	Cell lines	Nanomaterials and chemical controls	SiO2Solv1-13-E4		n/a	SiO2Solv1
Biopredic International	Homo sapiens	NCBITaxon	NCBITaxon:9607	Hepa-RG cell	BTO	BTO:0005736	Cell lines	Nanomaterials and chemical controls	SiO2Solv1-13-H10		n/a	SiO2Solv1
Biopredic International	Homo sapiens	NCBITaxon	NCBITaxon:9607	Hepa-RG cell	BTO	BTO:0005736	Cell lines	Nanomaterials and chemical controls	SiO2Solv4-13-H4		n/a	SiO2Solv4
Biopredic International	Homo sapiens	NCBITaxon	NCBITaxon:9607	Hepa-RG cell	BTO	BTO:0005736	Cell lines	Nanomaterials and chemical controls	SiO2Solv4-13-C11		n/a	SiO2Solv4
Biopredic International	Homo sapiens	NCBITaxon	NCBITaxon:9607	Hepa-RG cell	BTO	BTO:0005736	Cell lines	Nanomaterials and chemical controls	Valinomycin165nM-13-C5	165	n/a	Valinomycin165nM
Biopredic International	Homo sapiens	NCBITaxon	NCBITaxon:9607	Hepa-RG cell	BTO	BTO:0005736	Cell lines	Nanomaterials and chemical controls	Valinomycin165nM-13-D5	165	n/a	Valinomycin165nM
Biopredic International	Homo sapiens	NCBITaxon	NCBITaxon:9607	Hepa-RG cell	BTO	BTO:0005736	Cell lines	Nanomaterials and chemical controls	Valinomycin165nM-13-D11	165	n/a	Valinomycin165nM
Biopredic International	Homo sapiens	NCBITaxon	NCBITaxon:9607	Hepa-RG cell	BTO	BTO:0005736	Cell lines	Nanomaterials and chemical controls	Valinomycin165nM-13-E11	165	n/a	Valinomycin165nM
Biopredic International	Homo sapiens	NCBITaxon	NCBITaxon:9607	Hepa-RG cell	BTO	BTO:0005736	Cell lines	Nanomaterials and chemical controls	Valinomycin165nM_Dil-13-D6	165	n/a	Valinomycin165nM_Dil
Biopredic International	Homo sapiens	NCBITaxon	NCBITaxon:9607	Hepa-RG cell	BTO	BTO:0005736	Cell lines	Nanomaterials and chemical controls	Valinomycin165nM_Dil-13-E6	165	n/a	Valinomycin165nM_Dil
Biopredic International	Homo sapiens	NCBITaxon	NCBITaxon:9607	Hepa-RG cell	BTO	BTO:0005736	Cell lines	Nanomaterials and chemical controls	Valinomycin165nM_Dil-13-B8	165	n/a	Valinomycin165nM_Dil
Biopredic International	Homo sapiens	NCBITaxon	NCBITaxon:9607	Hepa-RG cell	BTO	BTO:0005736	Cell lines	Nanomaterials and chemical controls	Valinomycin165nM_Dil-13-C8	165	n/a	Valinomycin165nM_Dil
Biopredic International	Homo sapiens	NCBITaxon	NCBITaxon:9607	Hepa-RG cell	BTO	BTO:0005736	Cell lines	Nanomaterials and chemical controls	NP00522-14-B4	250	neutral	NP00522
Biopredic International	Homo sapiens	NCBITaxon	NCBITaxon:9607	Hepa-RG cell	BTO	BTO:0005736	Cell lines	Nanomaterials and chemical controls	NP00522-14-E9	250	neutral	NP00522
Biopredic International	Homo sapiens	NCBITaxon	NCBITaxon:9607	Hepa-RG cell	BTO	BTO:0005736	Cell lines	Nanomaterials and chemical controls	NP00651-14-B5	250	anionic	NP00651
Biopredic International	Homo sapiens	NCBITaxon	NCBITaxon:9607	Hepa-RG cell	BTO	BTO:0005736	Cell lines	Nanomaterials and chemical controls	NP00651-14-E10	250	anionic	NP00651
Biopredic International	Homo sapiens	NCBITaxon	NCBITaxon:9607	Hepa-RG cell	BTO	BTO:0005736	Cell lines	Nanomaterials and chemical controls	NP00523-14-A4	250	neutral	NP00523
Biopredic International	Homo sapiens	NCBITaxon	NCBITaxon:9607	Hepa-RG cell	BTO	BTO:0005736	Cell lines	Nanomaterials and chemical controls	NP00523-14-D9	250	neutral	NP00523
Biopredic International	Homo sapiens	NCBITaxon	NCBITaxon:9607	Hepa-RG cell	BTO	BTO:0005736	Cell lines	Nanomaterials and chemical controls	NP00253-14-A5	250	neutral	NP00253
Biopredic International	Homo sapiens	NCBITaxon	NCBITaxon:9607	Hepa-RG cell	BTO	BTO:0005736	Cell lines	Nanomaterials and chemical controls	NP00253-14-D10	250	neutral	NP00253
Biopredic International	Homo sapiens	NCBITaxon	NCBITaxon:9607	Hepa-RG cell	BTO	BTO:0005736	Cell lines	Nanomaterials and chemical controls	NP00652-14-G5	250	anionic	NP00652
Biopredic International	Homo sapiens	NCBITaxon	NCBITaxon:9607	Hepa-RG cell	BTO	BTO:0005736	Cell lines	Nanomaterials and chemical controls	NP00652-14-F10	250	anionic	NP00652
Biopredic International	Homo sapiens	NCBITaxon	NCBITaxon:9607	Hepa-RG cell	BTO	BTO:0005736	Cell lines	Nanomaterials and chemical controls	CdCl2_100microM_Fix-14-E5	100	n/a	CdCl2_100µM_Fix
Biopredic International	Homo sapiens	NCBITaxon	NCBITaxon:9607	Hepa-RG cell	BTO	BTO:0005736	Cell lines	Nanomaterials and chemical controls	CdCl2_100microM_Fix-14-F5	100	n/a	CdCl2_100µM_Fix
Biopredic International	Homo sapiens	NCBITaxon	NCBITaxon:9607	Hepa-RG cell	BTO	BTO:0005736	Cell lines	Nanomaterials and chemical controls	CdCl2_100microM_Fix-14-D12	100	n/a	CdCl2_100µM_Fix
Biopredic International	Homo sapiens	NCBITaxon	NCBITaxon:9607	Hepa-RG cell	BTO	BTO:0005736	Cell lines	Nanomaterials and chemical controls	CdCl2_100microM_Fix-14-E12	100	n/a	CdCl2_100µM_Fix
Biopredic International	Homo sapiens	NCBITaxon	NCBITaxon:9607	Hepa-RG cell	BTO	BTO:0005736	Cell lines	Nanomaterials and chemical controls	CdCl2_100microM_Dil-14-D2	100	n/a	CdCl2_100µM_Dil
Biopredic International	Homo sapiens	NCBITaxon	NCBITaxon:9607	Hepa-RG cell	BTO	BTO:0005736	Cell lines	Nanomaterials and chemical controls	CdCl2_100microM_Dil-14-E2	100	n/a	CdCl2_100µM_Dil
Biopredic International	Homo sapiens	NCBITaxon	NCBITaxon:9607	Hepa-RG cell	BTO	BTO:0005736	Cell lines	Nanomaterials and chemical controls	CdCl2_100microM_Dil-14-F7	100	n/a	CdCl2_100µM_Dil
Biopredic International	Homo sapiens	NCBITaxon	NCBITaxon:9607	Hepa-RG cell	BTO	BTO:0005736	Cell lines	Nanomaterials and chemical controls	CdCl2_100microM_Dil-14-G7	100	n/a	CdCl2_100µM_Dil
Biopredic International	Homo sapiens	NCBITaxon	NCBITaxon:9607	Hepa-RG cell	BTO	BTO:0005736	Cell lines	Nanomaterials and chemical controls	NP00524-14-A3	250	neutral	NP00524
Biopredic International	Homo sapiens	NCBITaxon	NCBITaxon:9607	Hepa-RG cell	BTO	BTO:0005736	Cell lines	Nanomaterials and chemical controls	NP00524-14-D8	250	neutral	NP00524
Biopredic International	Homo sapiens	NCBITaxon	NCBITaxon:9607	Hepa-RG cell	BTO	BTO:0005736	Cell lines	Nanomaterials and chemical controls	NP00525-14-B3	250	neutral	NP00525
Biopredic International	Homo sapiens	NCBITaxon	NCBITaxon:9607	Hepa-RG cell	BTO	BTO:0005736	Cell lines	Nanomaterials and chemical controls	NP00525-14-E8	250	neutral	NP00525
Biopredic International	Homo sapiens	NCBITaxon	NCBITaxon:9607	Hepa-RG cell	BTO	BTO:0005736	Cell lines	Nanomaterials and chemical controls	NP00526-14-C3	250	neutral	NP00526
Biopredic International	Homo sapiens	NCBITaxon	NCBITaxon:9607	Hepa-RG cell	BTO	BTO:0005736	Cell lines	Nanomaterials and chemical controls	NP00526-14-F8	250	neutral	NP00526
Biopredic International	Homo sapiens	NCBITaxon	NCBITaxon:9607	Hepa-RG cell	BTO	BTO:0005736	Cell lines	Nanomaterials and chemical controls	NP00527-14-D3	250	neutral	NP00527
Biopredic International	Homo sapiens	NCBITaxon	NCBITaxon:9607	Hepa-RG cell	BTO	BTO:0005736	Cell lines	Nanomaterials and chemical controls	NP00527-14-G8	250	neutral	NP00527
Biopredic International	Homo sapiens	NCBITaxon	NCBITaxon:9607	Hepa-RG cell	BTO	BTO:0005736	Cell lines	Nanomaterials and chemical controls	NP00528-14-E3	250	neutral	NP00528
Biopredic International	Homo sapiens	NCBITaxon	NCBITaxon:9607	Hepa-RG cell	BTO	BTO:0005736	Cell lines	Nanomaterials and chemical controls	NP00528-14-H8	250	neutral	NP00528
Biopredic International	Homo sapiens	NCBITaxon	NCBITaxon:9607	Hepa-RG cell	BTO	BTO:0005736	Cell lines	Nanomaterials and chemical controls	NP00529-14-F3	250	neutral	NP00529
Biopredic International	Homo sapiens	NCBITaxon	NCBITaxon:9607	Hepa-RG cell	BTO	BTO:0005736	Cell lines	Nanomaterials and chemical controls	NP00529-14-A9	250	neutral	NP00529
Biopredic International	Homo sapiens	NCBITaxon	NCBITaxon:9607	Hepa-RG cell	BTO	BTO:0005736	Cell lines	Nanomaterials and chemical controls	NP00530-14-C4	250	neutral	NP00530
Biopredic International	Homo sapiens	NCBITaxon	NCBITaxon:9607	Hepa-RG cell	BTO	BTO:0005736	Cell lines	Nanomaterials and chemical controls	NP00530-14-F9	250	neutral	NP00530
Biopredic International	Homo sapiens	NCBITaxon	NCBITaxon:9607	Hepa-RG cell	BTO	BTO:0005736	Cell lines	Nanomaterials and chemical controls	NP00531-14-G3	250	uncoated	NP00531
Biopredic International	Homo sapiens	NCBITaxon	NCBITaxon:9607	Hepa-RG cell	BTO	BTO:0005736	Cell lines	Nanomaterials and chemical controls	NP00531-14-B9	250	uncoated	NP00531
Biopredic International	Homo sapiens	NCBITaxon	NCBITaxon:9607	Hepa-RG cell	BTO	BTO:0005736	Cell lines	Nanomaterials and chemical controls	NP00532-14-H3	250	uncoated	NP00532
Biopredic International	Homo sapiens	NCBITaxon	NCBITaxon:9607	Hepa-RG cell	BTO	BTO:0005736	Cell lines	Nanomaterials and chemical controls	NP00532-14-C9	250	uncoated	NP00532
Biopredic International	Homo sapiens	NCBITaxon	NCBITaxon:9607	Hepa-RG cell	BTO	BTO:0005736	Cell lines	Nanomaterials and chemical controls	medium_b-14-E6		n/a	medium_b
Biopredic International	Homo sapiens	NCBITaxon	NCBITaxon:9607	Hepa-RG cell	BTO	BTO:0005736	Cell lines	Nanomaterials and chemical controls	medium_b-14-C11		n/a	medium_b
Biopredic International	Homo sapiens	NCBITaxon	NCBITaxon:9607	Hepa-RG cell	BTO	BTO:0005736	Cell lines	Nanomaterials and chemical controls	medium_c-14-D6		n/a	medium_c
Biopredic International	Homo sapiens	NCBITaxon	NCBITaxon:9607	Hepa-RG cell	BTO	BTO:0005736	Cell lines	Nanomaterials and chemical controls	medium_c-14-B11		n/a	medium_c
Biopredic International	Homo sapiens	NCBITaxon	NCBITaxon:9607	Hepa-RG cell	BTO	BTO:0005736	Cell lines	Nanomaterials and chemical controls	NC-14-F1		n/a	NC
Biopredic International	Homo sapiens	NCBITaxon	NCBITaxon:9607	Hepa-RG cell	BTO	BTO:0005736	Cell lines	Nanomaterials and chemical controls	NC-14-G1		n/a	NC
Biopredic International	Homo sapiens	NCBITaxon	NCBITaxon:9607	Hepa-RG cell	BTO	BTO:0005736	Cell lines	Nanomaterials and chemical controls	NC-14-C2		n/a	NC
Biopredic International	Homo sapiens	NCBITaxon	NCBITaxon:9607	Hepa-RG cell	BTO	BTO:0005736	Cell lines	Nanomaterials and chemical controls	NC-14-E7		n/a	NC
Biopredic International	Homo sapiens	NCBITaxon	NCBITaxon:9607	Hepa-RG cell	BTO	BTO:0005736	Cell lines	Nanomaterials and chemical controls	NP00375-14-B2	250	cationic	NP00375
Biopredic International	Homo sapiens	NCBITaxon	NCBITaxon:9607	Hepa-RG cell	BTO	BTO:0005736	Cell lines	Nanomaterials and chemical controls	NP00375-14-C8	250	cationic	NP00375
Biopredic International	Homo sapiens	NCBITaxon	NCBITaxon:9607	Hepa-RG cell	BTO	BTO:0005736	Cell lines	Nanomaterials and chemical controls	NP00533-14-D4	250	n/a	NP00533
Biopredic International	Homo sapiens	NCBITaxon	NCBITaxon:9607	Hepa-RG cell	BTO	BTO:0005736	Cell lines	Nanomaterials and chemical controls	NP00533-14-G9	250	n/a	NP00533
Biopredic International	Homo sapiens	NCBITaxon	NCBITaxon:9607	Hepa-RG cell	BTO	BTO:0005736	Cell lines	Nanomaterials and chemical controls	SiO2Solv3-14-G4		n/a	SiO2Solv3
Biopredic International	Homo sapiens	NCBITaxon	NCBITaxon:9607	Hepa-RG cell	BTO	BTO:0005736	Cell lines	Nanomaterials and chemical controls	SiO2Solv3-14-B10		n/a	SiO2Solv3
Biopredic International	Homo sapiens	NCBITaxon	NCBITaxon:9607	Hepa-RG cell	BTO	BTO:0005736	Cell lines	Nanomaterials and chemical controls	SiO2Solv2-14-F4		n/a	SiO2Solv2
Biopredic International	Homo sapiens	NCBITaxon	NCBITaxon:9607	Hepa-RG cell	BTO	BTO:0005736	Cell lines	Nanomaterials and chemical controls	SiO2Solv2-14-A10		n/a	SiO2Solv2
Biopredic International	Homo sapiens	NCBITaxon	NCBITaxon:9607	Hepa-RG cell	BTO	BTO:0005736	Cell lines	Nanomaterials and chemical controls	SiO2Solv1-14-E4		n/a	SiO2Solv1
Biopredic International	Homo sapiens	NCBITaxon	NCBITaxon:9607	Hepa-RG cell	BTO	BTO:0005736	Cell lines	Nanomaterials and chemical controls	SiO2Solv1-14-H9		n/a	SiO2Solv1
Biopredic International	Homo sapiens	NCBITaxon	NCBITaxon:9607	Hepa-RG cell	BTO	BTO:0005736	Cell lines	Nanomaterials and chemical controls	SiO2Solv4-14-H4		n/a	SiO2Solv4
Biopredic International	Homo sapiens	NCBITaxon	NCBITaxon:9607	Hepa-RG cell	BTO	BTO:0005736	Cell lines	Nanomaterials and chemical controls	SiO2Solv4-14-C10		n/a	SiO2Solv4
Biopredic International	Homo sapiens	NCBITaxon	NCBITaxon:9607	Hepa-RG cell	BTO	BTO:0005736	Cell lines	Nanomaterials and chemical controls	NP00655-14-C6	250	uncoated	NP00655
Biopredic International	Homo sapiens	NCBITaxon	NCBITaxon:9607	Hepa-RG cell	BTO	BTO:0005736	Cell lines	Nanomaterials and chemical controls	NP00655-14-A11	250	uncoated	NP00655
Biopredic International	Homo sapiens	NCBITaxon	NCBITaxon:9607	Hepa-RG cell	BTO	BTO:0005736	Cell lines	Nanomaterials and chemical controls	Valinomycin165nM-14-C5	165	n/a	Valinomycin165nM
Biopredic International	Homo sapiens	NCBITaxon	NCBITaxon:9607	Hepa-RG cell	BTO	BTO:0005736	Cell lines	Nanomaterials and chemical controls	Valinomycin165nM-14-D5	165	n/a	Valinomycin165nM
Biopredic International	Homo sapiens	NCBITaxon	NCBITaxon:9607	Hepa-RG cell	BTO	BTO:0005736	Cell lines	Nanomaterials and chemical controls	Valinomycin165nM-14-F12	165	n/a	Valinomycin165nM
Biopredic International	Homo sapiens	NCBITaxon	NCBITaxon:9607	Hepa-RG cell	BTO	BTO:0005736	Cell lines	Nanomaterials and chemical controls	Valinomycin165nM-14-G12	165	n/a	Valinomycin165nM
Biopredic International	Homo sapiens	NCBITaxon	NCBITaxon:9607	Hepa-RG cell	BTO	BTO:0005736	Cell lines	Nanomaterials and chemical controls	Valinomycin165nM_Dil-14-F2	165	n/a	Valinomycin165nM_Dil
Biopredic International	Homo sapiens	NCBITaxon	NCBITaxon:9607	Hepa-RG cell	BTO	BTO:0005736	Cell lines	Nanomaterials and chemical controls	Valinomycin165nM_Dil-14-G2	165	n/a	Valinomycin165nM_Dil
Biopredic International	Homo sapiens	NCBITaxon	NCBITaxon:9607	Hepa-RG cell	BTO	BTO:0005736	Cell lines	Nanomaterials and chemical controls	Valinomycin165nM_Dil-14-A8	165	n/a	Valinomycin165nM_Dil
Biopredic International	Homo sapiens	NCBITaxon	NCBITaxon:9607	Hepa-RG cell	BTO	BTO:0005736	Cell lines	Nanomaterials and chemical controls	Valinomycin165nM_Dil-14-B8	165	n/a	Valinomycin165nM_Dil
Biopredic International	Homo sapiens	NCBITaxon	NCBITaxon:9607	Hepa-RG cell	BTO	BTO:0005736	Cell lines	Nanomaterials and chemical controls	NP00522-15-B4	250	neutral	NP00522
Biopredic International	Homo sapiens	NCBITaxon	NCBITaxon:9607	Hepa-RG cell	BTO	BTO:0005736	Cell lines	Nanomaterials and chemical controls	NP00522-15-E9	250	neutral	NP00522
Biopredic International	Homo sapiens	NCBITaxon	NCBITaxon:9607	Hepa-RG cell	BTO	BTO:0005736	Cell lines	Nanomaterials and chemical controls	NP00651-15-B5	250	anionic	NP00651
Biopredic International	Homo sapiens	NCBITaxon	NCBITaxon:9607	Hepa-RG cell	BTO	BTO:0005736	Cell lines	Nanomaterials and chemical controls	NP00651-15-E10	250	anionic	NP00651
Biopredic International	Homo sapiens	NCBITaxon	NCBITaxon:9607	Hepa-RG cell	BTO	BTO:0005736	Cell lines	Nanomaterials and chemical controls	NP00523-15-A4	250	neutral	NP00523
Biopredic International	Homo sapiens	NCBITaxon	NCBITaxon:9607	Hepa-RG cell	BTO	BTO:0005736	Cell lines	Nanomaterials and chemical controls	NP00523-15-D9	250	neutral	NP00523
Biopredic International	Homo sapiens	NCBITaxon	NCBITaxon:9607	Hepa-RG cell	BTO	BTO:0005736	Cell lines	Nanomaterials and chemical controls	NP00253-15-A5	250	neutral	NP00253
Biopredic International	Homo sapiens	NCBITaxon	NCBITaxon:9607	Hepa-RG cell	BTO	BTO:0005736	Cell lines	Nanomaterials and chemical controls	NP00253-15-D10	250	neutral	NP00253
Biopredic International	Homo sapiens	NCBITaxon	NCBITaxon:9607	Hepa-RG cell	BTO	BTO:0005736	Cell lines	Nanomaterials and chemical controls	NP00652-15-G5	250	anionic	NP00652
Biopredic International	Homo sapiens	NCBITaxon	NCBITaxon:9607	Hepa-RG cell	BTO	BTO:0005736	Cell lines	Nanomaterials and chemical controls	NP00652-15-F10	250	anionic	NP00652
Biopredic International	Homo sapiens	NCBITaxon	NCBITaxon:9607	Hepa-RG cell	BTO	BTO:0005736	Cell lines	Nanomaterials and chemical controls	CdCl2_100microM_Fix-15-E5	100	n/a	CdCl2_100µM_Fix
Biopredic International	Homo sapiens	NCBITaxon	NCBITaxon:9607	Hepa-RG cell	BTO	BTO:0005736	Cell lines	Nanomaterials and chemical controls	CdCl2_100microM_Fix-15-D12	100	n/a	CdCl2_100µM_Fix
Biopredic International	Homo sapiens	NCBITaxon	NCBITaxon:9607	Hepa-RG cell	BTO	BTO:0005736	Cell lines	Nanomaterials and chemical controls	CdCl2_100microM_Fix-15-E12	100	n/a	CdCl2_100µM_Fix
Biopredic International	Homo sapiens	NCBITaxon	NCBITaxon:9607	Hepa-RG cell	BTO	BTO:0005736	Cell lines	Nanomaterials and chemical controls	CdCl2_100microM_Dil-15-D2	100	n/a	CdCl2_100µM_Dil
Biopredic International	Homo sapiens	NCBITaxon	NCBITaxon:9607	Hepa-RG cell	BTO	BTO:0005736	Cell lines	Nanomaterials and chemical controls	CdCl2_100microM_Dil-15-E2	100	n/a	CdCl2_100µM_Dil
Biopredic International	Homo sapiens	NCBITaxon	NCBITaxon:9607	Hepa-RG cell	BTO	BTO:0005736	Cell lines	Nanomaterials and chemical controls	CdCl2_100microM_Dil-15-F7	100	n/a	CdCl2_100µM_Dil
Biopredic International	Homo sapiens	NCBITaxon	NCBITaxon:9607	Hepa-RG cell	BTO	BTO:0005736	Cell lines	Nanomaterials and chemical controls	CdCl2_100microM_Dil-15-G7	100	n/a	CdCl2_100µM_Dil
Biopredic International	Homo sapiens	NCBITaxon	NCBITaxon:9607	Hepa-RG cell	BTO	BTO:0005736	Cell lines	Nanomaterials and chemical controls	NP00524-15-A3	250	neutral	NP00524
Biopredic International	Homo sapiens	NCBITaxon	NCBITaxon:9607	Hepa-RG cell	BTO	BTO:0005736	Cell lines	Nanomaterials and chemical controls	NP00524-15-D8	250	neutral	NP00524
Biopredic International	Homo sapiens	NCBITaxon	NCBITaxon:9607	Hepa-RG cell	BTO	BTO:0005736	Cell lines	Nanomaterials and chemical controls	NP00525-15-B3	250	neutral	NP00525
Biopredic International	Homo sapiens	NCBITaxon	NCBITaxon:9607	Hepa-RG cell	BTO	BTO:0005736	Cell lines	Nanomaterials and chemical controls	NP00525-15-E8	250	neutral	NP00525
Biopredic International	Homo sapiens	NCBITaxon	NCBITaxon:9607	Hepa-RG cell	BTO	BTO:0005736	Cell lines	Nanomaterials and chemical controls	NP00526-15-C3	250	neutral	NP00526
Biopredic International	Homo sapiens	NCBITaxon	NCBITaxon:9607	Hepa-RG cell	BTO	BTO:0005736	Cell lines	Nanomaterials and chemical controls	NP00526-15-F8	250	neutral	NP00526
Biopredic International	Homo sapiens	NCBITaxon	NCBITaxon:9607	Hepa-RG cell	BTO	BTO:0005736	Cell lines	Nanomaterials and chemical controls	NP00527-15-D3	250	neutral	NP00527
Biopredic International	Homo sapiens	NCBITaxon	NCBITaxon:9607	Hepa-RG cell	BTO	BTO:0005736	Cell lines	Nanomaterials and chemical controls	NP00527-15-G8	250	neutral	NP00527
Biopredic International	Homo sapiens	NCBITaxon	NCBITaxon:9607	Hepa-RG cell	BTO	BTO:0005736	Cell lines	Nanomaterials and chemical controls	NP00528-15-E3	250	neutral	NP00528
Biopredic International	Homo sapiens	NCBITaxon	NCBITaxon:9607	Hepa-RG cell	BTO	BTO:0005736	Cell lines	Nanomaterials and chemical controls	NP00528-15-H8	250	neutral	NP00528
Biopredic International	Homo sapiens	NCBITaxon	NCBITaxon:9607	Hepa-RG cell	BTO	BTO:0005736	Cell lines	Nanomaterials and chemical controls	NP00529-15-F3	250	neutral	NP00529
Biopredic International	Homo sapiens	NCBITaxon	NCBITaxon:9607	Hepa-RG cell	BTO	BTO:0005736	Cell lines	Nanomaterials and chemical controls	NP00529-15-A9	250	neutral	NP00529
Biopredic International	Homo sapiens	NCBITaxon	NCBITaxon:9607	Hepa-RG cell	BTO	BTO:0005736	Cell lines	Nanomaterials and chemical controls	NP00530-15-C4	250	neutral	NP00530
Biopredic International	Homo sapiens	NCBITaxon	NCBITaxon:9607	Hepa-RG cell	BTO	BTO:0005736	Cell lines	Nanomaterials and chemical controls	NP00530-15-F9	250	neutral	NP00530
Biopredic International	Homo sapiens	NCBITaxon	NCBITaxon:9607	Hepa-RG cell	BTO	BTO:0005736	Cell lines	Nanomaterials and chemical controls	NP00531-15-G3	250	uncoated	NP00531
Biopredic International	Homo sapiens	NCBITaxon	NCBITaxon:9607	Hepa-RG cell	BTO	BTO:0005736	Cell lines	Nanomaterials and chemical controls	NP00531-15-B9	250	uncoated	NP00531
Biopredic International	Homo sapiens	NCBITaxon	NCBITaxon:9607	Hepa-RG cell	BTO	BTO:0005736	Cell lines	Nanomaterials and chemical controls	SUPERNHYDRO2-15-D11		n/a	SUPERNHYDRO2
Biopredic International	Homo sapiens	NCBITaxon	NCBITaxon:9607	Hepa-RG cell	BTO	BTO:0005736	Cell lines	Nanomaterials and chemical controls	SUPERNHYDRO-15-B7		n/a	SUPERNHYDRO
Biopredic International	Homo sapiens	NCBITaxon	NCBITaxon:9607	Hepa-RG cell	BTO	BTO:0005736	Cell lines	Nanomaterials and chemical controls	SUPERNHYDRO-15-F11		n/a	SUPERNHYDRO
Biopredic International	Homo sapiens	NCBITaxon	NCBITaxon:9607	Hepa-RG cell	BTO	BTO:0005736	Cell lines	Nanomaterials and chemical controls	NP00532-15-H3	250	uncoated	NP00532
Biopredic International	Homo sapiens	NCBITaxon	NCBITaxon:9607	Hepa-RG cell	BTO	BTO:0005736	Cell lines	Nanomaterials and chemical controls	NP00532-15-C9	250	uncoated	NP00532
Biopredic International	Homo sapiens	NCBITaxon	NCBITaxon:9607	Hepa-RG cell	BTO	BTO:0005736	Cell lines	Nanomaterials and chemical controls	SUPERNHYDRO3-15-E11		n/a	SUPERNHYDRO3
Biopredic International	Homo sapiens	NCBITaxon	NCBITaxon:9607	Hepa-RG cell	BTO	BTO:0005736	Cell lines	Nanomaterials and chemical controls	medium_b-15-E6		n/a	medium_b
Biopredic International	Homo sapiens	NCBITaxon	NCBITaxon:9607	Hepa-RG cell	BTO	BTO:0005736	Cell lines	Nanomaterials and chemical controls	medium_b-15-C11		n/a	medium_b
Biopredic International	Homo sapiens	NCBITaxon	NCBITaxon:9607	Hepa-RG cell	BTO	BTO:0005736	Cell lines	Nanomaterials and chemical controls	medium_c-15-D6		n/a	medium_c
Biopredic International	Homo sapiens	NCBITaxon	NCBITaxon:9607	Hepa-RG cell	BTO	BTO:0005736	Cell lines	Nanomaterials and chemical controls	medium_c-15-B11		n/a	medium_c
Biopredic International	Homo sapiens	NCBITaxon	NCBITaxon:9607	Hepa-RG cell	BTO	BTO:0005736	Cell lines	Nanomaterials and chemical controls	NC-15-F1		n/a	NC
Biopredic International	Homo sapiens	NCBITaxon	NCBITaxon:9607	Hepa-RG cell	BTO	BTO:0005736	Cell lines	Nanomaterials and chemical controls	NC-15-G1		n/a	NC
Biopredic International	Homo sapiens	NCBITaxon	NCBITaxon:9607	Hepa-RG cell	BTO	BTO:0005736	Cell lines	Nanomaterials and chemical controls	NC-15-C2		n/a	NC
Biopredic International	Homo sapiens	NCBITaxon	NCBITaxon:9607	Hepa-RG cell	BTO	BTO:0005736	Cell lines	Nanomaterials and chemical controls	NC-15-E7		n/a	NC
Biopredic International	Homo sapiens	NCBITaxon	NCBITaxon:9607	Hepa-RG cell	BTO	BTO:0005736	Cell lines	Nanomaterials and chemical controls	NP00374-15-D7	250	anionic	NP00374
Biopredic International	Homo sapiens	NCBITaxon	NCBITaxon:9607	Hepa-RG cell	BTO	BTO:0005736	Cell lines	Nanomaterials and chemical controls	NP00374-15-H11	250	anionic	NP00374
Biopredic International	Homo sapiens	NCBITaxon	NCBITaxon:9607	Hepa-RG cell	BTO	BTO:0005736	Cell lines	Nanomaterials and chemical controls	NP00375-15-B2	250	cationic	NP00375
Biopredic International	Homo sapiens	NCBITaxon	NCBITaxon:9607	Hepa-RG cell	BTO	BTO:0005736	Cell lines	Nanomaterials and chemical controls	NP00375-15-C8	250	cationic	NP00375
Biopredic International	Homo sapiens	NCBITaxon	NCBITaxon:9607	Hepa-RG cell	BTO	BTO:0005736	Cell lines	Nanomaterials and chemical controls	NP00375-15-C7	250	cationic	NP00375
Biopredic International	Homo sapiens	NCBITaxon	NCBITaxon:9607	Hepa-RG cell	BTO	BTO:0005736	Cell lines	Nanomaterials and chemical controls	NP00375-15-G11	250	cationic	NP00375
Biopredic International	Homo sapiens	NCBITaxon	NCBITaxon:9607	Hepa-RG cell	BTO	BTO:0005736	Cell lines	Nanomaterials and chemical controls	NP00533-15-D4	250	n/a	NP00533
Biopredic International	Homo sapiens	NCBITaxon	NCBITaxon:9607	Hepa-RG cell	BTO	BTO:0005736	Cell lines	Nanomaterials and chemical controls	NP00533-15-G9	250	n/a	NP00533
Biopredic International	Homo sapiens	NCBITaxon	NCBITaxon:9607	Hepa-RG cell	BTO	BTO:0005736	Cell lines	Nanomaterials and chemical controls	SiO2Solv3-15-G4		n/a	SiO2Solv3
Biopredic International	Homo sapiens	NCBITaxon	NCBITaxon:9607	Hepa-RG cell	BTO	BTO:0005736	Cell lines	Nanomaterials and chemical controls	SiO2Solv3-15-B10		n/a	SiO2Solv3
Biopredic International	Homo sapiens	NCBITaxon	NCBITaxon:9607	Hepa-RG cell	BTO	BTO:0005736	Cell lines	Nanomaterials and chemical controls	SiO2Solv2-15-F4		n/a	SiO2Solv2
Biopredic International	Homo sapiens	NCBITaxon	NCBITaxon:9607	Hepa-RG cell	BTO	BTO:0005736	Cell lines	Nanomaterials and chemical controls	SiO2Solv2-15-A10		n/a	SiO2Solv2
Biopredic International	Homo sapiens	NCBITaxon	NCBITaxon:9607	Hepa-RG cell	BTO	BTO:0005736	Cell lines	Nanomaterials and chemical controls	SiO2Solv1-15-E4		n/a	SiO2Solv1
Biopredic International	Homo sapiens	NCBITaxon	NCBITaxon:9607	Hepa-RG cell	BTO	BTO:0005736	Cell lines	Nanomaterials and chemical controls	SiO2Solv1-15-H9		n/a	SiO2Solv1
Biopredic International	Homo sapiens	NCBITaxon	NCBITaxon:9607	Hepa-RG cell	BTO	BTO:0005736	Cell lines	Nanomaterials and chemical controls	SiO2Solv4-15-H4		n/a	SiO2Solv4
Biopredic International	Homo sapiens	NCBITaxon	NCBITaxon:9607	Hepa-RG cell	BTO	BTO:0005736	Cell lines	Nanomaterials and chemical controls	SiO2Solv4-15-C10		n/a	SiO2Solv4
Biopredic International	Homo sapiens	NCBITaxon	NCBITaxon:9607	Hepa-RG cell	BTO	BTO:0005736	Cell lines	Nanomaterials and chemical controls	NP00655-15-C6	250	uncoated	NP00655
Biopredic International	Homo sapiens	NCBITaxon	NCBITaxon:9607	Hepa-RG cell	BTO	BTO:0005736	Cell lines	Nanomaterials and chemical controls	NP00655-15-A11	250	uncoated	NP00655
Biopredic International	Homo sapiens	NCBITaxon	NCBITaxon:9607	Hepa-RG cell	BTO	BTO:0005736	Cell lines	Nanomaterials and chemical controls	Valinomycin165nM-15-C5	165	n/a	Valinomycin165nM
Biopredic International	Homo sapiens	NCBITaxon	NCBITaxon:9607	Hepa-RG cell	BTO	BTO:0005736	Cell lines	Nanomaterials and chemical controls	Valinomycin165nM-15-D5	165	n/a	Valinomycin165nM
Biopredic International	Homo sapiens	NCBITaxon	NCBITaxon:9607	Hepa-RG cell	BTO	BTO:0005736	Cell lines	Nanomaterials and chemical controls	Valinomycin165nM-15-F12	165	n/a	Valinomycin165nM
Biopredic International	Homo sapiens	NCBITaxon	NCBITaxon:9607	Hepa-RG cell	BTO	BTO:0005736	Cell lines	Nanomaterials and chemical controls	Valinomycin165nM-15-G12	165	n/a	Valinomycin165nM
Biopredic International	Homo sapiens	NCBITaxon	NCBITaxon:9607	Hepa-RG cell	BTO	BTO:0005736	Cell lines	Nanomaterials and chemical controls	Valinomycin165nM_Dil-15-F2	165	n/a	Valinomycin165nM_Dil
Biopredic International	Homo sapiens	NCBITaxon	NCBITaxon:9607	Hepa-RG cell	BTO	BTO:0005736	Cell lines	Nanomaterials and chemical controls	Valinomycin165nM_Dil-15-G2	165	n/a	Valinomycin165nM_Dil
Biopredic International	Homo sapiens	NCBITaxon	NCBITaxon:9607	Hepa-RG cell	BTO	BTO:0005736	Cell lines	Nanomaterials and chemical controls	Valinomycin165nM_Dil-15-A8	165	n/a	Valinomycin165nM_Dil
Biopredic International	Homo sapiens	NCBITaxon	NCBITaxon:9607	Hepa-RG cell	BTO	BTO:0005736	Cell lines	Nanomaterials and chemical controls	Valinomycin165nM_Dil-15-B8	165	n/a	Valinomycin165nM_Dil
