# Supplementary material for: A high throughput imaging database of toxicological effects of nanomaterials tested on HepaRG cells
Source: Sci Data. 2019 May 2;6:46. doi: 10.1038/s41597-019-0053-2 (PMC6497662; doi:10.1038/s41597-019-0053-2)
Supplement: Supplementary file 1 — Download metadata file [file 41597_2019_53_MOESM1_ESM.zip › i_Investigation.txt]

# Investigation File generated for Scientific Data with Investigation File Authoring Tool version 0.1.0 on 08/04/2019 - This metadata file is CC0
ONTOLOGY SOURCE REFERENCE
Term Source Name	NCBITaxon	BTO	EFO	OBI	CHMO	PATO	NPO	ERO
Term Source File	http://data.bioontology.org/ontologies/NCBITAXON	http://data.bioontology.org/ontologies/BTO	http://data.bioontology.org/ontologies/EFO	http://data.bioontology.org/ontologies/OBI	http://data.bioontology.org/ontologies/CHMO	http://data.bioontology.org/ontologies/PATO	http://data.bioontology.org/ontologies/NPO	http://data.bioontology.org/ontologies/ERO
Term Source Version	2016AB	unknown	2.106	2014-08-18	releases/2014-11-20	unknown	2011-12-08 (yyyy-mm-dd)	2013-08-02
Term Source Description	National Center for Biotechnology Information (NCBI) Organismal Classification	BRENDA Tissue and Enzyme Source Ontology	Experimental Factor Ontology	Ontology for Biomedical Investigations	Chemical Methods Ontology	Phenotypic Quality Ontology	NanoParticle Ontology	Eagle-I Research Resource Ontology
INVESTIGATION
Investigation Identifier
Investigation Title
Investigation Description
Investigation Submission Date
Investigation Public Release Date
INVESTIGATION PUBLICATIONS
Investigation PubMed ID
Investigation Publication DOI
Investigation Publication Author List
Investigation Publication Title
Investigation Publication Status
Investigation Publication Status Term Accession Number
Investigation Publication Status Term Source REF
INVESTIGATION CONTACTS
Investigation Person Last Name
Investigation Person Mid Initials
Investigation Person First Name
Investigation Person Address
Investigation Person Phone
Investigation Person Fax
Investigation Person Email
Investigation Person Affiliation
Investigation Person Roles
Investigation Person Roles Term Accession Number
Investigation Person Roles Term Source REF
STUDY
Study Identifier	10.1038/s41597-019-0053-2
Study Title	A high throughput imaging database of toxicological effects of nanomaterials tested on HepaRG cells
Study Submission Date	13/12/2018
Study Public Release Date	02/05/2019
Study Description	https://www.nature.com/articles/s41597-019-0053-2
Study File Name	s_Joossens_study.txt
Comment[Subject Keywords]	""
Comment[Manuscript Licence]	CC BY-4.0
Comment[Experimental Metadata Licence]	CC0
Comment[Supplementary Information File Name]
Comment[Supplementary Information File Type]
Comment[Supplementary Information File URL]
Comment[Data Repository]	European Commission, Joint Research Centre (JRC)
Comment[Data Record Accession]	doi:10.2905/jrc-10088-10009
Comment[Data Record URI]	https://doi.org/10.2905/jrc-10088-10009
STUDY DESIGN DESCRIPTORS
Study Design Type	compound treatment design	factorial design
Study Design Type Term Accession Number	http://www.ebi.ac.uk/efo/EFO_0001755	OBI:0500014
Study Design Type Term Source REF	EFO	OBI
STUDY PUBLICATIONS
Study PubMed ID	""
Study Publication DOI	doi:10.1007/s00204-017-2106-7
Study Publication Author List	""
Study Publication Title	""
Study Publication Status	published
Study Publication Status Term Accession Number	
Study Publication Status Term Source REF	
STUDY FACTORS
Study Factor Name	starting concentration	coating	nanomaterial
Study Factor Type	concentration	coating	nanomaterial
Study Factor Type Term Accession Number	CHMO:0002820	PATO:0002012	http://purl.bioontology.org/ontology/npo#NPO_199
Study Factor Type Term Source REF	CHMO	PATO	NPO
STUDY ASSAYS
Study Assay Measurement Type	toxicity
Study Assay Measurement Type Term Accession Number	http://purl.bioontology.org/ontology/npo#NPO_1338
Study Assay Measurement Type Term Source REF	NPO
Study Assay Technology Type	high content screening
Study Assay Technology Type Term Accession Number	ERO:0001655
Study Assay Technology Type Term Source REF	ERO
Study Assay Technology Platform	instrument;manufacturer
Study Assay File Name	a_Joossens_assay.txt
STUDY PROTOCOLS
Study Protocol Name	Cell lines	Nanomaterials and chemical controls	Cell treatment and staining	Automated cell image acquisition and data production	Normalization of the data
Study Protocol Type	sample collection protocol	sample collection protocol	material processing	high content screening	data transformation
Study Protocol Type Term Accession Number	http://www.ebi.ac.uk/efo/EFO_0005518	http://www.ebi.ac.uk/efo/EFO_0005518	OBI:0000094	ERO:0001655	OBI:0200000
Study Protocol Type Term Source REF	EFO	EFO	CHMO	ERO	ERO
Study Protocol Description					
Study Protocol URI	""	""	""	""	""
Study Protocol Version					
Study Protocol Parameters Name	""	""	instrument;manufacturer	instrument;manufacturer	""
Study Protocol Parameters Name Term Accession Number	""	""	""	""	""
Study Protocol Parameters Name Term Source REF	""	""	""	""	""
Study Protocol Components Name	""	""	""	""	""
Study Protocol Components Type	""	""	""	""	""
Study Protocol Components Type Term Accession Number	""	""	""	""	""
Study Protocol Components Type Term Source REF	""	""	""	""	""
STUDY CONTACTS
Study Person Last Name	Joossens	Macko	Palosaari	Gerloff	Ojea-Jiménez	Gilliland	Novak	Fortaner Torrent	Gineste	Römer	Briffa	Valsami-Jones	Lynch	Whelan
Study Person First Name	Elisabeth	Peter	Taina	Kirsten	Isaac	Douglas	Jaroslav	Salvador	Jean-Michel	Isabella	Sophie Marie	Eugenia	Iseult	Maurice
Study Person Mid Initials
Study Person Email	""	""	""	""	""	""	""	""	""	""	""	""	""	maurice.whelan@ec.europa.eu
Study Person Phone
Study Person Fax
Study Person Address
Study Person Affiliation	European Commission, Joint Research Centre (JRC), Ispra, Italy	European Commission, Joint Research Centre (JRC), Ispra, Italy	European Commission, Joint Research Centre (JRC), Ispra, Italy	European Commission, Joint Research Centre (JRC), Ispra, Italy	European Commission, Joint Research Centre (JRC), Ispra, Italy	European Commission, Joint Research Centre (JRC), Ispra, Italy	European Commission, Joint Research Centre (JRC), Ispra, Italy	European Commission, Joint Research Centre (JRC), Ispra, Italy	European Commission, Joint Research Centre (JRC), Ispra, Italy	School of Geography, Earth and Environmental Sciences, University of Birmingham, Edgbaston, Birmingham, UK	School of Geography, Earth and Environmental Sciences, University of Birmingham, Edgbaston, Birmingham, UK	School of Geography, Earth and Environmental Sciences, University of Birmingham, Edgbaston, Birmingham, UK	School of Geography, Earth and Environmental Sciences, University of Birmingham, Edgbaston, Birmingham, UK	European Commission, Joint Research Centre (JRC), Ispra, Italy
Study Person Roles
Study Person Roles Term Accession Number
Study Person Roles Term Source REF
Comment[Study Person ORCID]	""	""	""	""	""	""	""	""	""	""	""	0000-0002-8850-7556	0000-0003-4250-4584	""
Comment[Funder]
Comment[FundRef ID]
Comment[Funder Term Source REF]
Comment[Grant Identifier]
